# Supplementary material for: The Staphylococcus aureus Transcriptome during Cystic Fibrosis Lung Infection
Source: mBio. 2019 Nov 19;10(6):e02774-19. doi: 10.1128/mBio.02774-19 (PMC6867902; doi:10.1128/mBio.02774-19)
Supplement: DATA SET S1 [file mBio.02774-19-sd001.xlsx]

## Sheet: All Genes
DESeq2 comparison of S. aureus transcriptome in human sputum infection vs. all in vitro conditions. A positive log2FoldChange indicates increased expression in vivo, while negative indicates increased expression in vitro.
	log2FoldChange	padj	pan gene symbol	product	TIGRFAM Meta Role	TIGRFAM Main Role	TIGRFAM Sub Role	# human sputum samples with 0 reads	# human samples with 0 reads	# in vitro samples with 0 reads	Essential In Vitro
SAUSA300_RS00010	-0.648363	0.0858736	dnaA	chromosomal replication initiator protein DnaA	Genetic information processing	DNA metabolism	DNA replication, recombination, and repair	0	0	0	Not Essential
SAUSA300_RS00015	-1.69623	6.62812e-07	dnaN	DNA polymerase III subunit beta	Genetic information processing	DNA metabolism	DNA replication, recombination, and repair	0	0	0	Not Essential
SAUSA300_RS00020	-0.442661	0.476403	-	RNA-binding protein	Genetic information processing	DNA metabolism	DNA replication, recombination, and repair	0	1	0	Not Essential
SAUSA300_RS00025	-0.877678	0.136205	recF	DNA replication and repair protein RecF	Genetic information processing	DNA metabolism	DNA replication, recombination, and repair	0	0	0	Essential
SAUSA300_RS00030	-0.631485	0.0558189	gyrB	DNA gyrase subunit B	Genetic information processing	DNA metabolism	DNA replication, recombination, and repair	0	0	0	Not Essential
SAUSA300_RS00035	-0.805573	0.00929601	gyrA	DNA gyrase subunit A	Genetic information processing	DNA metabolism	DNA replication, recombination, and repair	0	0	0	Not Essential
SAUSA300_RS00040	0.79392	0.0998126	nnrD	NAD(P)H-hydrate dehydratase	0	Unknown function	General	0	0	0	Not Essential
SAUSA300_RS00045	-1.37394	0.0557313	hutH	histidine ammonia-lyase	Metabolism	Energy metabolism	Amino acids and amines	2	2	0	Not Essential
SAUSA300_RS00050	-0.37477	0.442998	serS	serine--tRNA ligase	Genetic information processing	Protein synthesis	tRNA aminoacylation	0	0	0	Essential
SAUSA300_RS00055	-1.37059	0.0557313	-	branched-chain amino acid ABC transporter permease	Metabolism	Transport and binding proteins	Amino acids, peptides and amines	1	2	1	Not Essential
SAUSA300_RS00060	-0.274004	0.706717	-	membrane protein	Genetic information processing	Protein fate	Protein and peptide secretion and trafficking	2	3	0	Not Essential
SAUSA300_RS00065	-0.981992	0.134181	metX	homoserine O-acetyltransferase	Metabolism	Amino acid biosynthesis	Aspartate family	1	1	0	Not Essential
SAUSA300_RS00070	-0.415572	0.475361	-	membrane protein	0	0	0	0	0	0	Not Essential
SAUSA300_RS00075	-0.552902	0.0410269	-	DHH family phosphoesterase	Signal transduction	Signal transduction	Two-component systems	0	0	0	Essential
SAUSA300_RS00080	-1.07798	0.0299882	rplI	50S ribosomal protein L9	Genetic information processing	Protein synthesis	Ribosomal proteins: synthesis and modification	1	1	0	Essential
SAUSA300_RS00085	-0.218959	0.574882	dnaC	replicative DNA helicase	Genetic information processing	DNA metabolism	DNA replication, recombination, and repair	0	0	0	Essential
SAUSA300_RS00090	0.514425	0.494406	purA	adenylosuccinate synthetase	Metabolism	Purines, pyrimidines, nucleosides, and nucleotides	Purine ribonucleotide biosynthesis	0	0	0	Not Essential
SAUSA300_RS00105	0.255145	0.622165	walR	DNA-binding response regulator	Signal transduction	Signal transduction	Two-component systems	0	0	0	Essential
SAUSA300_RS00110	0.725123	0.0445184	walK	cell wall metabolism sensor histidine kinase WalK	Signal transduction	Signal transduction	Two-component systems	0	0	0	Essential
SAUSA300_RS00115	-0.0367574	0.941103	walH	hypothetical protein	Cell structure	Cell envelope	Protein and peptide secretion and trafficking	0	0	0	Not Essential
SAUSA300_RS00120	-1.43558	0.00378466	walI	hypothetical protein	Cell structure	Cell envelope	Protein and peptide secretion and trafficking	1	1	0	Not Essential
SAUSA300_RS00125	0.733832	0.0751057	walJ	MBL fold metallo-hydrolase	Cell structure	Cell envelope	Protein and peptide secretion and trafficking	0	0	0	Not Essential
SAUSA300_RS00130	-0.73228	0.177801	adsA	multifunctional 2',3'-cyclic-nucleotide 2'-phosphodiesterase/5'-nucleotidase/3'-nucleotidase	Metabolism	Biosynthesis of cofactors, prosthetic groups, and carriers; Transport and binding proteins	Pyridine nucleotides; Other	1	1	0	Not Essential
SAUSA300_RS00460	0.972342	0.0106821	-	tRNA-dihydrouridine synthase	0	Unknown function	General	0	0	0	Not Essential
SAUSA300_RS00470	-1.58484	0.0447022	-	transcriptional regulator	0	0	0	6	7	1	Not Essential
SAUSA300_RS00510	-0.434789	0.440061	-	hypothetical protein	Cell structure	Cell envelope	Biosynthesis and degradation of surface polysaccharides and lipopolysaccharides	2	3	0	Not Essential
SAUSA300_RS00515	-3.28555	8.94125e-06	plc	1-phosphatidylinositol phosphodiesterase	Virulence	Virulence	Virulence	4	4	0	Not Essential
SAUSA300_RS00540	-2.34728	7.71054e-10	-	AraC family transcriptional regulator	0	0	0	1	1	0	Not Essential
SAUSA300_RS00545	-2.06423	0.0149567	-	amidohydrolase	Genetic information processing	Protein fate	Degradation of proteins, peptides, and glycopeptides	4	4	0	Not Essential
SAUSA300_RS00550	-2.69074	3.80705e-05	norC	MFS transporter	Cellular processes; Metabolism	Cellular processes; Transport and binding proteins	Toxin production and resistance; Other	5	6	0	Not Essential
SAUSA300_RS00555	0.949295	0.00172452	-	Na/Pi cotransporter	Metabolism	Transport and binding proteins	Cations and iron carrying compounds	0	0	0	Not Essential
SAUSA300_RS00560	-1.62845	0.0106285	-	oleate hydratase	0	0	0	0	0	0	Not Essential
SAUSA300_RS00575	-2.15108	0.00127171	-	hypothetical protein	0	0	0	4	5	0	Not Essential
SAUSA300_RS00580	-1.5416	0.000430488	lctP1	L-lactate permease	Metabolism	Transport and binding proteins	Carbohydrates, organic alcohols, and acids	0	1	0	Not Essential
SAUSA300_RS00585	-3.6613	2.64639e-11	spa	peptidoglycan-binding protein LysM	Virulence	Virulence	Virulence	0	0	0	Not Essential
SAUSA300_RS00590	-1.80991	0.000545617	sarS	transcriptional regulator	Signal transduction	Regulatory functions	DNA interactions	1	1	0	Not Essential
SAUSA300_RS00595	-0.598842	0.274411	sirC	iron ABC transporter permease	Metabolism	Transport and binding proteins	Cations and iron carrying compounds	0	1	0	Not Essential
SAUSA300_RS00600	0.711263	0.382817	sirB	iron ABC transporter permease	Metabolism	Transport and binding proteins	Cations and iron carrying compounds	0	0	2	Not Essential
SAUSA300_RS00605	-0.859634	0.346609	sirA	iron ABC transporter substrate-binding protein	Metabolism	Transport and binding proteins	Cations and iron carrying compounds	0	0	0	Not Essential
SAUSA300_RS00610	2.07175	0.00426844	sbnA	siderophore biosynthesis protein SbnA	Cellular processes	Cellular processes	Biosynthesis of natural products	1	1	1	Not Essential
SAUSA300_RS00615	1.9119	0.0149567	sbnB	2,3-diaminopropionate biosynthesis protein SbnB	Cellular processes	Cellular processes	Biosynthesis of natural products	0	0	2	Not Essential
SAUSA300_RS00620	2.46738	0.000321543	sbnC	IucA/IucC family siderophore biosynthesis protein	Cellular processes	Cellular processes	Biosynthesis of natural products	0	0	2	Not Essential
SAUSA300_RS00625	2.87334	1.77078e-05	sbnD	MFS transporter	Cellular processes	Cellular processes	Biosynthesis of natural products	0	0	1	Not Essential
SAUSA300_RS00630	2.81191	3.80705e-05	sbnE	IucA/IucC family siderophore biosynthesis protein	Cellular processes	Cellular processes	Biosynthesis of natural products	0	0	3	Not Essential
SAUSA300_RS00635	2.56917	2.20143e-05	sbnF	IucA/IucC family siderophore biosynthesis protein	Cellular processes	Cellular processes	Biosynthesis of natural products	0	0	0	Not Essential
SAUSA300_RS00640	2.69929	9.24137e-07	sbnG	siderophore biosynthesis protein SbnG	Cellular processes	Cellular processes	Biosynthesis of natural products	0	1	1	Not Essential
SAUSA300_RS00645	1.90335	0.00160509	sbnH	diaminopimelate decarboxylase	Cellular processes	Cellular processes	Biosynthesis of natural products	0	0	0	Not Essential
SAUSA300_RS00650	3.0157	5.51182e-10	sbnI	siderophore biosynthesis protein SbnI	Cellular processes	Cellular processes	Biosynthesis of natural products	0	0	0	Not Essential
SAUSA300_RS00670	0.384587	0.546967	butA	diacetyl reductase ((S)-acetoin forming)	Metabolism	Energy metabolism	Fermentation	0	0	0	Not Essential
SAUSA300_RS00685	0.330226	0.76185	-	UDP-phosphate N-acetylgalactosaminyl-1-phosphate transferase	0	0	0	6	8	3	Not Essential
SAUSA300_RS00690	0.75327	0.328644	-	glycosyltransferase family 1 protein	0	0	0	2	4	3	Not Essential
SAUSA300_RS00695	0.397716	0.612558	-	ligase	0	0	0	4	4	2	Not Essential
SAUSA300_RS00700	-0.310649	0.695496	-	hypothetical protein	0	0	0	3	4	1	Not Essential
SAUSA300_RS00705	1.61862	1.83033e-05	sodM	Superoxide dismutase [Mn/Fe] 2	0	0	0	0	0	0	Not Essential
SAUSA300_RS00715	0.608353	0.259107	-	GntR family transcriptional regulator	Signal transduction	Regulatory functions	DNA interactions	1	2	0	Not Essential
SAUSA300_RS00725	4.00178	5.40321e-12	deoD1	purine-nucleoside phosphorylase	Metabolism	Purines, pyrimidines, nucleosides, and nucleotides	Salvage of nucleosides and nucleotides	0	0	0	Not Essential
SAUSA300_RS00730	3.22069	8.7195e-12	tet38	tetracycline efflux MFS transporter Tet(38)	Cellular processes; Metabolism	Cellular processes; Transport and binding proteins	Toxin production and resistance; Other	0	0	0	Not Essential
SAUSA300_RS00735	0.585497	0.269833	deoC1	2-deoxyribose-5-phosphate aldolase	Metabolism	Energy metabolism; Purines, pyrimidines, nucleosides, and nucleotides	Other	0	0	0	Not Essential
SAUSA300_RS00740	0.409357	0.343694	deoB	phosphopentomutase	Metabolism	Purines, pyrimidines, nucleosides, and nucleotides	Other	0	0	0	Not Essential
SAUSA300_RS00745	-1.00917	0.294451	phnE1	phosphonate ABC transporter, permease protein PhnE	Metabolism	Transport and binding proteins	Anions	8	9	1	Not Essential
SAUSA300_RS00750	-1.26259	0.255258	phnE2	phosphonate ABC transporter, permease protein PhnE	Metabolism	Transport and binding proteins	Anions	7	8	4	Not Essential
SAUSA300_RS00755	-0.653694	0.54785	phnC	phosphonates import ATP-binding protein PhnC	Metabolism	Transport and binding proteins	Anions	7	8	3	Not Essential
SAUSA300_RS00760	0.331848	0.710495	phnD	phosphonate ABC transporter substrate-binding protein	Metabolism	Transport and binding proteins	Anions	4	6	1	Not Essential
SAUSA300_RS00765	-0.575853	0.552123	-	hypothetical protein	0	0	0	3	4	3	Not Essential
SAUSA300_RS00770	-1.11517	0.0426887	-	bifunctional metallophosphatase/5'-nucleotidase	Metabolism	Purines, pyrimidines, nucleosides, and nucleotides	Other	1	2	0	Not Essential
SAUSA300_RS00800	-0.193606	0.815773	adhE	bifunctional acetaldehyde-CoA/alcohol dehydrogenase	Metabolism	Energy metabolism	Fermentation	0	0	0	Not Essential
SAUSA300_RS00805	1.24839	0.212478	capA	capsular polysaccharide type 5 biosynthesis protein cap5A	Virulence; Metabolism	Transport and binding proteins	Carbohydrates, organic alcohols, and acids	2	2	2	Not Essential
SAUSA300_RS00810	0.257246	0.81842	capB	capsular polysaccharide biosynthesis protein Cap5B	Virulence; Metabolism	Transport and binding proteins	Carbohydrates, organic alcohols, and acids	2	3	5	Not Essential
SAUSA300_RS00815	-0.622989	0.642029	capC	capsular polysaccharide biosynthesis protein Cap8C	Virulence; Genetic information processing	Transcription	Transcription factors	4	5	8	Not Essential
SAUSA300_RS00825	-0.169214	0.862228	capE	UDP-glucose 4-epimerase	Virulence; Cell structure	Cell envelope	Biosynthesis and degradation of surface polysaccharides and lipopolysaccharides	2	2	0	Not Essential
SAUSA300_RS00830	-0.395588	0.675474	capF	capsular polysaccharide biosynthesis protein Cap8F	Virulence; Cell structure	Cell envelope	Biosynthesis and degradation of surface polysaccharides and lipopolysaccharides	1	2	2	Not Essential
SAUSA300_RS00835	-1.13108	0.257699	capG	UDP-N-acetylglucosamine 2-epimerase (non-hydrolyzing)	Virulence; Cell structure	Cell envelope	Biosynthesis and degradation of surface polysaccharides and lipopolysaccharides	5	6	1	Not Essential
SAUSA300_RS00860	-0.409198	0.630392	capL	glycosyltransferase WbuB	Virulence; Cell structure	Cell envelope	Biosynthesis and degradation of surface polysaccharides and lipopolysaccharides	2	3	0	Not Essential
SAUSA300_RS00865	-1.91057	0.0183589	capM	sugar transferase	Virulence; Cell structure	Cell envelope	Biosynthesis and degradation of surface polysaccharides and lipopolysaccharides	6	7	1	Not Essential
SAUSA300_RS00870	-0.225348	0.793334	capN	UDP-glucose 4-epimerase	Virulence; Cell structure	Cell envelope	Biosynthesis and degradation of surface polysaccharides and lipopolysaccharides	3	3	1	Not Essential
SAUSA300_RS00875	-0.518094	0.525688	capO	UDP-N-acetyl-D-mannosamine dehydrogenase	Virulence	0	0	3	4	0	Not Essential
SAUSA300_RS00880	-1.19964	0.0984106	capP	UDP-N-acetylglucosamine 2-epimerase (non-hydrolyzing)	Virulence; Cell structure	Cell envelope	Biosynthesis and degradation of surface polysaccharides and lipopolysaccharides	2	2	0	Not Essential
SAUSA300_RS00885	-2.11684	0.0143479	isdI	monooxygenase IsdI	0	0	0	0	0	0	Not Essential
SAUSA300_RS00890	1.73268	0.0481043	-	DUF454 domain-containing protein	0	0	0	2	3	1	Not Essential
SAUSA300_RS00895	0.231666	0.794572	aldA	aldehyde dehydrogenase	Cellular processes	Cellular processes	Adaptations to atypical conditions	0	0	0	Not Essential
SAUSA300_RS00900	-1.48386	0.00474942	-	cation transporter	Metabolism	Transport and binding proteins	Cations and iron carrying compounds	4	5	0	Not Essential
SAUSA300_RS00910	-2.97973	0.000335273	-	hypothetical protein	0	0	0	5	5	1	Not Essential
SAUSA300_RS00915	-2.31931	0.00868708	ssuB	sulfonate ABC transporter ATP-binding protein	Metabolism	Transport and binding proteins	Anions; Other	7	8	0	Not Essential
SAUSA300_RS00920	-1.70516	0.0264401	ssuA	hypothetical protein	Metabolism	Transport and binding proteins	Other	3	3	0	Not Essential
SAUSA300_RS00925	-0.813829	0.406309	ssuC	ABC transporter permease	Metabolism	Transport and binding proteins	Anions	5	5	2	Not Essential
SAUSA300_RS00930	-1.45248	0.049221	-	acyl-CoA dehydrogenase	Metabolism	Central intermediary metabolism	Sulfur metabolism	4	4	0	Not Essential
SAUSA300_RS00945	-0.287201	0.58171	-	MFS transporter	0	0	0	0	0	0	Not Essential
SAUSA300_RS00950	0.498746	0.213033	ausA	non-ribosomal peptide synthetase	0	0	0	0	0	0	Not Essential
SAUSA300_RS00955	0.248288	0.610568	-	4'-phosphopantetheinyl transferase	Genetic information processing	Protein fate	Protein modification and repair	0	0	0	Not Essential
SAUSA300_RS00960	-1.87217	0.000558403	-	hypothetical protein	0	0	0	0	0	0	Not Essential
SAUSA300_RS00965	-0.844707	0.489827	argB	acetylglutamate kinase	Metabolism	Amino acid biosynthesis	Glutamate family	7	8	6	Not Essential
SAUSA300_RS00970	-0.393285	0.669782	argJ	bifunctional glutamate N-acetyltransferase/amino-acid N-acetyltransferase	Metabolism	Amino acid biosynthesis	Glutamate family	3	4	0	Not Essential
SAUSA300_RS00975	-0.95617	0.254707	argC	N-acetyl-gamma-glutamyl-phosphate reductase	Metabolism	Amino acid biosynthesis	Glutamate family	6	6	0	Not Essential
SAUSA300_RS00980	-0.674491	0.392348	argD	ornithine aminotransferase 1	Metabolism	Amino acid biosynthesis	Glutamate family	3	3	0	Not Essential
SAUSA300_RS00985	-2.25896	1.10102e-05	brnQ1	branched-chain amino acid transporter II carrier protein	Metabolism	Transport and binding proteins	Amino acids, peptides and amines	0	1	0	Not Essential
SAUSA300_RS00990	0.430289	0.422334	-	isochorismatase	0	0	0	1	1	0	Not Essential
SAUSA300_RS00995	0.763843	0.17723	-	indolepyruvate decarboxylase	Metabolism	Central intermediary metabolism	Other	0	0	0	Not Essential
SAUSA300_RS01005	-1.60078	0.000600386	glcA	PTS glucose EIICBA component	Metabolism	Transport and binding proteins	Carbohydrates, organic alcohols, and acids	0	0	0	Not Essential
SAUSA300_RS01010	-1.53731	0.0522944	-	hypothetical protein	0	0	0	3	3	0	Not Essential
SAUSA300_RS01015	1.05614	0.169301	murQ	N-acetylmuramic acid 6-phosphate etherase	Cell structure	Cell envelope	Biosynthesis and degradation of murein sacculus and peptidoglycan	0	0	0	Not Essential
SAUSA300_RS01020	-0.823802	0.327642	-	permease	0	0	0	1	1	0	Not Essential
SAUSA300_RS01025	0.520062	0.525688	-	MurR/RpiR family transcriptional regulator	0	0	0	2	2	1	Not Essential
SAUSA300_RS01055	0.485677	0.480201	-	ABC transporter ATP-binding protein	Metabolism	Transport and binding proteins	Cations and iron carrying compounds	0	0	0	Not Essential
SAUSA300_RS01060	-1.58387	0.0614293	-	ABC transporter permease	Metabolism	Transport and binding proteins	Cations and iron carrying compounds	4	4	1	Not Essential
SAUSA300_RS01065	-1.53361	0.0893956	-	ABC transporter permease	Metabolism	Transport and binding proteins	Cations and iron carrying compounds	5	5	1	Not Essential
SAUSA300_RS01070	-1.17437	0.138418	-	peptide ABC transporter substrate-binding protein	0	0	0	3	4	1	Not Essential
SAUSA300_RS01075	-1.57098	0.0305851	ggt	gamma-glutamyltransferase	Metabolism	Biosynthesis of cofactors, prosthetic groups, and carriers	Glutathione and analogs	4	4	1	Not Essential
SAUSA300_RS01085	1.44445	0.00191937	azoR	FMN-dependent NADH-azoreductase	0	0	0	0	0	0	Not Essential
SAUSA300_RS01090	1.76601	0.0113224	-	peptidase M23	Genetic information processing	Transcription	DNA-dependent RNA polymerase	1	2	1	Not Essential
SAUSA300_RS01095	0.88266	0.178764	malK	sugar ABC transporter ATP-binding protein	Metabolism	Transport and binding proteins	Amino acids, peptides and amines	1	2	0	Not Essential
SAUSA300_RS01100	1.02732	0.121481	malE	maltose ABC transporter substrate-binding protein	Metabolism	Transport and binding proteins	Amino acids, peptides and amines	1	1	0	Not Essential
SAUSA300_RS01105	1.00801	0.081818	malF	maltose ABC transporter permease	Metabolism	Transport and binding proteins	Amino acids, peptides and amines	1	1	0	Not Essential
SAUSA300_RS01110	0.401669	0.591964	-	maltose ABC transporter permease	0	0	0	4	4	0	Not Essential
SAUSA300_RS01115	1.66051	0.00326283	-	gfo/Idh/MocA family oxidoreductase	Metabolism	Energy metabolism	Sugars	1	1	0	Not Essential
SAUSA300_RS01120	1.91657	0.00128736	-	gfo/Idh/MocA family oxidoreductase	Metabolism	Energy metabolism	Sugars	0	1	0	Not Essential
SAUSA300_RS01125	1.42538	0.0031625	-	xylose isomerase	Metabolism	Energy metabolism	Sugars	0	1	0	Not Essential
SAUSA300_RS01130	1.17834	0.151144	-	membrane protein	0	0	0	0	0	0	Not Essential
SAUSA300_RS01135	4.33582	4.66036e-10	uhpT	hexose phosphate transporter	Metabolism	Transport and binding proteins	Carbohydrates, organic alcohols, and acids	0	0	0	Not Essential
SAUSA300_RS01140	0.636475	0.272964	hptR	DNA-binding response regulator	Signal transduction	Signal transduction	Two-component systems	2	2	0	Not Essential
SAUSA300_RS01145	0.265954	0.591363	hptS	sensor histidine kinase	Signal transduction	Signal transduction	Two-component systems	1	1	0	Not Essential
SAUSA300_RS01150	-1.79042	0.00497945	hptA	lipoprotein	Metabolism	Transport and binding proteins	Amino acids, peptides and amines	3	4	1	Not Essential
SAUSA300_RS01155	0.232925	0.677352	pflB	formate acetyltransferase	Metabolism	Energy metabolism	Fermentation	0	0	0	Not Essential
SAUSA300_RS01160	-0.00640547	0.993799	pflA	pyruvate formate-lyase-activating enzyme	Metabolism	Energy metabolism	Fermentation	0	0	0	Not Essential
SAUSA300_RS01170	1.51031	0.00122222	-	glycerophosphoryl diester phosphodiesterase	0	0	0	0	0	0	Not Essential
SAUSA300_RS01175	3.17736	1.2321e-06	-	hypothetical protein	0	0	0	0	1	0	Not Essential
SAUSA300_RS01180	1.04094	0.156751	coa	coagulase	Virulence	Virulence	Virulence	1	1	0	Not Essential
SAUSA300_RS01195	-0.0643544	0.953084	fadA	acetyl-CoA acetyltransferase	Metabolism	Fatty acid and phospholipid metabolism	Other	4	4	1	Not Essential
SAUSA300_RS01200	-0.0269271	0.981616	fadB	3-hydroxyacyl-CoA dehydrogenase	Metabolism	Fatty acid and phospholipid metabolism	Other	2	3	3	Not Essential
SAUSA300_RS01205	-2.17884	0.0541007	fadD	glutaryl-CoA dehydrogenase	Metabolism	Fatty acid and phospholipid metabolism	Other	5	6	5	Not Essential
SAUSA300_RS01210	-0.739788	0.525688	fadE	long-chain-fatty-acid--CoA ligase	Metabolism	Fatty acid and phospholipid metabolism	Other	4	5	4	Not Essential
SAUSA300_RS01215	-0.905794	0.395923	fadX	acyl CoA:acetate/3-ketoacid CoA transferase	Metabolism	Fatty acid and phospholipid metabolism	Other	4	5	3	Not Essential
SAUSA300_RS01220	-1.57249	0.0033985	prsS	PrsW family intramembrane metalloprotease	0	0	0	1	1	0	Not Essential
SAUSA300_RS01225	-0.57141	0.431329	opp-5A	nickel ABC transporter substrate-binding protein	Metabolism	Transport and binding proteins	Cations and iron carrying compounds	1	1	0	Not Essential
SAUSA300_RS01230	-0.689519	0.410351	-	DUF488 domain-containing protein	0	0	0	5	5	0	Not Essential
SAUSA300_RS01235	-1.08895	0.179165	-	hypothetical protein	0	0	0	4	5	0	Not Essential
SAUSA300_RS01240	-1.70586	0.000242568	hmp	nitric oxide dioxygenase	Metabolism	Energy metabolism	Other	0	0	0	Not Essential
SAUSA300_RS01250	-3.44509	2.73599e-07	ldh1	L-lactate dehydrogenase	Metabolism	Energy metabolism	Fermentation	0	0	0	Not Essential
SAUSA300_RS01260	0.947674	0.134451	glcC	PTS glucose transporter subunit IIB	Metabolism	Transport and binding proteins	Carbohydrates, organic alcohols, and acids	0	0	0	Not Essential
SAUSA300_RS01265	0.18344	0.679623	-	nucleoside hydrolase	0	0	0	1	1	0	Not Essential
SAUSA300_RS01275	1.8027	0.0430343	-	transcriptional antiterminator	Signal transduction	Signal transduction	PTS	4	5	5	Not Essential
SAUSA300_RS01280	-0.410393	0.793175	-	PTS sugar transporter subunit IIA	Metabolism	Transport and binding proteins; Signal transduction	Carbohydrates, organic alcohols, and acids; PTS	9	11	9	Not Essential
SAUSA300_RS01285	-0.786265	0.550959	-	PTS galactitol transporter subunit IIB	Metabolism	Transport and binding proteins; Signal transduction	Carbohydrates, organic alcohols, and acids; PTS	8	10	7	Not Essential
SAUSA300_RS01290	-1.14222	0.147325	-	PTS galactitol transporter subunit IIC	Metabolism	Transport and binding proteins; Signal transduction	Carbohydrates, organic alcohols, and acids; PTS	5	6	1	Not Essential
SAUSA300_RS01295	0.312836	0.728145	-	sorbitol dehydrogenase	Metabolism	Energy metabolism	Amino acids and amines	5	6	3	Not Essential
SAUSA300_RS01300	-0.810392	0.576067	-	hypothetical protein	0	0	0	9	11	7	Not Essential
SAUSA300_RS01305	-0.497465	0.539505	-	galactitol-1-phosphate 5-dehydrogenase	Metabolism	Energy metabolism	Amino acids and amines	4	5	0	Not Essential
SAUSA300_RS01310	-1.99395	0.000142137	tarI'	2-C-methyl-D-erythritol 4-phosphate cytidylyltransferase	Metabolism	Biosynthesis of cofactors, prosthetic groups, and carriers	Other	1	1	0	Not Essential
SAUSA300_RS01315	-1.74921	0.002044	tarJ'	alcohol dehydrogenase	Metabolism	Energy metabolism	Fermentation	3	3	0	Not Essential
SAUSA300_RS01320	-1.05633	0.0223487	tarL'	tagB protein	Metabolism	Biosynthesis of cofactors, prosthetic groups, and carriers	Other	0	0	0	Not Essential
SAUSA300_RS01325	1.80173	3.57658e-07	tarF	CDP-glycerol--glycerophosphate glycerophosphotransferase	Metabolism	Biosynthesis of cofactors, prosthetic groups, and carriers	Other	0	0	0	Essential
SAUSA300_RS01330	0.0476641	0.897561	tarI	2-C-methyl-D-erythritol 4-phosphate cytidylyltransferase	Metabolism	Biosynthesis of cofactors, prosthetic groups, and carriers	Other	0	0	0	Essential
SAUSA300_RS01335	-0.40415	0.14762	tarJ	ribitol-5-phosphate dehydrogenase	Metabolism	Energy metabolism	Amino acids and amines	0	0	0	Essential
SAUSA300_RS01340	0.461612	0.260775	tarL	hypothetical protein	Metabolism	Biosynthesis of cofactors, prosthetic groups, and carriers	Other	0	0	0	Essential
SAUSA300_RS01345	0.679077	0.016006	tarS	glycosyl transferase family 2	Metabolism	Biosynthesis of cofactors, prosthetic groups, and carriers	Other	0	0	0	Not Essential
SAUSA300_RS01350	-3.24242	1.59432e-07	scdA	iron-sulfur cluster repair protein ScdA	Metabolism	Biosynthesis of cofactors, prosthetic groups, and carriers	Other	3	3	0	Not Essential
SAUSA300_RS01355	-0.477593	0.289271	lytS	sensor histidine kinase	Signal transduction	Signal transduction	Two-component systems	0	0	0	Not Essential
SAUSA300_RS01360	0.474606	0.50415	lytR	DNA-binding response regulator	Signal transduction	Signal transduction	Two-component systems	2	2	0	Not Essential
SAUSA300_RS01365	0.11296	0.893618	lrgA	antiholin-like protein LrgA	0	0	0	0	0	1	Not Essential
SAUSA300_RS01370	-0.0459806	0.956023	lrgB	antiholin-like protein LrgB	0	Hypothetical proteins	Conserved	1	1	0	Not Essential
SAUSA300_RS01375	-1.25791	0.0264918	bglR	GntR family transcriptional regulator	Signal transduction	Regulatory functions	DNA interactions	2	3	0	Not Essential
SAUSA300_RS01380	0.70733	0.392454	-	hypothetical protein	0	0	0	1	2	1	Not Essential
SAUSA300_RS01385	0.662472	0.243253	bglA	6-phospho-beta-glucosidase	0	0	0	0	0	0	Not Essential
SAUSA300_RS01395	1.74306	0.0119185	-	SAM-dependent methyltransferase	Metabolism	Biosynthesis of cofactors, prosthetic groups, and carriers	Menaquinone and ubiquinone	1	2	2	Not Essential
SAUSA300_RS01405	-0.536447	0.391766	rbsK	ribokinase	Metabolism	Energy metabolism	Sugars	1	1	0	Not Essential
SAUSA300_RS01410	-0.583106	0.394804	rbsD	D-ribose pyranase	Metabolism	Energy metabolism	Sugars	3	3	0	Not Essential
SAUSA300_RS01415	1.78258	0.00803287	rbsU	ribose transporter RbsU	Metabolism	Transport and binding proteins	Carbohydrates, organic alcohols, and acids	1	1	1	Not Essential
SAUSA300_RS01420	-1.2443	0.00361277	rbsR	LacI family transcriptional regulator	Signal transduction	Regulatory functions	DNA interactions	3	4	0	Not Essential
SAUSA300_RS01430	-1.14577	0.256722	-	hypothetical protein	0	0	0	6	7	3	Not Essential
SAUSA300_RS01440	1.2028	0.0831049	-	MFS transporter	Cellular processes; Metabolism	Cellular processes; Transport and binding proteins	Toxin production and resistance; Other	0	0	2	Not Essential
SAUSA300_RS01445	0.0693276	0.91744	-	choloylglycine hydrolase	0	0	0	1	1	0	Not Essential
SAUSA300_RS01450	1.14444	0.0304477	lytM	glycyl-glycine endopeptidase LytM	Genetic information processing	Transcription	DNA-dependent RNA polymerase	1	1	0	Not Essential
SAUSA300_RS01455	-0.28698	0.704629	-	ABC transporter ATP-binding protein	Metabolism	Transport and binding proteins	Carbohydrates, organic alcohols, and acids	3	3	0	Not Essential
SAUSA300_RS01460	0.400339	0.608776	-	ABC transporter permease	0	0	0	1	3	0	Not Essential
SAUSA300_RS01465	0.540312	0.439166	-	ABC transporter permease	0	0	0	1	2	0	Not Essential
SAUSA300_RS01485	0.468507	0.448311	-	CHAP domain-containing protein	0	0	0	0	1	0	Not Essential
SAUSA300_RS01490	-4.08316	5.51182e-10	esxA	virulence factor EsxA	Genetic information processing	Protein fate	Protein and peptide secretion and trafficking	3	3	0	Not Essential
SAUSA300_RS01495	-0.589521	0.302224	esaA	type VII secretion protein EsaA	Genetic information processing	Protein fate	Protein and peptide secretion and trafficking	0	0	0	Not Essential
SAUSA300_RS01500	0.428029	0.561223	essA	protein EssA	Genetic information processing	Protein fate	Protein and peptide secretion and trafficking	1	3	0	Essential
SAUSA300_RS01505	-1.60084	0.151089	esaB	type VII secretion protein EsaB	Genetic information processing	Protein fate	Protein and peptide secretion and trafficking	8	9	5	Not Essential
SAUSA300_RS01510	3.6787	3.20492e-07	essB	protein EssB	Genetic information processing	Protein fate	Protein and peptide secretion and trafficking	0	0	1	Not Essential
SAUSA300_RS01515	-1.21745	0.0700313	essC	protein EssC	Genetic information processing	Protein fate	Protein and peptide secretion and trafficking	1	1	0	Not Essential
SAUSA300_RS01615	-0.333132	0.692567	-	cystatin-like fold lipoprotein	Cell structure	Cell envelope	Surface structures	2	3	1	Not Essential
SAUSA300_RS01620	-1.40086	0.0314167	-	membrane protein	0	0	0	2	3	0	Not Essential
SAUSA300_RS01625	-3.64244	5.56501e-08	-	formate/nitrite transporter	Metabolism	Transport and binding proteins	Anions	4	5	0	Not Essential
SAUSA300_RS01630	1.10576	0.00450273	brnQ2	branched-chain amino acid transporter II carrier protein	Metabolism	Transport and binding proteins	Amino acids, peptides and amines	0	0	0	Not Essential
SAUSA300_RS01635	-1.59007	0.00251031	-	5'-nucleotidase, lipoprotein e(P4) family	Metabolism	Biosynthesis of cofactors, prosthetic groups, and carriers; Transport and binding proteins	Pyridine nucleotides; Other	0	0	0	Not Essential
SAUSA300_RS01645	-2.83559	5.48299e-06	-	peptide ABC transporter permease	Metabolism	Transport and binding proteins	Other	1	2	0	Not Essential
SAUSA300_RS01650	-2.18421	0.000777275	-	ABC transporter ATP-binding protein	0	0	0	2	4	0	Not Essential
SAUSA300_RS01655	-2.56869	1.92957e-09	-	PTS sugar transporter subunit IIC	0	0	0	2	3	0	Not Essential
SAUSA300_RS01660	1.14905	0.251219	-	carbohydrate kinase	Metabolism	Energy metabolism	Sugars	1	1	4	Not Essential
SAUSA300_RS01665	0.575812	0.559549	psuG	pseudouridine-5'-phosphate glycosidase	0	0	0	2	2	2	Not Essential
SAUSA300_RS01670	1.18083	0.101119	-	pyrimidine nucleoside transporter NupC	Metabolism	Transport and binding proteins	Nucleosides, purines and pyrimidines	0	0	2	Not Essential
SAUSA300_RS01675	2.41012	0.00187619	nanT	hypothetical protein	Metabolism	Transport and binding proteins	Carbohydrates, organic alcohols, and acids	0	0	1	Not Essential
SAUSA300_RS01680	1.51777	0.0945835	nanA	N-acetylneuraminate lyase	Metabolism	Energy metabolism	Sugars	0	1	0	Not Essential
SAUSA300_RS01685	-0.174913	0.842471	nanK	ROK family protein	Metabolism	Energy metabolism	Sugars	2	3	2	Not Essential
SAUSA300_RS01690	2.31961	3.19596e-07	nanR	MurR/RpiR family transcriptional regulator	Signal transduction	Regulatory functions	DNA interactions	0	1	0	Not Essential
SAUSA300_RS01695	0.954354	0.14235	nanE	N-acetylmannosamine-6-phosphate 2-epimerase	Metabolism	Energy metabolism	Sugars	0	0	0	Not Essential
SAUSA300_RS01700	-1.06171	0.301863	-	histidine transporter	Cellular processes	Cellular processes	Sporulation and germination	4	6	1	Not Essential
SAUSA300_RS01710	0.337533	0.494406	-	alpha/beta hydrolase	0	0	0	2	3	0	Not Essential
SAUSA300_RS01715	1.06322	0.0288754	-	NADH-dependent flavin oxidoreductase	0	0	0	1	1	0	Not Essential
SAUSA300_RS01725	-0.453483	0.48425	-	LLM class flavin-dependent oxidoreductase	0	Unknown function	Enzymes of unknown specificity	1	2	0	Not Essential
SAUSA300_RS01730	-0.00990343	0.988906	gcvH-L	glycine cleavage system protein H	Metabolism	Energy metabolism	Amino acids and amines	1	1	0	Essential
SAUSA300_RS01735	1.75707	0.00124904	-	hypothetical protein	0	0	0	0	0	0	Not Essential
SAUSA300_RS01745	0.155868	0.816955	lplA2	lipoate--protein ligase A	Genetic information processing	Protein fate	Protein modification and repair	1	1	0	Not Essential
SAUSA300_RS01755	-0.678051	0.330008	ulaA	PTS ascorbate transporter subunit IIC	0	0	0	4	4	1	Not Essential
SAUSA300_RS01760	-0.320078	0.764612	-	PTS lactose transporter subunit IIB	0	0	0	4	5	5	Not Essential
SAUSA300_RS01765	0.227637	0.843944	-	PTS ascorbate transporter subunit IIA	Metabolism	Transport and binding proteins; Signal transduction	Carbohydrates, organic alcohols, and acids; PTS	4	4	5	Not Essential
SAUSA300_RS01770	-0.202996	0.843944	-	hypothetical protein	Metabolism	Transport and binding proteins; Signal transduction	Carbohydrates, organic alcohols, and acids; PTS	3	4	2	Not Essential
SAUSA300_RS01775	-0.0969683	0.872153	mepR	multidrug efflux MATE transporter transcriptional repressor MepR	Signal transduction	Regulatory functions	DNA interactions	2	2	0	Not Essential
SAUSA300_RS01780	-0.721222	0.367283	mepA	multidrug efflux MATE transporter MepA	Metabolism	Transport and binding proteins	Other	1	1	0	Not Essential
SAUSA300_RS01785	-0.897246	0.290509	mepB	hypothetical protein	Metabolism	Transport and binding proteins	Other	6	7	1	Not Essential
SAUSA300_RS01795	-0.439957	0.519757	-	glyoxalase	Metabolism	Energy metabolism	Other	0	0	0	Not Essential
SAUSA300_RS01800	-1.05249	0.15583	-	LLM class flavin-dependent oxidoreductase	0	0	0	1	1	1	Not Essential
SAUSA300_RS01805	-1.62914	0.0211235	-	NAD(P)H-dependent oxidoreductase	0	0	0	6	7	0	Not Essential
SAUSA300_RS01810	-1.38997	0.00971112	-	membrane protein	0	Hypothetical proteins	Conserved	2	2	0	Not Essential
SAUSA300_RS01820	-3.38788	7.51918e-05	-	RimJ/RimL family protein N-acetyltransferase	0	0	0	2	2	0	Not Essential
SAUSA300_RS01825	-2.06448	0.0492204	fepA	EfeM/EfeO family lipoprotein	Metabolism	Transport and binding proteins	Cations and iron carrying compounds	7	7	2	Not Essential
SAUSA300_RS01830	-2.26329	0.0179554	fepB	deferrochelatase/peroxidase EfeB	Metabolism	Transport and binding proteins	Cations and iron carrying compounds	6	7	2	Not Essential
SAUSA300_RS01835	-1.42545	0.0640242	fepC	iron permease FTR1 family protein	Metabolism	Transport and binding proteins	Cations and iron carrying compounds	3	4	0	Not Essential
SAUSA300_RS01845	-0.112801	0.880562	tatA	twin-arginine translocase TatA/TatE family subunit	Genetic information processing	Protein fate	Protein and peptide secretion and trafficking	3	4	1	Not Essential
SAUSA300_RS01850	-0.000832992	0.998766	-	hypothetical protein	0	0	0	2	3	1	Not Essential
SAUSA300_RS01855	0.683442	0.403445	-	transcriptional regulator	Signal transduction	Regulatory functions	DNA interactions	3	4	1	Essential
SAUSA300_RS01860	-1.55624	0.00936661	-	hypothetical protein	Genetic information processing	Protein fate	Protein and peptide secretion and trafficking	2	2	0	Not Essential
SAUSA300_RS01865	-0.987417	0.0234185	-	ABC transporter ATP-binding protein	0	0	0	2	2	0	Not Essential
SAUSA300_RS01870	-1.366	0.000100702	-	ABC-2 transporter family protein	0	0	0	0	0	0	Not Essential
SAUSA300_RS01875	-1.02112	0.0885294	-	hypothetical protein	0	0	0	2	3	0	Not Essential
SAUSA300_RS01885	-1.4829	0.00143351	-	acetyl-CoA acyltransferase	Metabolism	Fatty acid and phospholipid metabolism	Other	0	0	0	Not Essential
SAUSA300_RS01890	-0.379252	0.542031	mdh	metal-dependent hydrolase	Metabolism	Energy metabolism	Amino acids and amines	1	1	0	Not Essential
SAUSA300_RS01895	-0.0538179	0.944795	metE	5-methyltetrahydropteroyltriglutamate-- homocysteine methyltransferase	Metabolism	Amino acid biosynthesis	Aspartate family	1	1	0	Not Essential
SAUSA300_RS01900	-1.01882	0.172055	metF	bifunctional homocysteine S-methyltransferase/methylenetetrahydrofolate reductase	Metabolism	Amino acid biosynthesis	Aspartate family	3	3	0	Not Essential
SAUSA300_RS01905	-0.599546	0.477574	metC	cystathionine beta-lyase	Metabolism	Amino acid biosynthesis	Aspartate family	2	2	2	Not Essential
SAUSA300_RS01910	-2.66527	0.00350392	metI	cystathionine gamma-synthase	Metabolism	Amino acid biosynthesis	Aspartate family	6	7	4	Not Essential
SAUSA300_RS01915	-0.76303	0.18223	parB	chromosome partitioning protein ParB	Cellular processes	Cellular processes	Cell division	1	1	0	Not Essential
SAUSA300_RS01920	-1.62372	0.00347165	-	mechanosensitive ion channel protein MscS	0	0	0	1	1	0	Not Essential
SAUSA300_RS01930	-0.294271	0.412987	ychF	GTP-binding protein YchF	0	Unknown function	General	0	0	0	Not Essential
SAUSA300_RS01935	-1.22042	0.227674	-	hypothetical protein	0	0	0	6	7	3	Essential
SAUSA300_RS01940	-1.94802	0.00138321	rpsF	30S ribosomal protein S6	Genetic information processing	Protein synthesis	Ribosomal proteins: synthesis and modification	0	0	0	Essential
SAUSA300_RS01945	-1.29646	0.0336883	ssb	single-stranded DNA-binding protein	Genetic information processing	DNA metabolism	DNA replication, recombination, and repair	0	0	0	Essential
SAUSA300_RS01950	-0.720612	0.247583	rpsR	30S ribosomal protein S18	Genetic information processing	Protein synthesis	Ribosomal proteins: synthesis and modification	0	0	0	Essential
SAUSA300_RS01975	1.46639	0.192123	-	hypothetical protein	0	Hypothetical proteins	Conserved	4	6	5	Not Essential
SAUSA300_RS01980	-3.75111	1.24882e-07	-	peptidase	0	0	0	0	0	0	Not Essential
SAUSA300_RS01985	-1.00257	0.167815	-	transcriptional regulator	Genetic information processing	Protein synthesis	tRNA and rRNA base modification	4	4	0	Not Essential
SAUSA300_RS01990	-3.77072	8.94819e-11	-	GlsB/YeaQ/YmgE family stress response membrane protein	Genetic information processing	Protein fate	Protein and peptide secretion and trafficking	0	0	0	Essential
SAUSA300_RS02000	-0.183556	0.679623	-	histidine phosphatase family protein	Metabolism	Biosynthesis of cofactors, prosthetic groups, and carriers	Heme, porphyrin, and cobalamin	1	1	0	Not Essential
SAUSA300_RS02005	-1.69015	0.00486108	-	hypothetical protein	Metabolism	Energy metabolism	Electron transport	2	3	0	Not Essential
SAUSA300_RS02010	0.396862	0.364908	-	hypothetical protein	0	0	0	0	0	0	Not Essential
SAUSA300_RS02020	0.360185	0.365406	ahpF	alkyl hydroperoxide reductase subunit F	Cellular processes	Cellular processes	Detoxification; Adaptations to atypical conditions	0	0	0	Not Essential
SAUSA300_RS02025	-1.26828	0.0259681	ahpC	alkyl hydroperoxide reductase subunit C	Cellular processes	Cellular processes	Detoxification; Adaptations to atypical conditions	0	0	0	Essential
SAUSA300_RS02030	-0.792991	0.0809277	nfrA	NADPH-dependent oxidoreductase	Metabolism	Biosynthesis of cofactors, prosthetic groups, and carriers	Heme, porphyrin, and cobalamin	1	1	0	Not Essential
SAUSA300_RS02035	-0.400205	0.54687	tcyP	L-cystine transporter	Metabolism	Transport and binding proteins	Amino acids and amines	0	1	0	Not Essential
SAUSA300_RS02045	-0.787034	0.000278694	-	hypothetical protein	Cellular processes; Genetic information processing	Cellular processes; DNA metabolism	Cell division; Chromosome-associated proteins	0	0	0	Not Essential
SAUSA300_RS02050	-2.64381	1.2321e-06	-	hypothetical protein	0	0	0	1	1	0	Not Essential
SAUSA300_RS02055	-1.57044	0.00135195	-	hypothetical protein	0	0	0	0	0	0	Not Essential
SAUSA300_RS02060	-0.438219	0.525688	xpt	xanthine phosphoribosyltransferase	Metabolism	Purines, pyrimidines, nucleosides, and nucleotides	Salvage of nucleosides and nucleotides	0	0	0	Not Essential
SAUSA300_RS02065	-1.4941	0.00774597	pbuX	xanthine permease	Metabolism	Transport and binding proteins	Other	0	0	0	Not Essential
SAUSA300_RS02070	-2.42256	1.3995e-06	guaB	IMP dehydrogenase	Metabolism	Purines, pyrimidines, nucleosides, and nucleotides	Purine ribonucleotide biosynthesis	0	0	0	Essential
SAUSA300_RS02075	-1.46938	0.00206608	guaA	GMP synthase (glutamine-hydrolyzing)	Metabolism	Purines, pyrimidines, nucleosides, and nucleotides	Purine ribonucleotide biosynthesis	0	0	0	Essential
SAUSA300_RS02100	-1.66932	0.0545385	-	membrane protein	0	0	0	5	6	2	Not Essential
SAUSA300_RS02105	0.49457	0.439166	-	NAD(P)-dependent oxidoreductase	0	0	0	1	2	0	Not Essential
SAUSA300_RS02110	2.12911	0.00183423	ssl1	hypothetical protein	Virulence	Virulence	Virulence	5	5	0	Not Essential
SAUSA300_RS02115	3.77786	8.55659e-05	ssl2	hypothetical protein	Virulence	Virulence	Virulence	2	2	7	Not Essential
SAUSA300_RS02120	2.9542	0.000263416	ssl3	hypothetical protein	Virulence	Virulence	Virulence	2	3	4	Not Essential
SAUSA300_RS02130	0.76122	0.593434	ssl4	hypothetical protein	Virulence	Virulence	Virulence	2	2	12	Not Essential
SAUSA300_RS02135	2.01141	0.0274321	ssl5	hypothetical protein	Virulence	Virulence	Virulence	4	4	1	Not Essential
SAUSA300_RS02150	1.49319	0.0440714	ssl7	hypothetical protein	Virulence	Virulence	Virulence	3	3	1	Not Essential
SAUSA300_RS02160	4.03442	4.33985e-11	ssl9	hypothetical protein	Virulence	Virulence	Virulence	0	0	2	Not Essential
SAUSA300_RS02165	3.07228	1.37789e-05	ssl10	hypothetical protein	Virulence	Virulence	Virulence	3	3	1	Not Essential
SAUSA300_RS02175	-2.38674	2.8722e-07	hsdM1	type I restriction-modification system subunit M	Genetic information processing	DNA metabolism	Restriction/modification	0	0	0	Not Essential
SAUSA300_RS02185	-1.36681	0.160386	ssl11	hypothetical protein	Virulence	Virulence	Virulence	3	3	2	Not Essential
SAUSA300_RS02195	2.46815	0.000708717	-	hypothetical protein	0	0	0	0	0	0	Not Essential
SAUSA300_RS02255	-1.06534	0.0538537	-	hypothetical protein	Cellular processes; Genetic information processing	Cellular processes; DNA metabolism	Cell division; Chromosome-associated proteins	5	6	0	Not Essential
SAUSA300_RS02260	-1.48417	0.0172431	-	hypothetical protein	0	0	0	4	4	0	Not Essential
SAUSA300_RS02270	0.349405	0.701075	-	GTP-binding protein	Metabolism	Biosynthesis of cofactors, prosthetic groups, and carriers	Heme, porphyrin, and cobalamin	2	3	2	Not Essential
SAUSA300_RS02280	-0.106527	0.845396	mpsA	NADH dehydrogenase subunit 5	Metabolism	Energy metabolism	Electron transport	0	1	0	Essential
SAUSA300_RS02285	-0.0828609	0.873207	mpsB	hypothetical protein	Metabolism	Amino acid biosynthesis	Pyruvate family	0	0	0	Essential
SAUSA300_RS02300	-1.36955	5.88454e-06	-	phosphatase	Genetic information processing; Metabolism	Protein fate; Transport and binding proteins	Protein and peptide secretion and trafficking; Other	2	3	0	Not Essential
SAUSA300_RS02305	-1.35682	0.000877477	-	carboxylesterase	Metabolism	Biosynthesis of cofactors, prosthetic groups, and carriers	Menaquinone and ubiquinone	1	1	0	Not Essential
SAUSA300_RS02340	-1.92451	0.0154738	metQ2	ABC transporter substrate-binding protein	Cell structure	Cell envelope	Other	1	1	0	Not Essential
SAUSA300_RS02345	-0.514463	0.385623	sle1	N-acetylmuramoyl-L-alanine amidase	Cellular processes	Cellular processes	Sporulation and germination	0	0	0	Not Essential
SAUSA300_RS02350	-0.232639	0.705729	-	hypothetical protein	0	0	0	2	3	0	Not Essential
SAUSA300_RS02355	-1.31597	0.0156957	-	DNA mismatch repair protein MutT	Genetic information processing	DNA metabolism	DNA replication, recombination, and repair	2	3	0	Not Essential
SAUSA300_RS02360	-1.65719	0.00179983	-	N-acetyltransferase	Genetic information processing	Protein synthesis	Ribosomal proteins: synthesis and modification	4	5	0	Not Essential
SAUSA300_RS02365	0.366224	0.462558	-	hypothetical protein	0	0	0	0	1	0	Not Essential
SAUSA300_RS02370	0.395112	0.489827	-	hypothetical protein	0	0	0	0	0	0	Not Essential
SAUSA300_RS02375	-1.72134	0.0533308	gltC	LysR family transcriptional regulator	Signal transduction	Regulatory functions	DNA interactions	6	6	2	Not Essential
SAUSA300_RS02380	-3.87529	5.02903e-06	gltB	glutamate synthase large subunit	Metabolism	Amino acid biosynthesis	0	1	1	0	Not Essential
SAUSA300_RS02385	-3.17609	3.80705e-05	gltD	glutamate synthase subunit beta	Metabolism	Amino acid biosynthesis	0	1	1	0	Not Essential
SAUSA300_RS02395	-3.57615	2.13312e-06	treP	PTS ascorbate transporter subunit IIA	Metabolism	Transport and binding proteins	Carbohydrates, organic alcohols, and acids	1	1	0	Not Essential
SAUSA300_RS02400	-1.4294	0.0172282	treC	glucohydrolase	Metabolism	Energy metabolism	Sugars	2	2	0	Not Essential
SAUSA300_RS02415	0.0937238	0.8476	-	N-acetyltransferase	Genetic information processing	Protein synthesis	Ribosomal proteins: synthesis and modification	2	2	0	Not Essential
SAUSA300_RS02420	2.1667	4.58127e-10	dnaX	DNA polymerase III subunit gamma/tau	Genetic information processing	DNA metabolism	DNA replication, recombination, and repair	0	0	0	Essential
SAUSA300_RS02425	-1.33132	8.47359e-06	-	YbaB/EbfC family nucleoid-associated protein	0	Unknown function	General	0	0	0	Essential
SAUSA300_RS02430	-0.590683	0.219601	recR	recombination protein RecR	Genetic information processing	DNA metabolism	DNA replication, recombination, and repair	0	0	0	Essential
SAUSA300_RS02455	-1.00375	0.0557313	-	lysine decarboxylase	0	0	0	3	4	0	Not Essential
SAUSA300_RS02460	-0.481486	0.334372	tmk	thymidylate kinase	Metabolism	Purines, pyrimidines, nucleosides, and nucleotides	Nucleotide and nucleoside interconversions	1	1	0	Essential
SAUSA300_RS02465	-1.09076	0.0284931	pstA	hypothetical protein	0	0	0	0	0	0	Not Essential
SAUSA300_RS02475	-1.04239	0.0107211	holB	DNA polymerase III subunit delta'	Genetic information processing	DNA metabolism	DNA replication, recombination, and repair	0	0	0	Essential
SAUSA300_RS02480	-1.2707	0.000493767	-	signal peptidase II	0	0	0	1	1	0	Not Essential
SAUSA300_RS02485	0.32314	0.484496	-	initiation-control protein YabA	0	0	0	1	1	0	Not Essential
SAUSA300_RS02490	-0.959034	0.177801	-	tRNA1(Val) (adenine(37)-N6)-methyltransferase	Genetic information processing	Protein fate	Protein modification and repair	3	4	0	Not Essential
SAUSA300_RS02495	-1.95563	0.0465578	-	hypothetical protein	0	0	0	6	7	3	Not Essential
SAUSA300_RS02500	-0.415909	0.509039	rsmI	rRNA (cytidine-2'-O-)-methyltransferase	Genetic information processing	Protein synthesis	tRNA and rRNA base modification	0	1	0	Not Essential
SAUSA300_RS02510	-1.65035	1.90573e-06	metS	methionine--tRNA ligase	Genetic information processing	Protein synthesis	tRNA aminoacylation	0	0	0	Essential
SAUSA300_RS02515	-1.66313	0.000177099	-	TatD family deoxyribonuclease	0	Unknown function	Enzymes of unknown specificity	1	2	0	Not Essential
SAUSA300_RS02520	-0.354687	0.43279	rnmV	ribonuclease M5	Genetic information processing	Transcription	RNA processing	0	0	0	Not Essential
SAUSA300_RS02525	-2.12543	1.50577e-06	ksgA	ribosomal RNA small subunit methyltransferase A	Genetic information processing	Protein synthesis	tRNA and rRNA base modification	3	3	0	Not Essential
SAUSA300_RS02530	-0.135773	0.862387	veg	hypothetical protein	0	0	0	0	0	0	Not Essential
SAUSA300_RS02575	1.2876	0.00220395	rplY	50S ribosomal protein L25/general stress protein Ctc	Genetic information processing	Protein synthesis	Ribosomal proteins: synthesis and modification	0	0	0	Not Essential
SAUSA300_RS02580	-0.96138	0.0557452	pth	peptidyl-tRNA hydrolase	Genetic information processing	Protein synthesis	Other	0	0	0	Essential
SAUSA300_RS02585	0.293774	0.517327	mfd	transcription-repair coupling factor	Genetic information processing	DNA metabolism	DNA replication, recombination, and repair	0	0	0	Not Essential
SAUSA300_RS02590	0.311801	0.559634	-	stage V sporulation protein B	Cellular processes	Cellular processes	Sporulation and germination	0	0	0	Not Essential
SAUSA300_RS02595	-0.402217	0.486967	-	nucleotide pyrophosphohydrolase	0	Unknown function	General	0	0	0	Not Essential
SAUSA300_RS02600	0.651909	0.153694	-	hypothetical protein	0	0	0	0	0	0	Essential
SAUSA300_RS02605	-0.336183	0.435449	divIC	cell division protein DIVIC	Cellular processes	Cellular processes	Cell division	0	0	0	Essential
SAUSA300_RS02610	1.66249	1.10102e-05	-	RNA-binding protein S1	Genetic information processing	Transcription	Degradation of RNA	0	0	0	Not Essential
SAUSA300_RS02615	0.104982	0.847212	tilS	tRNA(Ile)-lysidine synthetase	Genetic information processing	Protein synthesis	tRNA and rRNA base modification	0	0	0	Essential
SAUSA300_RS02620	-0.319747	0.490678	hpt	hypoxanthine-guanine phosphoribosyltransferase	Metabolism	Purines, pyrimidines, nucleosides, and nucleotides	Salvage of nucleosides and nucleotides	0	1	0	Essential
SAUSA300_RS02625	0.536628	0.00926378	ftsH	zinc metalloprotease	Genetic information processing; Cellular processes	Protein fate; Cellular processes	Degradation of proteins, peptides, and glycopeptides; Cell division	0	0	0	Not Essential
SAUSA300_RS02630	0.561778	0.154722	hslO	redox-regulated molecular chaperone Hsp33	0	0	0	0	0	0	Not Essential
SAUSA300_RS02635	-1.96726	0.000883273	cysK	cysteine synthase	Metabolism	Amino acid biosynthesis	Serine family	0	0	0	Not Essential
SAUSA300_RS02640	-1.46077	0.0157751	folP	dihydropteroate synthase	Metabolism	Biosynthesis of cofactors, prosthetic groups, and carriers	Folic acid	2	2	0	Essential
SAUSA300_RS02645	1.88864	0.000556227	folB	dihydroneopterin aldolase	Metabolism	Biosynthesis of cofactors, prosthetic groups, and carriers	Folic acid	1	1	0	Essential
SAUSA300_RS02695	0.236051	0.743549	-	PLP-dependent aminotransferase family protein	0	0	0	3	4	1	Not Essential
SAUSA300_RS02700	-0.177729	0.816955	pdxS	pyridoxal 5'-phosphate synthase lyase subunit PdxS	Metabolism	Biosynthesis of cofactors, prosthetic groups, and carriers	Pyridoxine	1	1	0	Not Essential
SAUSA300_RS02705	-1.21069	0.0761588	pdxT	pyridoxal 5'-phosphate synthase glutaminase subunit PdxT	Metabolism	Biosynthesis of cofactors, prosthetic groups, and carriers	Pyridoxine	1	2	0	Not Essential
SAUSA300_RS02710	-1.13284	0.0643911	nupC	pyrimidine nucleoside transporter NupC	Metabolism	Transport and binding proteins	Nucleosides, purines and pyrimidines	0	0	0	Not Essential
SAUSA300_RS02715	0.118567	0.831271	ctsR	transcriptional regulator CtsR	Signal transduction	Regulatory functions	DNA interactions	0	1	0	Not Essential
SAUSA300_RS02720	-0.414407	0.520691	mcsA	excinuclease ABC subunit B	Genetic information processing	DNA metabolism	DNA replication, recombination, and repair	0	1	0	Not Essential
SAUSA300_RS02725	0.386134	0.441971	mcsB	protein arginine kinase	0	0	0	0	0	0	Not Essential
SAUSA300_RS02730	0.238316	0.580267	clpC	ATP-dependent Clp protease ATP-binding subunit ClpC	Genetic information processing	Protein fate	Protein folding and stabilization	0	0	0	Not Essential
SAUSA300_RS02740	0.272591	0.28109	radA	DNA repair protein RadA	Genetic information processing	DNA metabolism	DNA replication, recombination, and repair	0	0	0	Not Essential
SAUSA300_RS02745	-0.890637	0.0659296	-	PIN/TRAM domain-containing protein	0	0	0	1	1	0	Not Essential
SAUSA300_RS02750	-0.732105	0.0282676	gltX	glutamate--tRNA ligase	Genetic information processing	Protein synthesis	tRNA aminoacylation	0	0	0	Essential
SAUSA300_RS02755	-1.49723	0.000751053	cysE	serine acetyltransferase	Metabolism	Amino acid biosynthesis	Serine family	0	0	0	Essential
SAUSA300_RS02760	-0.304588	0.425855	cysS	cysteine--tRNA ligase	Genetic information processing	Protein synthesis	tRNA aminoacylation	0	0	0	Essential
SAUSA300_RS02765	-2.64096	0.000663827	mrnC	Mini-ribonuclease 3	0	0	0	5	5	0	Not Essential
SAUSA300_RS02770	-1.43595	0.000154863	-	23S rRNA (guanosine(2251)-2'-O)-methyltransferase RlmB	Genetic information processing	Protein synthesis	tRNA and rRNA base modification	2	2	0	Not Essential
SAUSA300_RS02775	-0.369014	0.42425	-	hypothetical protein	0	0	0	1	2	0	Not Essential
SAUSA300_RS02780	-1.52133	0.0153902	sigH	RNA polymerase sigma factor	Genetic information processing	Transcription	Transcription factors	5	6	0	Not Essential
SAUSA300_RS02785	0.456134	0.0915294	secE	protein translocase subunit SecE	Genetic information processing	Protein fate	Protein and peptide secretion and trafficking	0	0	0	Essential
SAUSA300_RS02790	0.366191	0.264592	nusG	transcription termination/antitermination protein NusG	Genetic information processing	Transcription	Transcription factors	0	0	0	Not Essential
SAUSA300_RS02795	-0.343809	0.462558	rplK	50S ribosomal protein L11	Genetic information processing	Protein synthesis	Ribosomal proteins: synthesis and modification	0	0	0	Essential
SAUSA300_RS02800	-0.57341	0.28611	rplA	50S ribosomal protein L1	Genetic information processing	Protein synthesis	Ribosomal proteins: synthesis and modification	0	0	0	Essential
SAUSA300_RS02805	-0.80825	0.103076	rplJ	50S ribosomal protein L10	Genetic information processing	Protein synthesis	tRNA aminoacylation	0	0	0	Essential
SAUSA300_RS02810	0.119405	0.860256	rplL	50S ribosomal protein L7/L12	Genetic information processing	Protein synthesis	Ribosomal proteins: synthesis and modification	0	0	0	Essential
SAUSA300_RS02815	-0.228723	0.627813	rsmC	methyltransferase	Genetic information processing	Protein fate	Protein modification and repair	1	1	0	Not Essential
SAUSA300_RS02820	0.0903043	0.861761	rpoB	DNA-directed RNA polymerase subunit beta	Genetic information processing	Transcription	DNA-dependent RNA polymerase	0	0	0	Essential
SAUSA300_RS02825	-0.364033	0.501329	rpoC	DNA-directed RNA polymerase subunit beta'	Genetic information processing	Transcription	DNA-dependent RNA polymerase	0	0	0	Essential
SAUSA300_RS02830	-1.49229	0.0208846	rplGB	50S ribosomal protein L7ae-like protein	Genetic information processing	Protein synthesis	Ribosomal proteins: synthesis and modification	0	0	0	Essential
SAUSA300_RS02835	-1.13479	0.00235106	rpsL	30S ribosomal protein S12	Genetic information processing	Protein synthesis	Ribosomal proteins: synthesis and modification	0	0	0	Essential
SAUSA300_RS02840	-1.49414	0.00365332	rpsG	30S ribosomal protein S7	Genetic information processing	Protein synthesis	Ribosomal proteins: synthesis and modification	0	0	0	Essential
SAUSA300_RS02850	-0.752775	0.00562933	tuf	elongation factor Tu	Genetic information processing	Protein synthesis	Translation factors	0	0	0	Essential
SAUSA300_RS02855	-1.28875	0.00898149	-	N-acetyl-L,L-diaminopimelate deacetylase	Genetic information processing	Protein fate	Degradation of proteins, peptides, and glycopeptides	2	2	0	Not Essential
SAUSA300_RS02860	-0.655175	0.17973	kbl	2-amino-3-ketobutyrate CoA ligase	Metabolism	Energy metabolism	Other	1	1	0	Not Essential
SAUSA300_RS02865	-2.31184	0.000272047	hchA	Molecular chaperone Hsp31 and glyoxalase 3	Genetic information processing	Protein fate	Degradation of proteins, peptides, and glycopeptides	0	0	0	Not Essential
SAUSA300_RS02870	-0.932864	0.126743	araB	ribulokinase	Metabolism	Energy metabolism	Sugars	0	0	0	Not Essential
SAUSA300_RS02875	0.218894	0.813107	-	UDP-glucose 4-epimerase	Cell structure	Cell envelope	Biosynthesis and degradation of surface polysaccharides and lipopolysaccharides	0	0	0	Not Essential
SAUSA300_RS02880	-2.16272	0.000760728	ilvE	branched chain amino acid aminotransferase	Metabolism	Amino acid biosynthesis	Pyruvate family	0	0	0	Not Essential
SAUSA300_RS02885	-3.32998	1.16623e-05	-	HAD family hydrolase	0	0	0	2	3	0	Not Essential
SAUSA300_RS02890	0.71457	0.169638	dck	deoxynucleoside kinase	Metabolism	Purines, pyrimidines, nucleosides, and nucleotides	Nucleotide and nucleoside interconversions	0	1	0	Not Essential
SAUSA300_RS02895	0.353006	0.693031	dgk	deoxynucleoside kinase	Metabolism	Purines, pyrimidines, nucleosides, and nucleotides	Nucleotide and nucleoside interconversions	1	2	1	Not Essential
SAUSA300_RS02900	0.170295	0.827985	tadA	tRNA-specific adenosine deaminase	Metabolism	Biosynthesis of cofactors, prosthetic groups, and carriers	Riboflavin, FMN, and FAD	1	2	0	Essential
SAUSA300_RS02905	-0.284732	0.623674	-	HAD family phosphatase	0	Unknown function	Enzymes of unknown specificity	0	0	0	Not Essential
SAUSA300_RS02910	-1.15333	0.0159845	azo1	FMN-dependent NADPH-azoreductase	0	0	0	1	1	0	Not Essential
SAUSA300_RS02915	0.272531	0.617622	sdrC	serine-aspartate repeat-containing protein C	Virulence	Virulence	Virulence	0	0	0	Not Essential
SAUSA300_RS02930	-0.912929	0.0209023	-	glycosyl transferase family 1	Genetic information processing	Protein fate	Protein modification and repair	1	1	0	Not Essential
SAUSA300_RS02935	-0.614963	0.247194	-	glycosyl transferase family 1	Genetic information processing	Protein fate	Protein modification and repair	1	1	0	Not Essential
SAUSA300_RS02940	1.46542	5.55045e-07	folE2	GTP cyclohydrolase I FolE2	Metabolism	Biosynthesis of cofactors, prosthetic groups, and carriers	Other	0	0	0	Essential
SAUSA300_RS02945	1.28573	0.00418609	bshB2	bacillithiol biosynthesis deacetylase BshB2	Metabolism	Biosynthesis of cofactors, prosthetic groups, and carriers	Glutathione and analogs	0	0	0	Not Essential
SAUSA300_RS02950	0.552816	0.237768	-	hypothetical protein	0	0	0	0	0	0	Not Essential
SAUSA300_RS02955	-0.9081	0.0297578	nagB	glucosamine-6-phosphate deaminase	Metabolism	Central intermediary metabolism	Amino sugars	0	0	0	Not Essential
SAUSA300_RS02960	-1.63497	0.000449242	hxlA	3-hexulose-6-phosphate synthase	Metabolism	Energy metabolism	Sugars	0	0	0	Not Essential
SAUSA300_RS02965	-1.17205	0.0123068	hxlB	6-phospho-3-hexuloisomerase	Metabolism	Energy metabolism	Sugars	0	0	0	Not Essential
SAUSA300_RS02970	1.44193	0.028902	-	HAD family hydrolase	Metabolism	Energy metabolism	Sugars	2	2	0	Not Essential
SAUSA300_RS02975	-1.06236	0.138418	proP	proline/betaine transporter	Metabolism	Transport and binding proteins	Unknown substrate	0	1	0	Not Essential
SAUSA300_RS02985	1.32067	0.0350311	vraA	long-chain-fatty-acid--CoA ligase	Metabolism	Fatty acid and phospholipid metabolism	Other	1	1	1	Not Essential
SAUSA300_RS02990	1.22216	0.017582	vraB	acetyl-CoA acetyltransferase	Metabolism	Fatty acid and phospholipid metabolism	Other	1	2	0	Not Essential
SAUSA300_RS02995	1.66036	0.0550477	vraC	protein VraC	0	0	0	5	6	3	Not Essential
SAUSA300_RS03010	-0.443489	0.120554	pdxK	hydroxymethylpyrimidine/phosphomethylpyrimidine kinase	Metabolism	Biosynthesis of cofactors, prosthetic groups, and carriers	Thiamine	1	1	0	Not Essential
SAUSA300_RS03015	0.363875	0.333316	ung	uracil-DNA glycosylase	Genetic information processing	DNA metabolism	DNA replication, recombination, and repair	1	2	0	Not Essential
SAUSA300_RS03020	-0.468558	0.47672	-	hypothetical protein	0	0	0	4	5	0	Not Essential
SAUSA300_RS03025	-0.284922	0.584354	-	DUF423 domain-containing protein	0	0	0	0	0	0	Not Essential
SAUSA300_RS03030	-2.28728	5.18846e-06	-	amino acid permease	Metabolism	Transport and binding proteins	Amino acids, peptides and amines	0	0	0	Not Essential
SAUSA300_RS03035	-1.2945	0.0246507	-	membrane protein	0	0	0	2	3	0	Not Essential
SAUSA300_RS03040	-0.711931	0.192683	-	hypothetical protein	0	0	0	1	2	0	Not Essential
SAUSA300_RS03045	-0.727539	0.0263779	hemQ	heme-binding protein	Metabolism	Transport and binding proteins	Cations and iron carrying compounds	1	1	0	Essential
SAUSA300_RS03050	-1.77479	2.39441e-09	eutD	phosphate acetyltransferase	Metabolism	Energy metabolism; Central intermediary metabolism	Fermentation; Other	0	0	0	Essential
SAUSA300_RS03055	-0.201395	0.695868	lipL	biotin/lipoate A/B protein ligase family protein	Genetic information processing	Protein fate	Protein modification and repair	0	0	0	Not Essential
SAUSA300_RS03060	-0.590675	0.175525	mvaK1	mevalonate kinase	Metabolism	Central intermediary metabolism	Other	0	0	0	Essential
SAUSA300_RS03065	-0.559375	0.285082	mvaD	diphosphomevalonate decarboxylase	Metabolism	Central intermediary metabolism	Other	0	0	0	Essential
SAUSA300_RS03070	-0.740155	0.104304	mvaK2	phosphomevalonate kinase	Metabolism	Central intermediary metabolism	Other	1	1	0	Essential
SAUSA300_RS03075	1.25694	0.0674073	-	hypothetical protein	Genetic information processing	Protein synthesis	tRNA aminoacylation	0	0	0	Not Essential
SAUSA300_RS03080	4.41366	1.38335e-58	-	dihydrolipoamide dehydrogenase	0	0	0	0	0	0	Not Essential
SAUSA300_RS03085	3.51065	8.09751e-09	-	transcriptional regulator	0	Unknown function	General	0	0	1	Not Essential
SAUSA300_RS03095	-2.20426	2.37067e-05	-	transposase	Cellular processes; Genetic information processing	Cellular processes; DNA metabolism	Cell division; Chromosome-associated proteins	2	3	0	Not Essential
SAUSA300_RS03165	-1.16276	0.0029908	iolS	aldo/keto reductase	0	0	0	1	1	0	Not Essential
SAUSA300_RS03170	-0.437615	0.425065	-	flavodoxin family protein	0	0	0	1	1	0	Not Essential
SAUSA300_RS03175	-1.00042	0.0540816	-	N-acetyltransferase	Genetic information processing	Protein synthesis	Ribosomal proteins: synthesis and modification	0	0	0	Not Essential
SAUSA300_RS03180	-0.349946	0.475361	-	HD domain-containing protein	Metabolism	Purines, pyrimidines, nucleosides, and nucleotides	Nucleotide and nucleoside interconversions	0	0	0	Not Essential
SAUSA300_RS03190	-0.917746	0.115269	adh1	zinc-dependent alcohol dehydrogenase	Metabolism	Energy metabolism	Fermentation	0	0	0	Not Essential
SAUSA300_RS03200	0.00866186	0.981616	-	hypothetical protein	0	0	0	0	0	0	Essential
SAUSA300_RS03205	-0.470188	0.157163	argS	arginine--tRNA ligase	Genetic information processing	Protein synthesis	tRNA aminoacylation	0	0	0	Essential
SAUSA300_RS03210	1.75109	0.00892519	-	endonuclease III domain-containing protein	Genetic information processing	DNA metabolism	DNA replication, recombination, and repair	2	2	0	Not Essential
SAUSA300_RS03215	-2.72203	7.84675e-07	-	ABC transporter substrate-binding protein	0	0	0	1	1	0	Not Essential
SAUSA300_RS03220	-1.07726	0.0643911	-	iron ABC transporter permease	0	0	0	4	5	0	Not Essential
SAUSA300_RS03225	0.357575	0.366956	-	HAD family hydrolase	0	0	0	0	0	0	Not Essential
SAUSA300_RS03230	-0.363476	0.606178	-	alpha/beta hydrolase	Metabolism	Energy metabolism	Other	0	0	0	Not Essential
SAUSA300_RS03235	-2.54417	3.04059e-07	-	hypothetical protein	0	0	0	0	0	0	Not Essential
SAUSA300_RS03240	-0.361168	0.584354	-	hypothetical protein	0	Hypothetical proteins	Conserved	3	4	0	Not Essential
SAUSA300_RS03245	-2.53953	1.92651e-05	-	alpha/beta hydrolase	Metabolism	Energy metabolism	Other	1	1	0	Not Essential
SAUSA300_RS03250	-2.53507	5.72921e-06	sarA	transcriptional regulator	Signal transduction	Regulatory functions	DNA interactions	1	1	0	Essential
SAUSA300_RS03255	-1.56305	0.0541007	-	membrane protein	0	0	0	4	4	1	Not Essential
SAUSA300_RS03260	2.01041	0.205657	-	DUF2922 domain-containing protein	0	0	0	6	8	16	Essential
SAUSA300_RS03270	1.25809	0.438838	-	recombinase	Genetic information processing	DNA metabolism	DNA replication, recombination, and repair	3	3	16	Essential
SAUSA300_RS03275	0.94509	0.580267	mnhA2	cation:proton antiporter	Metabolism	Transport and binding proteins	Cations and iron carrying compounds	2	2	16	Essential
SAUSA300_RS03280	3.03506	0.00591002	mnhB2	Na(+)/H(+) antiporter subunit B	Metabolism	Transport and binding proteins	Cations and iron carrying compounds	1	2	15	Essential
SAUSA300_RS03285	1.27074	0.270923	mnhC2	cation:proton antiporter	Metabolism	Transport and binding proteins	Cations and iron carrying compounds	4	6	8	Not Essential
SAUSA300_RS03290	0.485215	0.600202	mnhD2	cation:proton antiporter	Metabolism	Transport and binding proteins	Cations and iron carrying compounds	1	2	2	Not Essential
SAUSA300_RS03295	0.697327	0.388029	mnhE2	Na+/H+ antiporter subunit E	Metabolism	Transport and binding proteins	Cations and iron carrying compounds	1	2	3	Not Essential
SAUSA300_RS03300	-0.213944	0.813789	mnhF2	cation:proton antiporter	Metabolism	Transport and binding proteins	Cations and iron carrying compounds	5	6	3	Not Essential
SAUSA300_RS03305	-0.220231	0.83486	mnhG2	cation:proton antiporter	Metabolism	Transport and binding proteins	Cations and iron carrying compounds	4	5	4	Not Essential
SAUSA300_RS03310	-0.408066	0.354762	-	sodium:proton antiporter	Metabolism	Transport and binding proteins	Cations and iron carrying compounds	0	0	0	Not Essential
SAUSA300_RS03315	-0.589214	0.513134	mntC	metal ABC transporter substrate-binding protein	Metabolism	Transport and binding proteins	Cations and iron carrying compounds	0	0	0	Not Essential
SAUSA300_RS03320	-0.190022	0.847212	mntB	metal ABC transporter permease	Metabolism	Transport and binding proteins	Cations and iron carrying compounds	0	0	0	Not Essential
SAUSA300_RS03325	0.811996	0.345455	mntA	phosphonate ABC transporter ATP-binding protein	Metabolism	Transport and binding proteins	Cations and iron carrying compounds	0	0	0	Not Essential
SAUSA300_RS03330	0.897985	0.0113065	mntR	DtxR family transcriptional regulator	Signal transduction	Regulatory functions	DNA interactions	0	0	0	Not Essential
SAUSA300_RS03335	2.04054	0.000164516	-	membrane protein	Genetic information processing	Protein fate	Protein and peptide secretion and trafficking	1	2	0	Not Essential
SAUSA300_RS03340	1.96099	1.2321e-06	tagA	N-acetylmannosaminyltransferase	Cell structure	Cell envelope	Biosynthesis and degradation of surface polysaccharides and lipopolysaccharides	0	0	0	Not Essential
SAUSA300_RS03345	0.981191	1.21687e-05	tagH	teichoic acids export ATP-binding protein TagH	Cell structure	Cell envelope	Biosynthesis and degradation of surface polysaccharides and lipopolysaccharides	0	0	0	Essential
SAUSA300_RS03350	0.219689	0.572718	tagG	teichoic acid ABC transporter permease	Metabolism	Transport and binding proteins	Other	0	0	0	Essential
SAUSA300_RS03360	-1.0367	0.0186534	tagX	glycosyl transferase	Cell structure	Cell envelope	Biosynthesis and degradation of surface polysaccharides and lipopolysaccharides	2	2	0	Not Essential
SAUSA300_RS03365	-0.909678	0.00974896	tagD	glycerol-3-phosphate cytidylyltransferase	Cell structure	Cell envelope	Biosynthesis and degradation of murein sacculus and peptidoglycan	0	0	0	Essential
SAUSA300_RS03370	0.660536	0.0590984	pbp4	D-alanyl-D-alanine carboxypeptidase	0	0	0	0	0	0	Not Essential
SAUSA300_RS03375	-1.06306	0.000697258	abcA	ABC transporter ATP-binding protein	Metabolism	Transport and binding proteins	Other	0	0	0	Not Essential
SAUSA300_RS03380	-0.799233	0.00355213	nupG	nucleoside permease	Metabolism	Transport and binding proteins	Nucleosides, purines and pyrimidines	0	0	0	Not Essential
SAUSA300_RS03390	-0.459376	0.27773	-	YitT family protein	0	0	0	1	1	0	Not Essential
SAUSA300_RS03395	0.420069	0.531416	fhuC	ABC transporter ATP-binding protein	Metabolism	Transport and binding proteins	Cations and iron carrying compounds	0	0	0	Not Essential
SAUSA300_RS03400	0.866884	0.0787018	fhuB	iron ABC transporter permease	Metabolism	Transport and binding proteins	Cations and iron carrying compounds	0	0	0	Not Essential
SAUSA300_RS03405	0.344986	0.567098	fhuG	iron ABC transporter permease	Metabolism	Transport and binding proteins	Cations and iron carrying compounds	2	2	0	Not Essential
SAUSA300_RS03410	-0.177124	0.81338	dhaK	dihydroxyacetone kinase subunit DhaK	0	0	0	0	0	0	Not Essential
SAUSA300_RS03415	-0.0783856	0.915144	dhaL	dihydroxyacetone kinase subunit L	0	0	0	2	2	1	Not Essential
SAUSA300_RS03420	-0.0806393	0.91744	dhaM	PTS-dependent dihydroxyacetone kinase phosphotransferase subunit DhaM	0	0	0	2	3	2	Not Essential
SAUSA300_RS03425	0.333671	0.369607	-	hypothetical protein	0	0	0	0	0	0	Essential
SAUSA300_RS03430	0.505017	0.320568	-	membrane protein	0	0	0	0	0	0	Not Essential
SAUSA300_RS03435	0.883414	0.0501995	-	alpha/beta hydrolase	Metabolism	Fatty acid and phospholipid metabolism	Degradation	1	1	0	Not Essential
SAUSA300_RS03445	0.528872	0.341871	-	hypothetical protein	0	0	0	1	2	0	Not Essential
SAUSA300_RS03450	0.643396	0.405671	-	N-acetyltransferase	Genetic information processing	Protein synthesis	Ribosomal proteins: synthesis and modification	0	1	0	Not Essential
SAUSA300_RS03455	0.0769239	0.845396	graX	NAD(P)-dependent oxidoreductase	0	Hypothetical proteins	Conserved	0	0	0	Not Essential
SAUSA300_RS03460	-0.579684	0.247634	graR	DNA-binding response regulator	Signal transduction	Signal transduction	Two-component systems	0	0	0	Not Essential
SAUSA300_RS03465	-0.385054	0.514447	graS	sensor histidine kinase	Signal transduction	Signal transduction	Two-component systems	0	0	0	Not Essential
SAUSA300_RS03470	-0.513797	0.456563	vraF	ABC transporter ATP-binding protein	Metabolism	Transport and binding proteins	Other	2	2	0	Not Essential
SAUSA300_RS03475	-0.148485	0.842471	vraG	ABC transporter permease	Metabolism	Transport and binding proteins	Other	2	2	0	Not Essential
SAUSA300_RS03480	-0.103548	0.827985	pitR	hypothetical protein	0	Hypothetical proteins	Conserved	0	0	0	Not Essential
SAUSA300_RS03485	0.209331	0.755864	pitA	anion permease	0	0	0	0	0	0	Not Essential
SAUSA300_RS03490	1.6819	0.0034883	-	peptidase M23	Cellular processes	Cellular processes	Sporulation and germination	0	0	0	Not Essential
SAUSA300_RS03495	-0.0784026	0.861761	-	hypothetical protein	0	0	0	0	1	0	Not Essential
SAUSA300_RS03500	-0.396172	0.484016	-	AraC family transcriptional regulator	0	0	0	1	1	0	Not Essential
SAUSA300_RS03505	0.0445775	0.956462	sarX	MarR family transcriptional regulator	Signal transduction	Regulatory functions	DNA interactions	4	4	0	Not Essential
SAUSA300_RS03510	-0.355366	0.313278	-	transcriptional regulator	Signal transduction	Regulatory functions	DNA interactions	0	0	0	Not Essential
SAUSA300_RS03525	-1.51851	0.00251031	-	hypothetical protein	0	0	0	1	1	0	Not Essential
SAUSA300_RS03530	-0.684309	0.0274842	ccpE	LysR family transcriptional regulator	Signal transduction	Regulatory functions	DNA interactions	0	0	0	Not Essential
SAUSA300_RS03540	-0.627777	0.0776219	-	MFS transporter	Metabolism	Transport and binding proteins	Carbohydrates, organic alcohols, and acids	0	0	0	Not Essential
SAUSA300_RS03550	0.106911	0.866991	-	hypothetical protein	0	0	0	2	3	0	Not Essential
SAUSA300_RS03555	-0.66093	0.480201	-	N-acetyltransferase	Genetic information processing	Protein synthesis	Ribosomal proteins: synthesis and modification	5	7	2	Not Essential
SAUSA300_RS03560	-0.44799	0.392348	-	hypothetical protein	Signal transduction; Cellular processes	Regulatory functions; Cellular processes	DNA interactions; Sporulation and germination	1	1	0	Not Essential
SAUSA300_RS03565	-2.01571	6.28947e-05	-	hypothetical protein	0	0	0	0	0	0	Essential
SAUSA300_RS03570	-1.33705	0.00445127	-	N-acetyltransferase	0	0	0	1	1	0	Not Essential
SAUSA300_RS03575	-0.338761	0.599514	-	Rossman fold protein, TIGR00730 family	0	Hypothetical proteins	Conserved	1	1	0	Not Essential
SAUSA300_RS03580	-0.334356	0.510081	-	DUF188 domain-containing protein	0	0	0	0	0	0	Not Essential
SAUSA300_RS03585	-3.39475	1.14657e-11	-	hypothetical protein	0	0	0	0	0	0	Not Essential
SAUSA300_RS03590	-0.122491	0.861761	uppP	undecaprenyl-diphosphatase	Cell structure	Cell envelope	Biosynthesis and degradation of murein sacculus and peptidoglycan	0	0	0	Not Essential
SAUSA300_RS03595	0.23499	0.563101	-	cysteine ABC transporter ATP-binding protein	0	0	0	0	0	0	Not Essential
SAUSA300_RS03600	-0.316196	0.421839	-	cysteine ABC transporter ATP-binding protein	0	0	0	0	0	0	Not Essential
SAUSA300_RS03605	1.61507	0.00758586	mgrA	MarR family transcriptional regulator	Signal transduction	Regulatory functions	DNA interactions	0	0	0	Not Essential
SAUSA300_RS03610	-0.0439338	0.953084	-	GTP-binding protein	Metabolism	Biosynthesis of cofactors, prosthetic groups, and carriers	Heme, porphyrin, and cobalamin	0	0	0	Not Essential
SAUSA300_RS03615	-0.229981	0.525688	-	aldo/keto reductase	0	0	0	0	0	0	Not Essential
SAUSA300_RS03620	-0.386865	0.642029	-	hypothetical protein	0	0	0	4	5	2	Not Essential
SAUSA300_RS03625	-1.69851	0.00225626	-	membrane protein	Metabolism	Transport and binding proteins	Cations and iron carrying compounds; Anions	0	0	0	Not Essential
SAUSA300_RS03630	-1.1825	0.00128736	-	deoxyribodipyrimidine photo-lyase	Genetic information processing	DNA metabolism	DNA replication, recombination, and repair	0	0	0	Not Essential
SAUSA300_RS03640	0.554133	0.441417	-	hypothetical protein	0	0	0	0	0	0	Not Essential
SAUSA300_RS03645	0.19626	0.760438	-	hypothetical protein	0	0	0	2	3	0	Not Essential
SAUSA300_RS03650	-2.52906	1.89778e-05	norA	multidrug efflux MFS transporter NorA	0	0	0	2	2	0	Not Essential
SAUSA300_RS03655	-0.188866	0.828209	-	hypothetical protein	0	0	0	0	0	0	Not Essential
SAUSA300_RS03660	-1.90313	3.0413e-05	-	aminoacyl-tRNA deacylase	Genetic information processing	Protein synthesis	tRNA aminoacylation	4	6	0	Not Essential
SAUSA300_RS03665	0.522257	0.522391	fruR	DeoR/GlpR transcriptional regulator	Signal transduction	Regulatory functions	DNA interactions	0	0	1	Not Essential
SAUSA300_RS03670	-1.87268	0.0156282	fruB	1-phosphofructokinase	Metabolism	Energy metabolism	Sugars	1	1	0	Not Essential
SAUSA300_RS03675	-1.81384	0.00745179	fruA	PTS fructose transporter subunit IIC	Metabolism	Transport and binding proteins	Carbohydrates, organic alcohols, and acids	1	1	0	Not Essential
SAUSA300_RS03685	-1.08684	0.00128186	nagA	N-acetylglucosamine-6-phosphate deacetylase	Metabolism	Central intermediary metabolism	Amino sugars	1	1	0	Not Essential
SAUSA300_RS03690	-0.0600358	0.874763	-	HlyC/CorC family transporter	0	0	0	0	0	0	Not Essential
SAUSA300_RS03695	-2.34175	5.57623e-06	-	aldo/keto reductase	0	0	0	1	1	0	Not Essential
SAUSA300_RS03700	-2.38521	8.30525e-06	csbB	glycosyltransferase	0	0	0	2	2	0	Not Essential
SAUSA300_RS03705	1.259	0.00629515	saeS	two-component sensor histidine kinase	Signal transduction	Signal transduction	Two-component systems	0	0	0	Not Essential
SAUSA300_RS03710	0.733486	0.19471	saeR	DNA-binding response regulator	Signal transduction	Signal transduction	Two-component systems	0	0	0	Not Essential
SAUSA300_RS03720	2.38869	2.86962e-06	saeP	hypothetical protein	0	0	0	0	0	0	Not Essential
SAUSA300_RS03725	0.514764	0.492767	-	hypothetical protein	0	0	0	0	0	0	Not Essential
SAUSA300_RS03730	1.17608	0.0190105	queE	7-carboxy-7-deazaguanine synthase QueE	Genetic information processing	Protein synthesis	tRNA and rRNA base modification	1	1	0	Not Essential
SAUSA300_RS03735	-0.144907	0.861761	queD	6-carboxytetrahydropterin synthase QueD	Genetic information processing	Protein synthesis	tRNA and rRNA base modification	2	2	0	Not Essential
SAUSA300_RS03740	1.9299	0.00103702	queC	7-cyano-7-deazaguanine synthase QueC	Genetic information processing	Protein synthesis	tRNA and rRNA base modification	0	0	0	Not Essential
SAUSA300_RS03745	2.33965	8.04845e-06	pabA	aminodeoxychorismate/anthranilate synthase component II	Metabolism	Biosynthesis of cofactors, prosthetic groups, and carriers	Folic acid	1	1	0	Not Essential
SAUSA300_RS03750	1.66846	0.00302965	pabB	para-aminobenzoate synthetase subunit I	Metabolism	Biosynthesis of cofactors, prosthetic groups, and carriers	Folic acid	1	1	0	Not Essential
SAUSA300_RS03755	1.21545	0.0993534	-	aminodeoxychorismate lyase	Metabolism	Biosynthesis of cofactors, prosthetic groups, and carriers	Folic acid	1	1	2	Not Essential
SAUSA300_RS03765	1.15997	0.00796454	-	allophanate hydrolase	0	Hypothetical proteins	Conserved	0	0	0	Not Essential
SAUSA300_RS03770	0.313974	0.490678	-	allophanate hydrolase	0	Unknown function	General	0	0	0	Not Essential
SAUSA300_RS03775	0.432777	0.287282	ltaS	lipoteichoic acid synthase	Cell structure	Cell envelope	Biosynthesis and degradation of surface polysaccharides and lipopolysaccharides	0	0	0	Essential
SAUSA300_RS03785	0.632295	0.11217	-	ABC transporter ATP-binding protein	0	0	0	0	0	0	Not Essential
SAUSA300_RS03790	0.561966	0.204256	recQ1	DNA helicase RecQ	Genetic information processing	DNA metabolism	DNA replication, recombination, and repair	0	0	0	Not Essential
SAUSA300_RS03795	-0.307111	0.547273	opuBA	glycine/betaine ABC transporter ATP-binding protein	Metabolism	Transport and binding proteins	Amino acids, peptides and amines	0	0	0	Not Essential
SAUSA300_RS03800	1.34323	0.000532415	opuBB	ABC transporter permease	Metabolism	Transport and binding proteins	Amino acids, peptides and amines	0	0	0	Not Essential
SAUSA300_RS03805	-1.11695	0.134451	hisC	histidinol-phosphate aminotransferase	Metabolism	Amino acid biosynthesis	Histidine family	1	1	0	Not Essential
SAUSA300_RS03810	0.592219	0.406246	-	5'-3'-deoxyribonucleotidase	0	0	0	0	0	0	Not Essential
SAUSA300_RS03815	-1.4809	0.0116184	bmrU	lipid kinase	0	Unknown function	Enzymes of unknown specificity	0	0	0	Not Essential
SAUSA300_RS03825	-1.29557	0.0014424	dtpT	MFS transporter	Metabolism	Transport and binding proteins	Amino acids, peptides and amines	0	0	0	Not Essential
SAUSA300_RS03830	-0.120262	0.841192	queF	NADPH-dependent 7-cyano-7-deazaguanine reductase QueF	0	0	0	1	1	0	Not Essential
SAUSA300_RS03835	0.195321	0.735478	-	EamA/RhaT family transporter	Metabolism	Transport and binding proteins	Amino acids, peptides and amines	1	2	0	Not Essential
SAUSA300_RS03840	1.36956	0.00887452	nrdI	protein NrdI	Metabolism	Purines, pyrimidines, nucleosides, and nucleotides	2'-Deoxyribonucleotide metabolism	0	0	0	Essential
SAUSA300_RS03845	0.712774	0.136053	nrdE	ribonucleotide-diphosphate reductase subunit alpha	Metabolism	Purines, pyrimidines, nucleosides, and nucleotides	2'-Deoxyribonucleotide metabolism	0	0	0	Essential
SAUSA300_RS03850	1.09997	0.000777275	nrdF	ribonucleotide-diphosphate reductase subunit beta	Metabolism	Purines, pyrimidines, nucleosides, and nucleotides	2'-Deoxyribonucleotide metabolism	0	0	0	Essential
SAUSA300_RS03870	-0.643374	0.514378	sstB	iron ABC transporter permease	Metabolism	Transport and binding proteins	Cations and iron carrying compounds; Anions	1	2	0	Not Essential
SAUSA300_RS03875	-0.315376	0.744913	sstC	iron ABC transporter ATP-binding protein	Metabolism	Transport and binding proteins	Cations and iron carrying compounds; Anions	1	2	0	Not Essential
SAUSA300_RS03880	-3.853	3.57082e-07	sstD	hypothetical protein	Metabolism	Transport and binding proteins	Cations and iron carrying compounds; Anions	0	0	0	Not Essential
SAUSA300_RS03890	0.863917	0.0583666	murB	UDP-N-acetylenolpyruvoylglucosamine reductase	Cell structure	Cell envelope	Biosynthesis and degradation of murein sacculus and peptidoglycan	1	1	0	Essential
SAUSA300_RS03895	-0.259729	0.821586	-	GrpB family protein	0	0	0	1	2	3	Not Essential
SAUSA300_RS03900	-1.00333	0.0608922	-	hypothetical protein	0	0	0	1	1	0	Not Essential
SAUSA300_RS03905	0.0251278	0.966557	-	hypothetical protein	0	Unknown function	Enzymes of unknown specificity	0	0	0	Not Essential
SAUSA300_RS03910	-0.260186	0.493907	-	glycerate kinase	Metabolism	Energy metabolism	Other	0	0	0	Not Essential
SAUSA300_RS03915	-0.516731	0.140331	pepT	peptidase T	Genetic information processing	Protein fate	Degradation of proteins, peptides, and glycopeptides	0	0	0	Not Essential
SAUSA300_RS03920	-0.670168	0.329679	-	membrane protein	0	0	0	2	3	0	Not Essential
SAUSA300_RS03925	-0.036961	0.953084	-	membrane protein	0	0	0	1	2	0	Not Essential
SAUSA300_RS03930	0.210434	0.713894	-	GGDEF domain-containing protein	Signal transduction	Signal transduction; Regulatory functions	Other; Small molecule interactions	0	1	0	Not Essential
SAUSA300_RS03935	0.749921	0.0291705	tagO	undecaprenyl-phosphate alpha-N-acetylglucosaminyl 1-phosphate transferase	Cell structure	Cell envelope	Biosynthesis and degradation of surface polysaccharides and lipopolysaccharides	0	0	0	Essential
SAUSA300_RS03940	0.63609	0.240285	-	YigZ family protein	0	Unknown function	General	0	0	0	Not Essential
SAUSA300_RS03950	0.347411	0.726073	comFA	comf operon protein 1	Cellular processes	Cellular processes	DNA transformation	5	6	5	Not Essential
SAUSA300_RS03955	0.00852295	0.994356	comFC	competence protein ComF	Cellular processes	Cellular processes	DNA transformation	4	5	3	Not Essential
SAUSA300_RS03960	-1.21535	0.00336619	saHPF	ribosomal subunit interface protein	Genetic information processing	Protein synthesis	Translation factors	0	0	0	Not Essential
SAUSA300_RS03965	0.488811	0.102847	secA	preprotein translocase subunit SecA	Genetic information processing	Protein fate	Protein and peptide secretion and trafficking	0	0	0	Essential
SAUSA300_RS03985	0.690873	0.418477	-	peptidase M23	Cellular processes	Cellular processes	Sporulation and germination	2	3	1	Not Essential
SAUSA300_RS03990	-1.76048	0.0185025	-	hydrolase	0	Hypothetical proteins	Conserved	2	3	0	Not Essential
SAUSA300_RS04000	0.303002	0.385567	uvrB	excinuclease ABC subunit B	Genetic information processing	DNA metabolism	DNA replication, recombination, and repair	0	0	0	Not Essential
SAUSA300_RS04005	-0.537041	0.091178	uvrA	excinuclease ABC subunit A	Genetic information processing	DNA metabolism	DNA replication, recombination, and repair	1	1	0	Not Essential
SAUSA300_RS04010	-0.723413	0.016193	hprK	HPr kinase/phosphorylase	Signal transduction	Regulatory functions; Signal transduction	Protein interactions; PTS	0	0	0	Not Essential
SAUSA300_RS04015	-1.15103	1.37789e-05	lgt	prolipoprotein diacylglyceryl transferase	Genetic information processing	Protein fate	Protein modification and repair	0	0	0	Not Essential
SAUSA300_RS04020	0.586222	0.0382319	-	acetyltransferase	0	0	0	0	0	0	Not Essential
SAUSA300_RS04025	1.80247	6.73838e-12	-	hypothetical protein	0	0	0	0	1	0	Not Essential
SAUSA300_RS04030	-0.525723	0.0968925	trxB	thioredoxin reductase	Metabolism	Energy metabolism	Electron transport	0	0	0	Essential
SAUSA300_RS04040	-0.27895	0.539505	-	RNase adaptor protein RapZ	Metabolism	Transport and binding proteins	Anions	0	0	0	Not Essential
SAUSA300_RS04045	-1.17224	0.00776186	-	YvcK family protein	0	Hypothetical proteins	Conserved	1	1	0	Essential
SAUSA300_RS04050	-0.862013	0.072371	whiA	sporulation regulator WhiA	Cellular processes	Cellular processes	Cell division	0	0	0	Essential
SAUSA300_RS04060	-0.239265	0.525688	clpP	ATP-dependent Clp protease proteolytic subunit	Genetic information processing	Protein fate	Degradation of proteins, peptides, and glycopeptides	0	0	0	Not Essential
SAUSA300_RS04065	-2.05619	0.000714593	-	epimerase	0	Hypothetical proteins	Conserved	1	2	0	Not Essential
SAUSA300_RS04070	-0.656554	0.296462	-	DUF4887 domain-containing protein	Cellular processes	Cellular processes	Adaptations to atypical conditions	0	0	0	Not Essential
SAUSA300_RS04075	-1.20598	0.0581186	gapR	transcriptional regulator	Genetic information processing	DNA metabolism	DNA replication, recombination, and repair	0	0	0	Essential
SAUSA300_RS04080	-2.10627	6.62359e-07	gapA	aldehyde dehydrogenase	Metabolism	Energy metabolism	Glycolysis/gluconeogenesis	0	0	0	Essential
SAUSA300_RS04085	-2.10337	2.20143e-05	pgk	phosphoglycerate kinase	Metabolism	Energy metabolism	Glycolysis/gluconeogenesis	0	0	0	Essential
SAUSA300_RS04090	-1.56853	0.00346564	tpiA	triose-phosphate isomerase	Metabolism	Energy metabolism	Glycolysis/gluconeogenesis	0	0	0	Essential
SAUSA300_RS04095	-0.815592	0.086438	pgm	2,3-bisphosphoglycerate-independent phosphoglycerate mutase	Metabolism	Energy metabolism	Glycolysis/gluconeogenesis	0	0	0	Not Essential
SAUSA300_RS04100	-0.616704	0.204093	eno	enolase	Metabolism	Energy metabolism	Glycolysis/gluconeogenesis	0	0	0	Essential
SAUSA300_RS04105	-1.33008	0.000808587	-	hypothetical protein	0	0	0	2	2	0	Not Essential
SAUSA300_RS04110	-0.57346	0.245849	secG	protein-export membrane protein SecG	Genetic information processing	Protein fate	Protein and peptide secretion and trafficking	0	0	0	Not Essential
SAUSA300_RS04115	0.379922	0.334372	est	carboxylesterase	0	0	0	0	0	0	Not Essential
SAUSA300_RS04120	-0.522356	0.212385	rnr	ribonuclease R	Genetic information processing	Transcription	Degradation of RNA	0	0	0	Not Essential
SAUSA300_RS04125	-2.15489	0.00019402	smpB	SsrA-binding protein	Genetic information processing	Protein synthesis	Other	3	3	0	Essential
SAUSA300_RS04175	2.91899	5.67462e-06	emp	hypothetical protein	Virulence	Virulence	Virulence	2	2	3	Not Essential
SAUSA300_RS04180	0.121221	0.924204	-	hypothetical protein	Virulence	Virulence	Virulence	3	3	5	Not Essential
SAUSA300_RS04185	0.0587925	0.946006	nuc	thermonuclease	Virulence; Metabolism	Transport and binding proteins	Nucleosides, purines and pyrimidines	0	0	0	Not Essential
SAUSA300_RS04190	-0.623551	0.29627	cspC	cold-shock protein	Genetic information processing; Cellular processes	DNA metabolism; Cellular processes	DNA replication, recombination, and repair; Adaptations to atypical conditions	0	0	0	Not Essential
SAUSA300_RS04200	-0.408536	0.581081	-	hypothetical protein	0	0	0	3	4	0	Not Essential
SAUSA300_RS04205	0.854256	0.0750106	-	hypothetical protein	0	0	0	2	3	0	Not Essential
SAUSA300_RS04220	-1.0989	0.212385	-	hypothetical protein	0	0	0	2	3	1	Not Essential
SAUSA300_RS04225	-1.04398	0.124751	-	hypothetical protein	0	0	0	0	0	0	Not Essential
SAUSA300_RS04230	1.71655	2.70707e-06	-	histidine phosphatase family protein	Metabolism	Biosynthesis of cofactors, prosthetic groups, and carriers	Heme, porphyrin, and cobalamin	0	0	0	Not Essential
SAUSA300_RS04235	0.840117	0.126897	-	hypothetical protein	Metabolism	Transport and binding proteins	Amino acids, peptides and amines	1	1	0	Not Essential
SAUSA300_RS04240	0.572199	0.435645	-	N-acetyltransferase	0	0	0	1	1	0	Not Essential
SAUSA300_RS04245	-2.55742	0.00180252	ohr	organic hydroperoxide reductase OsmC/OhrA	Cellular processes	Cellular processes	Detoxification	4	4	0	Not Essential
SAUSA300_RS04250	-0.834334	0.134954	aroD	3-dehydroquinase	Metabolism	Amino acid biosynthesis	Aromatic amino acid family	2	3	0	Not Essential
SAUSA300_RS04255	1.4434	0.00215014	-	nitroreductase	Metabolism	Biosynthesis of cofactors, prosthetic groups, and carriers	Heme, porphyrin, and cobalamin	0	0	0	Not Essential
SAUSA300_RS04260	-0.360935	0.525688	-	thiol reductase thioredoxin	Metabolism	Energy metabolism	Electron transport	0	0	0	Not Essential
SAUSA300_RS04265	-1.70691	0.00155018	-	arsenate reductase	Signal transduction	Regulatory functions	DNA interactions	1	2	0	Not Essential
SAUSA300_RS04280	-1.69402	0.00120263	-	hypothetical protein	0	0	0	3	4	0	Not Essential
SAUSA300_RS04290	-0.419339	0.427601	-	topiosmerase	Genetic information processing	Transcription	RNA processing	2	2	0	Not Essential
SAUSA300_RS04295	-0.368304	0.497649	-	thiol reductase thioredoxin	Metabolism	Energy metabolism	Electron transport	3	3	0	Not Essential
SAUSA300_RS04300	-2.22098	0.00237238	metN1	methionine import ATP-binding protein MetN 2	0	0	0	1	1	0	Not Essential
SAUSA300_RS04305	-4.27291	3.14601e-09	metP1	ABC transporter permease	Metabolism	Transport and binding proteins	Anions	5	5	0	Not Essential
SAUSA300_RS04310	-2.62884	0.000234633	metQ1	methionine ABC transporter substrate-binding protein	Cell structure	Cell envelope	Other	0	0	0	Not Essential
SAUSA300_RS04400	-2.61096	6.39718e-07	-	CsbD family protein	0	0	0	0	0	0	Not Essential
SAUSA300_RS04405	0.462477	0.568583	-	DUF368 domain-containing protein	0	0	0	0	0	0	Not Essential
SAUSA300_RS04410	-0.63485	0.0701166	sufC	ABC transporter ATP-binding protein	Metabolism	Biosynthesis of cofactors, prosthetic groups, and carriers	Other	0	0	0	Essential
SAUSA300_RS04415	-1.91518	0.000149516	sufD	Fe-S cluster assembly protein SufD	Metabolism	Biosynthesis of cofactors, prosthetic groups, and carriers	Other	0	0	0	Essential
SAUSA300_RS04420	-1.3855	0.00214585	sufS	aminotransferase	Metabolism	Biosynthesis of cofactors, prosthetic groups, and carriers	Other	0	0	0	Essential
SAUSA300_RS04425	-0.9868	0.0383131	sufU	iron-sulfur cluster assembly scaffold protein NifU	Metabolism	Biosynthesis of cofactors, prosthetic groups, and carriers	Other	1	2	0	Essential
SAUSA300_RS04430	-0.441458	0.33617	sufB	Fe-S cluster assembly protein SufB	Metabolism	Biosynthesis of cofactors, prosthetic groups, and carriers	Other	0	0	0	Essential
SAUSA300_RS04445	1.20849	0.00218862	-	HlyC/CorC family transporter	0	0	0	0	0	0	Not Essential
SAUSA300_RS04450	-0.382787	0.498677	-	nitronate monooxygenase	0	0	0	1	1	0	Not Essential
SAUSA300_RS04460	0.944323	0.0080121	-	DUF72 domain-containing protein	0	0	0	0	0	0	Not Essential
SAUSA300_RS04465	0.108219	0.805896	-	anion permease	0	0	0	1	2	0	Not Essential
SAUSA300_RS04470	1.72881	1.53154e-08	-	bifunctional metallophosphatase/5'-nucleotidase	0	0	0	0	0	0	Not Essential
SAUSA300_RS04475	-0.318714	0.352386	lipA	lipoyl synthase	Metabolism	Biosynthesis of cofactors, prosthetic groups, and carriers	Lipoate	0	0	0	Not Essential
SAUSA300_RS04480	0.710245	0.225714	-	hypothetical protein	0	0	0	1	2	0	Not Essential
SAUSA300_RS04485	-0.0203863	0.977392	-	hypothetical protein	0	0	0	2	3	0	Not Essential
SAUSA300_RS04490	-1.82759	9.69846e-05	-	DUF86 domain-containing protein	0	0	0	3	3	0	Not Essential
SAUSA300_RS04495	-1.58493	3.08603e-05	-	TIGR01457 family HAD-type hydrolase	0	Unknown function	Enzymes of unknown specificity	1	1	0	Not Essential
SAUSA300_RS04500	-0.594719	0.123366	-	D-glycerate dehydrogenase	Metabolism	Amino acid biosynthesis	Serine family	0	0	0	Not Essential
SAUSA300_RS04515	-0.585016	0.170299	dltA	D-alanine--poly(phosphoribitol) ligase	Cell structure	Cell envelope	Biosynthesis and degradation of murein sacculus and peptidoglycan	0	0	0	Essential
SAUSA300_RS04520	-0.977834	0.12253	dltB	D-alanyl-lipoteichoic acid biosynthesis protein DltB	Cell structure	Cell envelope	Biosynthesis and degradation of murein sacculus and peptidoglycan	0	0	0	Essential
SAUSA300_RS04525	-0.229538	0.660291	dltC	D-alanine--poly(phosphoribitol) ligase subunit 2	Cell structure	Cell envelope	Biosynthesis and degradation of murein sacculus and peptidoglycan	0	0	0	Essential
SAUSA300_RS04530	0.934828	0.0545597	dltD	D-alanyl-lipoteichoic acid biosynthesis protein DltD	Cell structure	Cell envelope	Biosynthesis and degradation of murein sacculus and peptidoglycan	0	0	0	Essential
SAUSA300_RS04535	-0.117549	0.813789	nfu	NifU family protein	Metabolism	Biosynthesis of cofactors, prosthetic groups, and carriers; Central intermediary metabolism	Other; Nitrogen fixation	0	0	0	Not Essential
SAUSA300_RS04540	-0.309123	0.618964	-	disulfide oxidoreductase	0	0	0	1	2	0	Not Essential
SAUSA300_RS04545	-0.0647985	0.883792	-	NADH dehydrogenase family protein	0	0	0	0	0	0	Not Essential
SAUSA300_RS04550	0.855869	0.0380648	-	hypothetical protein	0	0	0	0	0	0	Not Essential
SAUSA300_RS04555	-1.56942	0.00515888	sufA	iron-sulfur cluster assembly accessory protein	Metabolism	Biosynthesis of cofactors, prosthetic groups, and carriers	Other	1	2	0	Not Essential
SAUSA300_RS04560	-1.94667	7.3358e-06	ndh2	NADH dehydrogenase	Metabolism	Energy metabolism	0	0	0	0	Not Essential
SAUSA300_RS04570	-0.499227	0.399717	-	sodium:proton antiporter	Metabolism	Transport and binding proteins	Carbohydrates, organic alcohols, and acids	2	2	0	Not Essential
SAUSA300_RS04575	-0.0299228	0.956462	-	thioesterase	0	0	0	3	3	0	Not Essential
SAUSA300_RS04580	3.5615	1.05957e-12	-	pyridine nucleotide-disulfide oxidoreductase	Genetic information processing	Protein synthesis	tRNA and rRNA base modification	0	0	0	Not Essential
SAUSA300_RS04585	-1.19265	0.0461701	mnhG	Na+/H+ antiporter subunit G	Metabolism	Transport and binding proteins	Cations and iron carrying compounds	2	3	0	Essential
SAUSA300_RS04590	-0.578373	0.352041	mnhF	Na+/H+ antiporter subunit F	Genetic information processing	Mobile and extrachromosomal element functions	Plasmid functions	5	5	0	Essential
SAUSA300_RS04595	-1.73665	0.00214585	mnhE	Na+/H+ antiporter subunit E	Metabolism	Transport and binding proteins	Cations and iron carrying compounds	2	3	0	Essential
SAUSA300_RS04600	-0.256754	0.476933	mnhD	Na+/H+ antiporter subunit D	Metabolism	Transport and binding proteins	Cations and iron carrying compounds	0	1	0	Essential
SAUSA300_RS04605	-0.578508	0.105151	mnhC	Na(+)/H(+) antiporter subunit C	Metabolism	Transport and binding proteins	Cations and iron carrying compounds	0	0	0	Essential
SAUSA300_RS04610	-0.493697	0.245081	mnhB	Na+/H+ antiporter subunit B	Metabolism	Transport and binding proteins	Cations and iron carrying compounds	0	1	0	Essential
SAUSA300_RS04615	-0.649629	0.0858736	mnhA	Na+/H+ antiporter subunit A	Metabolism	Transport and binding proteins	Cations and iron carrying compounds	0	0	0	Essential
SAUSA300_RS04620	-1.61267	0.0122685	kapB	kinase	0	0	0	2	2	0	Not Essential
SAUSA300_RS04625	-1.88325	2.61554e-06	-	peptidyl-prolyl cis-trans isomerase	0	0	0	0	0	0	Not Essential
SAUSA300_RS04635	0.560701	0.346609	-	NADH-dependent flavin oxidoreductase	0	0	0	0	0	0	Not Essential
SAUSA300_RS04640	-0.793975	0.24698	rocD	Ornithine aminotransferase 2	0	0	0	0	0	0	Not Essential
SAUSA300_RS04645	-1.00704	0.0895336	gudB	NAD-specific glutamate dehydrogenase	Cellular processes	Cellular processes	Sporulation and germination	0	0	0	Not Essential
SAUSA300_RS04655	0.566526	0.410511	glpQ	glycerophosphodiester phosphodiesterase	0	0	0	1	1	0	Not Essential
SAUSA300_RS04660	0.74036	0.441971	argH	argininosuccinate lyase	Metabolism	Amino acid biosynthesis	Glutamate family	2	2	1	Not Essential
SAUSA300_RS04665	0.514892	0.561223	argG	argininosuccinate synthase	Metabolism	Amino acid biosynthesis	Glutamate family	1	1	0	Not Essential
SAUSA300_RS04670	-1.04612	0.00727868	pgi	glucose-6-phosphate isomerase	Metabolism	Energy metabolism	Glycolysis/gluconeogenesis	0	0	0	Essential
SAUSA300_RS04675	1.94594	6.2206e-08	-	TVP38/TMEM64 family protein	0	0	0	0	0	0	Not Essential
SAUSA300_RS04680	-0.172358	0.806658	spsA	inactive signal peptidase IA	Genetic information processing	Protein fate	Protein and peptide secretion and trafficking	0	1	0	Not Essential
SAUSA300_RS04685	0.652891	0.100413	spsB	signal peptidase IB	Genetic information processing	Protein fate	Protein and peptide secretion and trafficking	0	0	0	Essential
SAUSA300_RS04690	-0.405159	0.183869	addB	ATP-dependent helicase/deoxyribonuclease subunit B	Genetic information processing	DNA metabolism	DNA replication, recombination, and repair	0	0	0	Essential
SAUSA300_RS04695	0.0725079	0.813789	addA	ATP-dependent helicase/nuclease subunit A	Genetic information processing	DNA metabolism	DNA replication, recombination, and repair	0	0	0	Essential
SAUSA300_RS04700	-0.628874	0.0428616	-	hypothetical protein	0	0	0	0	0	0	Not Essential
SAUSA300_RS04705	-0.851017	0.0867676	-	hypothetical protein	0	0	0	1	1	0	Not Essential
SAUSA300_RS04710	-0.25556	0.541022	cdr	CoA-disulfide reductase	Cellular processes	Cellular processes	Detoxification	0	0	0	Not Essential
SAUSA300_RS04715	0.10302	0.803846	-	HAD family phosphatase	0	Unknown function	Enzymes of unknown specificity	0	0	0	Not Essential
SAUSA300_RS04720	-1.09803	0.0260304	sufT	DNA methyltransferase	Metabolism	Biosynthesis of cofactors, prosthetic groups, and carriers	Other	0	0	0	Not Essential
SAUSA300_RS04725	1.05494	0.133211	-	O-acetyltransferase	0	0	0	2	2	0	Not Essential
SAUSA300_RS04730	0.745497	0.226206	clpB	chaperone protein ClpB	Genetic information processing	Protein fate	Protein folding and stabilization	0	0	0	Not Essential
SAUSA300_RS04735	-1.1122	0.321791	-	LysR family transcriptional regulator	Signal transduction	Regulatory functions	DNA interactions	7	8	4	Not Essential
SAUSA300_RS04760	0.858885	0.175978	-	MAP domain-containing protein	0	0	0	0	0	0	Not Essential
SAUSA300_RS04765	-1.04374	0.242324	-	DUF2929 domain-containing protein	0	0	0	2	3	0	Essential
SAUSA300_RS04770	-0.960026	0.0345823	fabH	3-oxoacyl-ACP synthase III	Metabolism	Fatty acid and phospholipid metabolism	Biosynthesis	0	0	0	Essential
SAUSA300_RS04775	-0.876042	0.168515	fabF	beta-ketoacyl-[acyl-carrier-protein] synthase II	Metabolism	Fatty acid and phospholipid metabolism	Biosynthesis	0	0	0	Essential
SAUSA300_RS04785	-3.70399	8.71273e-07	opp-3B	ABC transporter permease	Metabolism	Transport and binding proteins	Cations and iron carrying compounds	2	2	0	Not Essential
SAUSA300_RS04790	-3.75942	7.35398e-07	opp-3C	ABC transporter permease	Metabolism	Transport and binding proteins	Cations and iron carrying compounds	2	2	0	Not Essential
SAUSA300_RS04795	-2.06263	0.00166923	opp-3D	ABC transporter ATP-binding protein	Metabolism	Transport and binding proteins	Cations and iron carrying compounds	1	1	0	Not Essential
SAUSA300_RS04800	-0.82462	0.245935	opp-3F	peptide ABC transporter ATP-binding protein	Metabolism	Transport and binding proteins	Cations and iron carrying compounds	0	0	1	Not Essential
SAUSA300_RS04805	-2.54675	9.20143e-06	opp-3A	peptide ABC transporter substrate-binding protein	Metabolism	Transport and binding proteins	Cations and iron carrying compounds	1	1	0	Not Essential
SAUSA300_RS04835	-1.25173	0.0047521	trpS	tryptophan--tRNA ligase	Genetic information processing	Protein synthesis	tRNA aminoacylation	0	1	0	Essential
SAUSA300_RS04840	-0.226296	0.696737	spxA	regulatory protein Spx	Signal transduction	Regulatory functions	DNA interactions	0	0	0	Essential
SAUSA300_RS04845	0.367837	0.500231	trfA	adaptor protein MecA	0	0	0	0	0	0	Not Essential
SAUSA300_RS04855	0.160718	0.764612	pepF	oligoendopeptidase F	Genetic information processing	Protein fate	Degradation of proteins, peptides, and glycopeptides	0	0	0	Not Essential
SAUSA300_RS04860	0.206882	0.580267	yjbH	hypothetical protein	0	0	0	0	0	0	Not Essential
SAUSA300_RS04865	0.338314	0.328469	-	hypothetical protein	0	0	0	1	2	0	Not Essential
SAUSA300_RS04870	-0.213698	0.67712	-	adenylate cyclase	0	0	0	1	2	0	Not Essential
SAUSA300_RS04875	-0.908929	0.0557313	-	hypothetical protein	0	0	0	1	1	0	Essential
SAUSA300_RS04880	0.454846	0.100413	relQ	GTP pyrophosphokinase	Cellular processes	Cellular processes	Adaptations to atypical conditions	0	0	0	Not Essential
SAUSA300_RS04885	-0.145662	0.665819	ppnK	NAD(+) kinase	0	0	0	0	0	0	Essential
SAUSA300_RS04890	0.28292	0.583318	-	RNA pseudouridine synthase	Genetic information processing	Protein synthesis	tRNA and rRNA base modification	1	2	0	Not Essential
SAUSA300_RS04895	-0.948139	0.0176091	mgtE	magnesium transporter	Metabolism	Transport and binding proteins	Cations and iron carrying compounds	0	0	0	Not Essential
SAUSA300_RS04900	-0.149334	0.658197	cpaA	sodium:proton antiporter	Metabolism	Transport and binding proteins	Cations and iron carrying compounds	0	0	0	Not Essential
SAUSA300_RS04905	-0.856689	0.0119365	fabI	enoyl-ACP reductase	Metabolism	Fatty acid and phospholipid metabolism	Biosynthesis	0	0	0	Essential
SAUSA300_RS04910	-1.01503	0.0169667	-	AI-2E family transporter	Cellular processes	Cellular processes	Sporulation and germination	0	0	0	Not Essential
SAUSA300_RS04915	-2.32555	0.000618197	-	alanine:cation symporter family protein	0	0	0	2	2	0	Not Essential
SAUSA300_RS04920	-0.425731	0.494406	-	esterase family protein	Cellular processes	Cellular processes	Detoxification	3	4	0	Not Essential
SAUSA300_RS04925	-1.2934	0.0122968	-	hypothetical protein	Genetic information processing	Transcription	RNA processing	0	0	0	Essential
SAUSA300_RS04930	1.18575	0.0185544	ltaA	MFS transporter	Metabolism	Transport and binding proteins	Other	0	1	0	Not Essential
SAUSA300_RS04935	0.978008	0.0157144	ugtP	diacylglycerol beta-glucosyltransferase	Cell structure	Cell envelope	Biosynthesis and degradation of murein sacculus and peptidoglycan	0	0	0	Essential
SAUSA300_RS04940	-0.31893	0.431314	murE	UDP-N-acetylmuramoyl-L-alanyl-D-glutamate--L- lysine ligase	Cell structure	Cell envelope	Biosynthesis and degradation of murein sacculus and peptidoglycan	0	0	0	Essential
SAUSA300_RS04945	1.40217	0.0274842	-	hypothetical protein	0	0	0	0	1	1	Not Essential
SAUSA300_RS04950	0.956559	3.06287e-06	prfC	peptide chain release factor 3	Genetic information processing	Protein synthesis	Translation factors	0	0	0	Not Essential
SAUSA300_RS04955	0.0194247	0.966557	-	membrane protein	0	0	0	1	1	0	Essential
SAUSA300_RS04960	-0.0307987	0.949106	htrA2	serine protease	Genetic information processing	Protein fate	Degradation of proteins, peptides, and glycopeptides; Protein folding and stabilization	0	0	0	Not Essential
SAUSA300_RS04965	-0.349207	0.503033	ktrD	Ktr system potassium uptake protein D	Metabolism	Transport and binding proteins	Cations and iron carrying compounds	0	0	0	Not Essential
SAUSA300_RS04970	-0.791842	0.0345803	-	bifunctional metallophosphatase/5'-nucleotidase	Metabolism	Purines, pyrimidines, nucleosides, and nucleotides	Other	2	2	0	Not Essential
SAUSA300_RS04985	-2.60619	0.0140862	comK1	competence protein ComK	0	0	0	8	8	5	Not Essential
SAUSA300_RS05055	4.87905	1.9243e-12	-	ABC transporter substrate-binding protein	0	0	0	0	1	0	Not Essential
SAUSA300_RS05070	1.30289	0.011685	-	acetyltransferase	Genetic information processing	Protein synthesis	Ribosomal proteins: synthesis and modification	2	2	0	Not Essential
SAUSA300_RS05075	1.57211	0.0379749	menA	1,4-dihydroxy-2-naphthoate octaprenyltransferase	Metabolism	Biosynthesis of cofactors, prosthetic groups, and carriers	Menaquinone and ubiquinone	0	0	0	Essential
SAUSA300_RS05080	1.55413	0.000751053	menF	isochorismate synthase	Metabolism	Biosynthesis of cofactors, prosthetic groups, and carriers	Menaquinone and ubiquinone	0	0	0	Not Essential
SAUSA300_RS05085	1.17077	2.53973e-07	menD	2-succinyl-5-enolpyruvyl-6-hydroxy-3- cyclohexene-1-carboxylate synthase	Metabolism	Biosynthesis of cofactors, prosthetic groups, and carriers	Menaquinone and ubiquinone	0	0	0	Not Essential
SAUSA300_RS05090	0.76626	0.0888571	menH	2-succinyl-6-hydroxy-2, 4-cyclohexadiene-1-carboxylate synthase	Metabolism	Biosynthesis of cofactors, prosthetic groups, and carriers	Menaquinone and ubiquinone	0	0	0	Not Essential
SAUSA300_RS05095	-0.683308	0.0444336	menB	1,4-dihydroxy-2-naphthoyl-CoA synthase	Metabolism	Biosynthesis of cofactors, prosthetic groups, and carriers	Menaquinone and ubiquinone	0	0	0	Essential
SAUSA300_RS05100	-1.8151	0.108818	sspC	staphostatin B	Genetic information processing	Protein fate	Degradation of proteins, peptides, and glycopeptides; Protein folding and stabilization	7	7	5	Not Essential
SAUSA300_RS05105	-2.23421	0.0114196	sspB	staphopain B	Virulence; Genetic information processing	Protein fate	Degradation of proteins, peptides, and glycopeptides; Protein folding and stabilization	6	7	0	Not Essential
SAUSA300_RS05110	-1.47621	0.0574156	sspA	serine protease	Virulence; Genetic information processing	Protein fate	Degradation of proteins, peptides, and glycopeptides; Protein folding and stabilization	3	4	1	Not Essential
SAUSA300_RS05135	0.336239	0.547796	atl	bifunctional autolysin	Virulence; Metabolism	Transport and binding proteins	Cations and iron carrying compounds	0	0	0	Not Essential
SAUSA300_RS05140	-0.045059	0.955125	-	GNAT family N-acetyltransferase	0	0	0	0	0	0	Not Essential
SAUSA300_RS05145	-0.129517	0.808968	-	hypothetical protein	0	0	0	1	1	0	Not Essential
SAUSA300_RS05150	1.19834	0.000152643	-	hypothetical protein	Signal transduction	Regulatory functions	Other	0	0	0	Not Essential
SAUSA300_RS05155	0.384421	0.506212	fmtA	protein FmtA	0	0	0	2	2	0	Not Essential
SAUSA300_RS05160	-0.395921	0.494406	qoxD	quinol oxidase subunit 4	Metabolism	Energy metabolism	Electron transport	0	0	0	Not Essential
SAUSA300_RS05165	-0.652482	0.131902	qoxC	quinol oxidase subunit 3	Metabolism	Energy metabolism	Electron transport	0	0	0	Not Essential
SAUSA300_RS05170	-0.953779	0.0301989	qoxB	cytochrome ubiquinol oxidase subunit I	Metabolism	Energy metabolism	Electron transport	0	0	0	Not Essential
SAUSA300_RS05175	-1.12333	0.0117418	qoxA	quinol oxidase subunit 2	Metabolism	Energy metabolism	Electron transport	0	0	0	Not Essential
SAUSA300_RS05185	-0.221721	0.744706	-	hypothetical protein	0	0	0	1	2	0	Not Essential
SAUSA300_RS05190	-1.64687	0.00188388	folD	bifunctional methylenetetrahydrofolate dehydrogenase/methenyltetrahydrofolate cyclohydrolase	Metabolism	Biosynthesis of cofactors, prosthetic groups, and carriers	0	2	2	0	Not Essential
SAUSA300_RS05195	-4.12419	5.68643e-06	purE	5-(carboxyamino)imidazole ribonucleotide mutase	Metabolism	Purines, pyrimidines, nucleosides, and nucleotides	Purine ribonucleotide biosynthesis	5	6	0	Not Essential
SAUSA300_RS05200	-2.78003	1.14802e-05	purK	5-(carboxyamino)imidazole ribonucleotide synthase	Metabolism	Purines, pyrimidines, nucleosides, and nucleotides	Purine ribonucleotide biosynthesis	1	1	0	Not Essential
SAUSA300_RS05205	-2.80111	0.000281377	purC	phosphoribosylaminoimidazolesuccinocarboxamide synthase	Metabolism	Purines, pyrimidines, nucleosides, and nucleotides	Purine ribonucleotide biosynthesis	2	2	0	Not Essential
SAUSA300_RS05210	-3.09451	0.000129324	purS	phosphoribosylformylglycinamidine synthase	Metabolism	Purines, pyrimidines, nucleosides, and nucleotides	Purine ribonucleotide biosynthesis	6	6	1	Not Essential
SAUSA300_RS05215	-3.52704	5.18846e-06	purQ	phosphoribosylformylglycinamidine synthase subunit PurQ	Metabolism	Purines, pyrimidines, nucleosides, and nucleotides	Purine ribonucleotide biosynthesis	4	4	0	Not Essential
SAUSA300_RS05220	-2.33694	0.000298589	purL	phosphoribosylformylglycinamidine synthase subunit PurL	Metabolism	Purines, pyrimidines, nucleosides, and nucleotides	Purine ribonucleotide biosynthesis	0	0	0	Not Essential
SAUSA300_RS05225	-1.75634	0.0179554	purF	amidophosphoribosyltransferase	Metabolism	Purines, pyrimidines, nucleosides, and nucleotides	Purine ribonucleotide biosynthesis	4	4	0	Not Essential
SAUSA300_RS05230	-1.98459	0.00606388	purM	phosphoribosylformylglycinamidine cyclo-ligase	Metabolism	Purines, pyrimidines, nucleosides, and nucleotides	Purine ribonucleotide biosynthesis	2	2	0	Not Essential
SAUSA300_RS05240	-3.14039	4.18258e-06	purH	bifunctional phosphoribosylaminoimidazolecarboxamide formyltransferase/inosine monophosphate cyclohydrolase	Metabolism	Purines, pyrimidines, nucleosides, and nucleotides	Purine ribonucleotide biosynthesis	0	0	0	Not Essential
SAUSA300_RS05245	-0.867847	0.138418	purD	phosphoribosylamine--glycine ligase	Metabolism	Purines, pyrimidines, nucleosides, and nucleotides	Purine ribonucleotide biosynthesis	0	0	0	Not Essential
SAUSA300_RS05250	-2.26777	0.00461983	thiX	energy-coupling factor transporter transmembrane protein EcfT	Metabolism	Transport and binding proteins	Cations and iron carrying compounds	3	4	0	Not Essential
SAUSA300_RS05255	-0.467056	0.567736	thiW	ABC transporter ATP-binding protein	Metabolism	Transport and binding proteins	Unknown substrate	1	1	0	Not Essential
SAUSA300_RS05260	-2.5742	0.00025008	thiV	thiamine ABC transporter permease	Metabolism	Transport and binding proteins	0	3	4	0	Not Essential
SAUSA300_RS05275	-0.554508	0.0263589	-	hypothetical protein	0	0	0	0	0	0	Not Essential
SAUSA300_RS05280	-0.558027	0.204256	-	class I SAM-dependent rRNA methyltransferase	Genetic information processing	Protein synthesis	tRNA and rRNA base modification	0	0	0	Not Essential
SAUSA300_RS05285	-1.91078	2.68533e-05	-	hypothetical protein	0	0	0	1	1	0	Not Essential
SAUSA300_RS05290	-1.26926	0.00129314	ptsH	phosphocarrier protein HPr	Signal transduction	Signal transduction	PTS	0	0	0	Essential
SAUSA300_RS05295	-0.87051	0.0358831	ptsI	phosphoenolpyruvate--protein phosphotransferase	0	0	0	0	0	0	Essential
SAUSA300_RS05300	0.874178	0.172004	-	NrdH-redoxin	0	0	0	2	4	0	Not Essential
SAUSA300_RS05305	1.94454	9.51262e-06	cydA	cytochrome ubiquinol oxidase subunit I	Metabolism	Energy metabolism	Electron transport	0	0	0	Not Essential
SAUSA300_RS05310	1.49587	0.000109816	cydB	cytochrome D ubiquinol oxidase subunit II	Metabolism	Energy metabolism	Electron transport	0	0	0	Not Essential
SAUSA300_RS05315	1.53877	3.54194e-06	ktrA	potassium transporter Trk	Metabolism	Transport and binding proteins	0	0	0	0	Not Essential
SAUSA300_RS05325	0.628145	0.00304076	rnjA	ribonuclease J 1	Genetic information processing	Transcription	Degradation of RNA	0	0	0	Essential
SAUSA300_RS05330	1.0195	0.0156957	rpoY	hypothetical protein	0	0	0	0	0	0	Essential
SAUSA300_RS05340	0.666044	0.0782845	def	peptide deformylase	Genetic information processing	Protein fate	Protein modification and repair	0	0	0	Not Essential
SAUSA300_RS05345	0.458678	0.442886	-	cell-wall-binding lipoprotein	Cellular processes; Genetic information processing	Cellular processes; DNA metabolism	Cell division; Chromosome-associated proteins	0	0	0	Not Essential
SAUSA300_RS05350	-0.894275	0.0724928	pdhA	pyruvate dehydrogenase E1 component subunit alpha	Metabolism	Energy metabolism	Pyruvate dehydrogenase	0	0	0	Not Essential
SAUSA300_RS05355	-0.708622	0.160365	pdhB	pyruvate dehydrogenase E1 component subunit beta	Metabolism	Energy metabolism	Pyruvate dehydrogenase	0	0	0	Not Essential
SAUSA300_RS05360	-1.42397	0.00679601	pdhC	dihydrolipoyllysine-residue acetyltransferase component of pyruvate dehydrogenase complex	Metabolism	Energy metabolism	Pyruvate dehydrogenase	0	0	0	Essential
SAUSA300_RS05365	-1.53885	0.00759361	pdhD	dihydrolipoyl dehydrogenase	Metabolism	Energy metabolism	Pyruvate dehydrogenase	0	0	0	Essential
SAUSA300_RS05370	-0.813646	0.134417	-	hypothetical protein	0	0	0	3	3	0	Not Essential
SAUSA300_RS05375	0.95201	0.19383	-	XRE family transcriptional regulator	Signal transduction	Regulatory functions	DNA interactions	1	1	0	Not Essential
SAUSA300_RS05380	-0.320032	0.631087	potA	spermidine/putrescine import ATP-binding protein PotA	Metabolism	Transport and binding proteins	Amino acids, peptides and amines	0	0	0	Not Essential
SAUSA300_RS05395	-1.22672	0.0139501	potD	spermidine/putrescine ABC transporter substrate-binding protein	Metabolism	Transport and binding proteins	Amino acids, peptides and amines	1	1	0	Not Essential
SAUSA300_RS05400	0.619714	0.0527361	-	hypothetical protein	0	0	0	0	0	0	Not Essential
SAUSA300_RS05405	0.165783	0.794572	-	membrane protein	Cell structure	Cell envelope	Biosynthesis and degradation of surface polysaccharides and lipopolysaccharides	0	0	0	Not Essential
SAUSA300_RS05430	1.68332	6.38772e-08	typA	translational GTPase TypA	Genetic information processing; Cellular processes; Signal transduction	Protein synthesis; Cellular processes; Regulatory functions	Translation factors; Adaptations to atypical conditions; Other	0	0	0	Not Essential
SAUSA300_RS05435	-0.728403	0.361237	-	DUF2197 domain-containing protein	0	0	0	2	2	0	Not Essential
SAUSA300_RS05440	-0.297987	0.503165	-	hypothetical protein	0	0	0	0	0	0	Not Essential
SAUSA300_RS05445	-1.12044	0.0371158	-	hypothetical protein	0	0	0	0	0	0	Not Essential
SAUSA300_RS05450	0.684641	0.0127104	-	cell division protein FtsW	Cellular processes; Cell structure	Cellular processes; Cell envelope	Cell division; Biosynthesis and degradation of murein sacculus and peptidoglycan	0	0	0	Essential
SAUSA300_RS05455	-1.40338	0.00562933	pycA	pyruvate carboxylase	Metabolism	Energy metabolism	Glycolysis/gluconeogenesis	0	0	0	Not Essential
SAUSA300_RS05460	-0.280221	0.504197	ctaA	heme A synthase	Metabolism	Biosynthesis of cofactors, prosthetic groups, and carriers	Heme, porphyrin, and cobalamin	0	0	0	Not Essential
SAUSA300_RS05465	-0.436212	0.344496	ctaB	protoheme IX farnesyltransferase	Metabolism	Biosynthesis of cofactors, prosthetic groups, and carriers	Heme, porphyrin, and cobalamin	0	0	0	Not Essential
SAUSA300_RS05470	-1.37798	6.25139e-06	ctaM	membrane protein	Metabolism	Biosynthesis of cofactors, prosthetic groups, and carriers	Heme, porphyrin, and cobalamin	0	0	0	Not Essential
SAUSA300_RS05480	-0.578751	0.121856	-	hypothetical protein	0	0	0	1	1	0	Not Essential
SAUSA300_RS05485	-0.291181	0.572835	-	regulator	Metabolism; Cellular processes	Transport and binding proteins; Cellular processes	Amino acids, peptides and amines; Biosynthesis of natural products	1	1	0	Not Essential
SAUSA300_RS05495	-0.326412	0.707732	-	hypothetical protein	0	0	0	1	2	0	Not Essential
SAUSA300_RS05500	0.164064	0.865571	-	hypothetical protein	Metabolism	Biosynthesis of cofactors, prosthetic groups, and carriers	Glutathione and analogs	1	1	0	Not Essential
SAUSA300_RS05505	-0.185309	0.738836	rsmD	methyltransferase	Genetic information processing	Protein synthesis	tRNA and rRNA base modification	1	2	0	Not Essential
SAUSA300_RS05510	-0.18963	0.744913	coaD	phosphopantetheine adenylyltransferase	Metabolism	Biosynthesis of cofactors, prosthetic groups, and carriers	Pantothenate and coenzyme A	3	3	0	Essential
SAUSA300_RS05515	1.4611	0.0301989	-	hypothetical protein	0	0	0	0	0	0	Not Essential
SAUSA300_RS05540	-1.12261	0.213957	isdA	iron-regulated surface determinant protein A	Virulence; Metabolism	Transport and binding proteins	Cations and iron carrying compounds	0	0	0	Not Essential
SAUSA300_RS05545	-0.510331	0.630392	isdC	iron-regulated surface determinant protein C	Virulence; Metabolism	Transport and binding proteins	Cations and iron carrying compounds	0	1	0	Not Essential
SAUSA300_RS05550	0.579994	0.539505	isdD	hypothetical protein	Metabolism	Transport and binding proteins	Cations and iron carrying compounds	0	0	0	Not Essential
SAUSA300_RS05555	0.231329	0.827985	isdE	heme uptake system protein IsdE	Metabolism	Transport and binding proteins	Cations and iron carrying compounds	0	0	2	Not Essential
SAUSA300_RS05560	0.524196	0.584354	isdF	hemin ABC transporter permease	Metabolism	Transport and binding proteins	Cations and iron carrying compounds	1	1	2	Not Essential
SAUSA300_RS05570	-0.738333	0.517135	isdG	monooxygenase IsdI	Metabolism	Amino acid biosynthesis	Aspartate family	1	1	3	Not Essential
SAUSA300_RS05580	-0.382579	0.249261	-	RNA methyltransferase	Genetic information processing	Protein synthesis	tRNA and rRNA base modification	1	1	0	Not Essential
SAUSA300_RS05585	-0.115378	0.746587	pheS	phenylalanine--tRNA ligase subunit alpha	Genetic information processing	Protein synthesis	tRNA aminoacylation	0	0	0	Essential
SAUSA300_RS05590	-1.16137	0.000311161	pheT	phenylalanine--tRNA ligase subunit beta	Genetic information processing	Protein synthesis	tRNA aminoacylation	0	0	0	Essential
SAUSA300_RS05595	0.3783	0.531416	rnhC	ribonuclease HIII	Genetic information processing	DNA metabolism	DNA replication, recombination, and repair	1	1	0	Not Essential
SAUSA300_RS05600	0.276405	0.659903	-	cell division protein ZapA	0	0	0	2	3	0	Not Essential
SAUSA300_RS05605	0.690942	0.216471	-	colicin V production protein CvpA	0	0	0	0	0	0	Not Essential
SAUSA300_RS05610	-0.134344	0.775223	polX	DNA polymerase/3'-5' exonuclease PolX	Genetic information processing	DNA metabolism	DNA replication, recombination, and repair	0	0	0	Not Essential
SAUSA300_RS05615	0.201212	0.670519	mutS2	endonuclease MutS2	Genetic information processing	DNA metabolism	Other	0	0	0	Not Essential
SAUSA300_RS05620	-1.00595	0.0674409	trxA	thiol reductase thioredoxin	Metabolism	Energy metabolism	Electron transport	0	0	0	Essential
SAUSA300_RS05630	-0.887505	0.0651835	uvrC	excinuclease ABC subunit C	Genetic information processing	DNA metabolism	DNA replication, recombination, and repair	0	0	0	Not Essential
SAUSA300_RS05635	-0.758862	0.0756403	sdhC	succinate dehydrogenase cytochrome B558	Metabolism	Energy metabolism	TCA cycle	0	0	0	Not Essential
SAUSA300_RS05640	-1.29708	0.0159102	sdhA	succinate dehydrogenase flavoprotein subunit	Metabolism	Energy metabolism	TCA cycle	0	0	0	Not Essential
SAUSA300_RS05645	-2.26731	0.000183349	sdhB	succinate dehydrogenase iron-sulfur subunit	Metabolism	Energy metabolism	TCA cycle; Anaerobic; Aerobic	0	0	0	Not Essential
SAUSA300_RS05650	1.00266	0.0223169	murI	glutamate racemase	Cell structure	Cell envelope	Biosynthesis and degradation of murein sacculus and peptidoglycan	0	0	0	Essential
SAUSA300_RS05655	-0.468229	0.360182	-	non-canonical purine NTP pyrophosphatase	Genetic information processing	DNA metabolism	DNA replication, recombination, and repair	1	1	0	Not Essential
SAUSA300_RS05660	-0.369671	0.505839	-	metal-dependent phosphodiesterase	0	Unknown function	Enzymes of unknown specificity	3	3	0	Not Essential
SAUSA300_RS05670	1.31019	0.115203	ecb	fibrinogen-binding protein	Virulence	Virulence	Virulence	0	0	0	Not Essential
SAUSA300_RS05685	-0.38408	0.659903	-	hypothetical protein	0	0	0	3	4	0	Not Essential
SAUSA300_RS05690	1.76474	0.0230372	efb	fibrinogen-binding protein	Virulence	Virulence	Virulence	0	0	0	Not Essential
SAUSA300_RS05695	3.00406	9.51262e-06	scc	fibrinogen-binding protein	Virulence	Virulence	Virulence	0	1	1	Not Essential
SAUSA300_RS05720	0.984866	0.131163	hla	alpha-hemolysin	Virulence	Virulence	Virulence	0	0	0	Not Essential
SAUSA300_RS05740	3.07088	0.000775508	ssl12	hypothetical protein	Virulence	Virulence	Virulence	3	4	6	Not Essential
SAUSA300_RS05745	2.74772	0.00777605	ssl13	hypothetical protein	Virulence	Virulence	Virulence	3	5	8	Not Essential
SAUSA300_RS05750	3.50204	3.56558e-07	ssl14	hypothetical protein	Virulence	Virulence	Virulence	0	0	3	Not Essential
SAUSA300_RS05755	1.25574	0.111992	argF	ornithine carbamoyltransferase	Metabolism	Amino acid biosynthesis	Glutamate family	0	0	1	Not Essential
SAUSA300_RS05760	2.5533	5.79842e-06	arcC1	carbamate kinase 1	Metabolism	Energy metabolism	Amino acids and amines	0	0	2	Not Essential
SAUSA300_RS05765	4.48383	1.56052e-15	-	YfcC family protein	Metabolism	Transport and binding proteins	Carbohydrates, organic alcohols, and acids	0	0	0	Not Essential
SAUSA300_RS05775	-0.0264907	0.974091	eta	permease	Virulence	Virulence	Virulence	1	1	0	Not Essential
SAUSA300_RS05800	-0.71626	0.182112	-	noncanonical pyrimidine nucleotidase, YjjG family	0	0	0	1	1	0	Not Essential
SAUSA300_RS05805	-0.042796	0.946006	-	hypothetical protein	0	0	0	0	0	0	Not Essential
SAUSA300_RS05815	0.530734	0.198602	mraZ	division/cell wall cluster transcriptional repressor MraZ	Signal transduction; Cellular processes	Regulatory functions; Cellular processes	DNA interactions; Cell division	0	0	0	Essential
SAUSA300_RS05820	-0.938681	0.0469348	mraW	ribosomal RNA small subunit methyltransferase H	Genetic information processing	Protein synthesis	tRNA and rRNA base modification	0	0	0	Essential
SAUSA300_RS05825	-0.225637	0.587729	ftsL	cell division protein FtsL	Cellular processes	Cellular processes	Cell division	0	0	0	Essential
SAUSA300_RS05830	0.325606	0.208226	pbp1	penicillin-binding protein	Cell structure; Cellular processes	Cell envelope; Cellular processes	Biosynthesis and degradation of murein sacculus and peptidoglycan; Sporulation and germination	0	0	0	Essential
SAUSA300_RS05835	-0.648592	0.166342	mraY	phospho-N-acetylmuramoyl-pentapeptide- transferase	Cell structure	Cell envelope	Biosynthesis and degradation of murein sacculus and peptidoglycan	1	1	0	Essential
SAUSA300_RS05840	-0.2673	0.553142	murD	UDP-N-acetylmuramoyl-L-alanine--D-glutamate ligase	Cell structure	Cell envelope	Biosynthesis and degradation of murein sacculus and peptidoglycan	0	0	0	Essential
SAUSA300_RS05845	-0.456681	0.355992	divIB	cell division protein DivIB	Cell structure; Metabolism	Cell envelope; Transport and binding proteins	Biosynthesis and degradation of surface polysaccharides and lipopolysaccharides; Other	0	0	0	Essential
SAUSA300_RS05865	4.08934	9.49729e-26	-	YggS family pyridoxal phosphate enzyme	0	Unknown function	Enzymes of unknown specificity	0	0	0	Essential
SAUSA300_RS05870	0.660009	0.0140334	sepF	cell division protein SepF	Metabolism	Energy metabolism	TCA cycle	0	0	0	Essential
SAUSA300_RS05875	-1.55922	0.065471	-	cell division protein	0	0	0	5	6	1	Not Essential
SAUSA300_RS05880	-0.199193	0.759613	-	S4 RNA-binding protein	Metabolism	Energy metabolism	Photosynthesis	0	1	0	Not Essential
SAUSA300_RS05885	-0.981977	0.00135856	-	cell division protein DivIVA	0	0	0	0	0	0	Essential
SAUSA300_RS05890	-0.886883	0.0131837	ileS	isoleucine--tRNA ligase	Genetic information processing	Protein synthesis	tRNA aminoacylation	0	0	0	Essential
SAUSA300_RS05895	0.115889	0.776738	-	glyoxalase	Metabolism	Energy metabolism	Other	0	1	0	Not Essential
SAUSA300_RS05905	-0.620754	0.249261	lspA	lipoprotein signal peptidase	Genetic information processing	Protein fate	Protein and peptide secretion and trafficking	1	1	0	Not Essential
SAUSA300_RS05910	0.241257	0.550268	-	RluA family pseudouridine synthase	Genetic information processing	Protein synthesis	tRNA and rRNA base modification	1	2	0	Essential
SAUSA300_RS05915	-0.666511	0.23579	pyrR	bifunctional pyrimidine operon transcriptional regulator/uracil phosphoribosyltransferase	Metabolism	Purines, pyrimidines, nucleosides, and nucleotides	Salvage of nucleosides and nucleotides	0	0	0	Not Essential
SAUSA300_RS05920	-1.46284	0.0368663	pyrP	uracil permease	Metabolism	Transport and binding proteins	Nucleosides, purines and pyrimidines	1	1	0	Not Essential
SAUSA300_RS05925	-1.95273	0.00698173	pyrB	aspartate carbamoyltransferase	Metabolism	Purines, pyrimidines, nucleosides, and nucleotides	Pyrimidine ribonucleotide biosynthesis	0	0	0	Not Essential
SAUSA300_RS05930	-1.76147	0.010439	pyrC	dihydroorotase	Metabolism	Purines, pyrimidines, nucleosides, and nucleotides	Pyrimidine ribonucleotide biosynthesis	1	1	0	Essential
SAUSA300_RS05935	-1.88583	0.00435539	carA	carbamoyl-phosphate synthase small chain	Metabolism	Purines, pyrimidines, nucleosides, and nucleotides	Pyrimidine ribonucleotide biosynthesis	1	1	0	Essential
SAUSA300_RS05940	-1.17103	0.0425713	carB	carbamoyl-phosphate synthase large chain	Metabolism	Purines, pyrimidines, nucleosides, and nucleotides	Pyrimidine ribonucleotide biosynthesis	0	0	0	Not Essential
SAUSA300_RS05945	-1.62345	0.0314063	pyrF	orotidine-5'-phosphate decarboxylase	Metabolism	Purines, pyrimidines, nucleosides, and nucleotides	Pyrimidine ribonucleotide biosynthesis	2	3	0	Essential
SAUSA300_RS05950	-2.77671	0.000356233	pyrE	orotate phosphoribosyltransferase	Metabolism	Purines, pyrimidines, nucleosides, and nucleotides	Pyrimidine ribonucleotide biosynthesis	4	5	0	Essential
SAUSA300_RS05955	-0.934733	0.226206	-	hypothetical protein	0	0	0	2	3	0	Not Essential
SAUSA300_RS05960	-1.22769	0.0369985	-	VOC family protein	0	0	0	2	2	0	Not Essential
SAUSA300_RS05965	0.32537	0.475361	-	hypothetical protein	0	0	0	0	0	0	Not Essential
SAUSA300_RS05970	0.815019	0.0227869	gmk	guanylate kinase	Metabolism	Purines, pyrimidines, nucleosides, and nucleotides	Nucleotide and nucleoside interconversions	0	0	0	Essential
SAUSA300_RS05975	-0.578537	0.338859	rpoZ	DNA-directed RNA polymerase subunit omega	Genetic information processing	Transcription	DNA-dependent RNA polymerase	0	0	0	Not Essential
SAUSA300_RS05980	0.46398	0.169638	coaBC	phosphopantothenoylcysteine decarboxylase	Metabolism	Biosynthesis of cofactors, prosthetic groups, and carriers	Pantothenate and coenzyme A	1	1	0	Essential
SAUSA300_RS05985	0.524335	0.0449872	priA	primosomal protein N'	Genetic information processing	DNA metabolism	DNA replication, recombination, and repair	0	0	0	Essential
SAUSA300_RS05990	-0.942151	0.128655	-	hypothetical protein	Genetic information processing	Protein fate	Protein and peptide secretion and trafficking	3	4	1	Not Essential
SAUSA300_RS06000	1.30203	4.74758e-05	def2	peptide deformylase	Genetic information processing	Protein fate	Protein modification and repair	0	0	0	Not Essential
SAUSA300_RS06005	-0.52698	0.280774	fmt	methionyl-tRNA formyltransferase	Genetic information processing	Protein synthesis	tRNA aminoacylation	0	0	0	Essential
SAUSA300_RS06010	0.517813	0.28209	sun	16S rRNA (cytosine(967)-C(5))-methyltransferase	Genetic information processing	Protein synthesis	tRNA and rRNA base modification	0	0	0	Not Essential
SAUSA300_RS06015	0.0781886	0.827985	rlmN	23S rRNA (adenine(2503)-C(2))-methyltransferase RlmN	Genetic information processing	Protein synthesis	tRNA and rRNA base modification	0	0	0	Not Essential
SAUSA300_RS06020	-0.244357	0.675805	stp1	protein phosphatase	0	0	0	1	1	0	Not Essential
SAUSA300_RS06025	0.695802	0.0800276	pknB	serine/threonine protein kinase	Cellular processes	Cellular processes	Toxin production and resistance	0	0	0	Not Essential
SAUSA300_RS06030	0.38083	0.361465	rsgA	GTPase	Genetic information processing	Protein synthesis	Translation factors	0	0	0	Essential
SAUSA300_RS06035	-1.1842	0.000634843	cfxE	ribulose-phosphate 3-epimerase	Metabolism	Energy metabolism	Pentose phosphate pathway	2	2	0	Essential
SAUSA300_RS06040	0.759842	0.0404722	thiN	thiamine pyrophosphokinase	Metabolism	Biosynthesis of cofactors, prosthetic groups, and carriers	Thiamine	0	0	0	Essential
SAUSA300_RS06050	-0.695731	0.0388147	-	Asp23/Gls24 family envelope stress response protein	0	0	0	0	0	0	Not Essential
SAUSA300_RS06055	-0.701778	0.223869	fakA	hypothetical protein	0	0	0	0	0	0	Not Essential
SAUSA300_RS06060	1.21626	0.000201613	recG	DNA helicase RecG	Genetic information processing	DNA metabolism	DNA replication, recombination, and repair	0	0	0	Not Essential
SAUSA300_RS06065	0.33257	0.580267	fapR	transcription factor	Signal transduction	Regulatory functions	DNA interactions	0	0	0	Essential
SAUSA300_RS06070	-0.00361928	0.994356	plsX	phosphate acyltransferase	Metabolism	Fatty acid and phospholipid metabolism	Biosynthesis	0	0	0	Essential
SAUSA300_RS06075	-0.849223	0.140331	fabD	malonyl CoA-ACP transacylase	Metabolism	Fatty acid and phospholipid metabolism	Biosynthesis	1	1	0	Essential
SAUSA300_RS06080	-1.76199	0.000336437	fabG	beta-ketoacyl-ACP reductase	Metabolism	Fatty acid and phospholipid metabolism	Biosynthesis	0	0	0	Essential
SAUSA300_RS06090	-1.44827	0.0172282	acpP	acyl carrier protein	Metabolism	Fatty acid and phospholipid metabolism	Biosynthesis	0	0	0	Essential
SAUSA300_RS06095	-0.537808	0.152131	rnc	ribonuclease 3	Genetic information processing	Transcription	RNA processing	1	1	0	Essential
SAUSA300_RS06100	0.138075	0.755864	smc	chromosome segregation protein SMC	Cellular processes; Genetic information processing	Cellular processes; DNA metabolism	Cell division; Chromosome-associated proteins	0	0	0	Essential
SAUSA300_RS06105	-0.320741	0.550206	ftsY	signal recognition particle-docking protein FtsY	Genetic information processing	Protein fate	Protein and peptide secretion and trafficking	0	0	0	Essential
SAUSA300_RS06145	0.164063	0.683188	-	membrane protein	Cellular processes	Cellular processes	Sporulation and germination	0	0	0	Not Essential
SAUSA300_RS06150	-0.472129	0.301652	rbgA	ribosome biogenesis GTPase YlqF	Genetic information processing	Protein synthesis	Other	0	0	0	Essential
SAUSA300_RS06155	-0.040528	0.940007	rnhB	ribonuclease HII	Genetic information processing	DNA metabolism	DNA replication, recombination, and repair	0	0	0	Not Essential
SAUSA300_RS06160	0.21401	0.714409	sucC	succinyl-CoA ligase subunit beta	Metabolism	Energy metabolism	TCA cycle	0	0	0	Essential
SAUSA300_RS06165	-0.486463	0.328469	sucD	succinyl-CoA ligase subunit alpha	Metabolism	Energy metabolism	TCA cycle	0	0	0	Essential
SAUSA300_RS06185	0.455315	0.292255	topA	DNA topoisomerase I	Genetic information processing	DNA metabolism	DNA replication, recombination, and repair	0	0	0	Essential
SAUSA300_RS06190	-0.573558	0.182602	gid	FADH(2)-oxidizing methylenetetrahydrofolate--tRNA-(uracil(54)-C(5))- methyltransferase TrmFO	Genetic information processing	Protein synthesis	tRNA and rRNA base modification	0	0	0	Not Essential
SAUSA300_RS06195	-0.221998	0.652247	xerC	tyrosine recombinase XerC	Genetic information processing	DNA metabolism	DNA replication, recombination, and repair	0	0	0	Essential
SAUSA300_RS06200	-1.74043	0.000262887	clpQ	HslU--HslV peptidase proteolytic subunit	Genetic information processing	Protein fate	Degradation of proteins, peptides, and glycopeptides	1	1	0	Not Essential
SAUSA300_RS06205	-0.461135	0.277671	hslU	HslU--HslV peptidase ATPase subunit	Genetic information processing	Protein fate	Protein folding and stabilization	0	0	0	Not Essential
SAUSA300_RS06210	-1.10772	0.0028182	codY	GTP-sensing pleiotropic transcriptional regulator CodY	Signal transduction	Regulatory functions	DNA interactions	1	1	0	Not Essential
SAUSA300_RS06220	0.212274	0.704344	rpsB	30S ribosomal protein S2	Genetic information processing	Protein synthesis	Ribosomal proteins: synthesis and modification	0	0	0	Essential
SAUSA300_RS06230	-0.281338	0.465479	tsf	elongation factor Ts	Genetic information processing	Protein synthesis	Translation factors	0	0	0	Essential
SAUSA300_RS06235	-0.0926433	0.793175	pyrH	UMP kinase	Metabolism	Purines, pyrimidines, nucleosides, and nucleotides	Nucleotide and nucleoside interconversions	0	0	0	Essential
SAUSA300_RS06245	-0.0818507	0.847212	uppS	isoprenyl transferase	Cell structure	Cell envelope	Biosynthesis and degradation of surface polysaccharides and lipopolysaccharides	0	0	0	Essential
SAUSA300_RS06250	0.678763	0.138418	cdsA	phosphatidate cytidylyltransferase	0	0	0	0	0	0	Essential
SAUSA300_RS06255	0.449327	0.0479526	rasP	RIP metalloprotease RseP	Genetic information processing	Protein fate	Degradation of proteins, peptides, and glycopeptides	0	0	0	Essential
SAUSA300_RS06260	-0.218045	0.427381	proS	proline--tRNA ligase	Genetic information processing	Protein synthesis	tRNA aminoacylation	0	0	0	Essential
SAUSA300_RS06265	0.799923	0.00552422	polC	DNA polymerase III subunit alpha	Genetic information processing	DNA metabolism	DNA replication, recombination, and repair	0	0	0	Essential
SAUSA300_RS06270	0.30144	0.387818	rimP	ribosome maturation factor	0	0	0	0	0	0	Essential
SAUSA300_RS06275	0.0238852	0.953084	nusA	transcription termination/antitermination protein NusA	Genetic information processing	Transcription	Transcription factors	0	0	0	Essential
SAUSA300_RS06280	-0.420868	0.425993	-	DNA-binding protein	0	0	0	2	2	0	Essential
SAUSA300_RS06285	0.328247	0.457662	-	hypothetical protein	0	0	0	0	0	0	Essential
SAUSA300_RS06290	-1.0467	0.00595085	infB	translation initiation factor IF-2	Genetic information processing	Protein synthesis	Translation factors	0	0	0	Essential
SAUSA300_RS06295	-0.1656	0.693748	rbfA	ribosome-binding factor A	Genetic information processing	Transcription	RNA processing	0	0	0	Essential
SAUSA300_RS06300	-0.0224959	0.966557	truB	tRNA pseudouridine(55) synthase TruB	Genetic information processing	Protein synthesis	tRNA and rRNA base modification	1	1	0	Not Essential
SAUSA300_RS06305	0.84762	0.00482068	ribC	bifunctional riboflavin kinase/FMN adenylyltransferase	Metabolism	Biosynthesis of cofactors, prosthetic groups, and carriers	Riboflavin, FMN, and FAD	0	0	0	Essential
SAUSA300_RS06310	-0.85435	0.191193	rpsO	30S ribosomal protein S15	Genetic information processing	Protein synthesis	Ribosomal proteins: synthesis and modification	0	0	0	Essential
SAUSA300_RS06315	0.15417	0.64335	pnpA	polyribonucleotide nucleotidyltransferase	Genetic information processing	Transcription	Degradation of RNA	0	0	0	Not Essential
SAUSA300_RS06320	0.510142	0.0540816	rnjB	ribonuclease J 2	Genetic information processing	Transcription	Degradation of RNA	0	0	0	Essential
SAUSA300_RS06325	0.122736	0.765625	ftsK	DNA translocase FtsK	Genetic information processing	Protein fate	Protein and peptide secretion and trafficking	0	0	0	Not Essential
SAUSA300_RS06330	-0.450324	0.376539	-	GntR family transcriptional regulator	Signal transduction; Metabolism	Regulatory functions; Transport and binding proteins	DNA interactions; Anions	0	0	0	Not Essential
SAUSA300_RS06335	-0.20148	0.741974	-	peptidase M16	0	0	0	0	1	0	Not Essential
SAUSA300_RS06340	0.485823	0.283025	-	peptidase M16	Metabolism	Biosynthesis of cofactors, prosthetic groups, and carriers	Other	0	0	0	Not Essential
SAUSA300_RS06345	0.702868	0.293744	-	3-oxoacyl-ACP reductase	0	0	0	2	2	0	Not Essential
SAUSA300_RS06350	-0.657222	0.164799	-	hypothetical protein	0	0	0	0	0	0	Not Essential
SAUSA300_RS06355	0.129255	0.772713	-	transcriptional regulator	0	Unknown function	General	0	1	0	Essential
SAUSA300_RS06360	-0.795483	0.0541007	pgsA	CDP-diacylglycerol--glycerol-3-phosphate 3-phosphatidyltransferase	Metabolism	Fatty acid and phospholipid metabolism	Biosynthesis	0	0	0	Essential
SAUSA300_RS06365	0.297992	0.467642	cinA	competence protein CinA	Genetic information processing	DNA metabolism	DNA replication, recombination, and repair	0	0	0	Not Essential
SAUSA300_RS06370	0.541412	0.441971	recA	DNA recombination/repair protein RecA	Genetic information processing	DNA metabolism	DNA replication, recombination, and repair	0	0	0	Essential
SAUSA300_RS06375	-0.0571068	0.860256	rny/cvfA	ribonuclease Y	Genetic information processing	Transcription	Degradation of RNA	0	0	0	Not Essential
SAUSA300_RS06380	-0.217636	0.77908	-	hypothetical protein	0	0	0	2	4	0	Not Essential
SAUSA300_RS06385	-0.88245	0.101548	-	metallophosphoesterase	0	Unknown function	Enzymes of unknown specificity	0	0	0	Essential
SAUSA300_RS06390	-0.337935	0.432992	-	2-oxoglutarate ferredoxin oxidoreductase subunit alpha	0	0	0	0	0	0	Not Essential
SAUSA300_RS06395	-0.345091	0.489771	-	2-oxoacid ferredoxin oxidoreductase subunit beta	0	0	0	1	1	0	Not Essential
SAUSA300_RS06400	-1.48846	0.0556974	-	hypothetical protein	0	Unknown function	General	5	6	1	Not Essential
SAUSA300_RS06405	1.15905	0.000714593	miaB	tRNA (N6-isopentenyl adenosine(37)-C2)-methylthiotransferase MiaB	Genetic information processing	Protein synthesis	tRNA and rRNA base modification	0	0	0	Not Essential
SAUSA300_RS06410	-1.02618	0.0487612	-	hypothetical protein	0	0	0	3	4	0	Not Essential
SAUSA300_RS06415	-0.413527	0.20503	-	energy coupling factor transporter S component ThiW	Metabolism	Biosynthesis of cofactors, prosthetic groups, and carriers; Transport and binding proteins	Thiamine; Other	1	1	0	Not Essential
SAUSA300_RS06420	1.10889	1.38222e-07	mutS	DNA mismatch repair protein MutS	Genetic information processing	DNA metabolism	DNA replication, recombination, and repair	0	0	0	Not Essential
SAUSA300_RS06425	0.559511	0.090684	mutL	DNA mismatch repair protein MutL	Genetic information processing	DNA metabolism	DNA replication, recombination, and repair	0	0	0	Not Essential
SAUSA300_RS06430	-0.465304	0.439347	glpP	glycerol-3-phosphate responsive antiterminator	Metabolism	Amino acid biosynthesis	Histidine family	2	2	0	Not Essential
SAUSA300_RS06435	0.443582	0.561223	glpF	aquaporin family protein	Metabolism	Transport and binding proteins	Unknown substrate	0	0	0	Not Essential
SAUSA300_RS06440	-1.12826	0.107309	glpK	glycerol kinase	Metabolism	Energy metabolism	Other	0	0	0	Not Essential
SAUSA300_RS06445	-0.238574	0.71123	glpD	aerobic glycerol-3-phosphate dehydrogenase	Metabolism	Energy metabolism	Anaerobic	0	0	0	Not Essential
SAUSA300_RS06455	-0.720476	0.140653	miaA	tRNA (adenosine(37)-N6)-dimethylallyltransferase MiaA	Genetic information processing	Protein synthesis	tRNA and rRNA base modification	2	2	0	Not Essential
SAUSA300_RS06460	-0.490741	0.37088	hfq	RNA-binding protein Hfq	Signal transduction	Regulatory functions	Other	5	6	0	Not Essential
SAUSA300_RS06465	-0.660008	0.0542941	bsaA	glutathione peroxidase	Metabolism	Biosynthesis of cofactors, prosthetic groups, and carriers	Glutathione and analogs	0	0	0	Not Essential
SAUSA300_RS06470	-0.323057	0.476403	hflX	GTPase HflX	0	Unknown function	General	2	2	0	Not Essential
SAUSA300_RS06475	-0.222983	0.584354	-	hypothetical protein	Metabolism	Energy metabolism	Amino acids and amines	0	0	0	Not Essential
SAUSA300_RS06480	0.238125	0.688942	glnR	MerR family transcriptional regulator	Signal transduction	Regulatory functions	DNA interactions	0	0	0	Essential
SAUSA300_RS06485	-2.36482	3.48058e-08	glnA	glutamine synthetase	Metabolism	Amino acid biosynthesis	Glutamate family	0	0	0	Essential
SAUSA300_RS06500	-0.997159	0.438277	-	hypothetical protein	0	0	0	7	9	7	Not Essential
SAUSA300_RS06510	1.18268	0.290509	-	hypothetical protein	0	0	0	7	8	5	Not Essential
SAUSA300_RS06585	-1.25598	0.17334	-	low specificity L-threonine aldolase	0	0	0	5	6	1	Not Essential
SAUSA300_RS06590	-0.435886	0.587883	-	hypothetical protein	0	0	0	1	2	0	Not Essential
SAUSA300_RS06595	-1.79113	9.59642e-05	cls1	cardiolipin synthase	0	0	0	1	2	0	Not Essential
SAUSA300_RS06620	-0.967885	0.286949	-	hypothetical protein	Metabolism	Transport and binding proteins	Carbohydrates, organic alcohols, and acids	2	2	0	Not Essential
SAUSA300_RS06625	-0.754177	0.412987	nucI	thermonuclease	Metabolism	Transport and binding proteins	Nucleosides, purines and pyrimidines	2	2	0	Not Essential
SAUSA300_RS06630	-1.06264	0.0137738	-	hypothetical protein	Cellular processes	Cellular processes	Cell division	1	1	0	Not Essential
SAUSA300_RS06635	1.42675	0.0299882	-	hypothetical protein	0	0	0	0	0	0	Not Essential
SAUSA300_RS06640	0.806239	0.328534	thrD	aspartate kinase	Metabolism	Amino acid biosynthesis	Aspartate family	0	0	0	Not Essential
SAUSA300_RS06645	-2.12765	0.0118979	hom	homoserine dehydrogenase	Signal transduction	Regulatory functions	Protein interactions	0	0	0	Not Essential
SAUSA300_RS06650	-2.25913	0.00276196	thrC	threonine synthase	Metabolism	Amino acid biosynthesis	Aspartate family	0	0	0	Not Essential
SAUSA300_RS06655	-1.22874	0.0750361	thrB	homoserine kinase	Metabolism	Amino acid biosynthesis	Aspartate family	1	1	1	Not Essential
SAUSA300_RS06660	-1.25803	0.0467314	-	HAD family phosphatase	0	Unknown function	Enzymes of unknown specificity	0	0	0	Not Essential
SAUSA300_RS06680	-0.620592	0.382772	katA	catalase	Virulence	Virulence	Virulence	0	0	0	Not Essential
SAUSA300_RS06685	0.121178	0.770663	rpmG2	50S ribosomal protein L33	Genetic information processing	Protein synthesis	Ribosomal proteins: synthesis and modification	0	0	0	Not Essential
SAUSA300_RS06725	-0.612231	0.181245	tkt	transketolase	Metabolism	Energy metabolism	Pentose phosphate pathway	0	0	0	Essential
SAUSA300_RS06730	-0.358083	0.514422	-	hypothetical protein	Cell structure	Cell envelope	Other	0	0	0	Essential
SAUSA300_RS06750	0.771238	0.034383	sbcC	nuclease SbcCD subunit C	Genetic information processing	DNA metabolism	DNA replication, recombination, and repair	0	0	0	Not Essential
SAUSA300_RS06765	-0.833802	0.148673	citB	aconitate hydratase	Metabolism	Energy metabolism	TCA cycle	0	0	0	Not Essential
SAUSA300_RS06770	0.436368	0.227024	-	4-hydroxybenzoyl-CoA thioesterase	0	Unknown function	General	0	0	0	Not Essential
SAUSA300_RS06775	1.24446	0.0281456	-	hypothetical protein	Metabolism	Biosynthesis of cofactors, prosthetic groups, and carriers	Other	0	0	0	Not Essential
SAUSA300_RS06780	-0.453588	0.561223	plsY	glycerol-3-phosphate acyltransferase	Metabolism	Fatty acid and phospholipid metabolism	Biosynthesis	0	0	0	Not Essential
SAUSA300_RS06785	0.115419	0.691128	parE	DNA topoisomerase IV subunit B	Genetic information processing	DNA metabolism	DNA replication, recombination, and repair	0	0	0	Essential
SAUSA300_RS06790	-0.0131409	0.975439	parC	DNA topoisomerase 4 subunit A	Genetic information processing	DNA metabolism	DNA replication, recombination, and repair	0	0	0	Essential
SAUSA300_RS06800	0.00799202	0.981616	alsT	alanine:cation symporter family protein	Metabolism	Transport and binding proteins	Amino acids and amines	0	0	0	Not Essential
SAUSA300_RS06805	-1.13876	0.0227219	glcT	protein GlcT	Metabolism	Biosynthesis of cofactors, prosthetic groups, and carriers	Riboflavin, FMN, and FAD	3	4	0	Not Essential
SAUSA300_RS06815	-1.48219	3.24851e-06	-	AI-2E family transporter	Cellular processes	Cellular processes	Sporulation and germination	1	1	0	Not Essential
SAUSA300_RS06820	0.232628	0.514447	fmtC	phosphatidylglycerol lysyltransferase	0	Unknown function	General	0	0	0	Not Essential
SAUSA300_RS06825	-0.337285	0.522348	msrA2	peptide-methionine (S)-S-oxide reductase	Cellular processes; Genetic information processing	Cellular processes; Protein fate	Adaptations to atypical conditions; Protein modification and repair	0	0	0	Not Essential
SAUSA300_RS06830	1.01439	0.002751	msrR	regulatory protein MsrR	Signal transduction	Regulatory functions	Other	0	0	0	Not Essential
SAUSA300_RS06835	-1.18242	0.0153902	dmpI	tautomerase	Metabolism	Energy metabolism	Other	2	2	0	Essential
SAUSA300_RS06840	-0.707618	0.438411	-	DNA repair protein MucB	0	0	0	1	1	1	Not Essential
SAUSA300_RS06845	-1.51709	0.0583666	tyrA	prephenate dehydrogenase	Metabolism	Amino acid biosynthesis	Serine family	3	3	0	Not Essential
SAUSA300_RS06850	-1.0438	0.057067	-	aminopeptidase	0	0	0	1	1	0	Not Essential
SAUSA300_RS06855	-1.13116	0.137553	trpE	anthranilate synthase component I	Metabolism	Amino acid biosynthesis	Aromatic amino acid family	4	5	0	Not Essential
SAUSA300_RS06860	-1.05306	0.343205	trpG	glutamine amidotransferase	Metabolism	Amino acid biosynthesis	Aromatic amino acid family	5	7	5	Not Essential
SAUSA300_RS06865	-0.00122635	0.998766	trpD	anthranilate phosphoribosyltransferase	Metabolism	Amino acid biosynthesis	Aromatic amino acid family	6	8	2	Not Essential
SAUSA300_RS06870	0.44412	0.699122	trpC	indole-3-glycerol-phosphate synthase	Metabolism	Amino acid biosynthesis	Aromatic amino acid family	5	6	5	Not Essential
SAUSA300_RS06875	-0.296812	0.816382	trpF	N-(5'-phosphoribosyl)anthranilate isomerase	Metabolism	Amino acid biosynthesis	Aromatic amino acid family	5	6	7	Not Essential
SAUSA300_RS06880	0.458895	0.601108	trpB	tryptophan synthase subunit beta	Metabolism	Amino acid biosynthesis	Aromatic amino acid family	3	3	1	Not Essential
SAUSA300_RS06885	-0.148273	0.824049	trpA	tryptophan synthase subunit alpha	Metabolism	Amino acid biosynthesis	Aromatic amino acid family	2	2	0	Not Essential
SAUSA300_RS06890	1.00593	0.00188388	femA	aminoacyltransferase FemA	Genetic information processing	Protein synthesis	tRNA aminoacylation	0	0	0	Essential
SAUSA300_RS06895	-0.11537	0.675474	femB	aminoacyltransferase FemB	Genetic information processing	Mobile and extrachromosomal element functions	Prophage functions	0	0	0	Essential
SAUSA300_RS06905	-0.560945	0.493186	-	SWIM zinc finger family protein	Metabolism	Energy metabolism	TCA cycle	1	1	0	Not Essential
SAUSA300_RS06910	0.954813	0.317937	opp-2F	ABC transporter ATP-binding protein	Metabolism	Transport and binding proteins	Cations and iron carrying compounds	4	5	3	Not Essential
SAUSA300_RS06915	0.418258	0.713657	opp-2D	peptide ABC transporter ATP-binding protein	Metabolism	Transport and binding proteins	Cations and iron carrying compounds	6	8	3	Not Essential
SAUSA300_RS06920	-0.516005	0.656556	opp-2C	peptide ABC transporter permease	Metabolism	Transport and binding proteins	Cations and iron carrying compounds	6	8	3	Not Essential
SAUSA300_RS06925	-1.87383	0.0535351	opp-2B	peptide ABC transporter permease	Metabolism	Transport and binding proteins	Cations and iron carrying compounds	7	9	1	Not Essential
SAUSA300_RS06935	-0.240116	0.713894	-	hypothetical protein	Cellular processes	Cellular processes	Pathogenesis	2	4	0	Not Essential
SAUSA300_RS06940	0.255449	0.481923	-	oligoendopeptidase F	Genetic information processing	Protein fate	Degradation of proteins, peptides, and glycopeptides	0	0	0	Not Essential
SAUSA300_RS06945	1.29798	0.0637981	phoU	phosphate transport system regulatory protein PhoU	Signal transduction; Metabolism	Regulatory functions; Transport and binding proteins	Other; Anions	4	5	0	Not Essential
SAUSA300_RS06950	0.775276	0.293838	pstB	phosphate ABC transporter ATP-binding protein	Metabolism	Transport and binding proteins	Anions	3	4	0	Not Essential
SAUSA300_RS06955	0.908228	0.232467	pstA	phosphate ABC transporter, permease protein PstA	Metabolism	Transport and binding proteins	Anions	5	6	2	Not Essential
SAUSA300_RS06960	1.37098	0.0966711	pstC	phosphate ABC transporter permease subunit PstC	Metabolism	Transport and binding proteins	Anions	3	3	3	Not Essential
SAUSA300_RS06965	0.765107	0.391766	pstS	phosphate-binding protein	Metabolism	Transport and binding proteins	Anions	1	2	3	Not Essential
SAUSA300_RS06980	0.669047	0.0608922	cvfB	virulence factor B	Virulence	Virulence	Virulence	0	0	0	Not Essential
SAUSA300_RS06985	-0.0955435	0.831164	-	ABC transporter ATP-binding protein	0	0	0	0	0	0	Not Essential
SAUSA300_RS06990	-1.39118	0.0827383	lysC	aspartate kinase	Metabolism	Amino acid biosynthesis	Aspartate family	0	1	1	Not Essential
SAUSA300_RS06995	-3.12391	0.000262887	asd	aspartate-semialdehyde dehydrogenase	Metabolism	Amino acid biosynthesis	Aspartate family	1	1	2	Not Essential
SAUSA300_RS07000	-2.36762	0.00293237	dapA	4-hydroxy-tetrahydrodipicolinate synthase	Metabolism	Amino acid biosynthesis	Aspartate family	1	1	0	Not Essential
SAUSA300_RS07005	-2.07168	0.0172282	dapB	4-hydroxy-tetrahydrodipicolinate reductase	Metabolism	Amino acid biosynthesis	Aspartate family	1	1	1	Not Essential
SAUSA300_RS07010	-2.47703	0.00188388	dapD	2,3,4,5-tetrahydropyridine-2,6-dicarboxylate N-acetyltransferase	Metabolism	Amino acid biosynthesis	Aspartate family	0	0	1	Not Essential
SAUSA300_RS07015	-1.73314	0.0336278	dapL	hydrolase	Metabolism	Amino acid biosynthesis	Aspartate family	2	3	2	Not Essential
SAUSA300_RS07020	0.0801616	0.873846	alr2	alanine racemase 2	Cell structure	Cell envelope	Biosynthesis and degradation of murein sacculus and peptidoglycan	1	1	0	Not Essential
SAUSA300_RS07025	-0.739114	0.144994	lysA	diaminopimelate decarboxylase	Metabolism	Amino acid biosynthesis	Aspartate family	0	0	0	Not Essential
SAUSA300_RS07030	0.0155091	0.987623	msa	protein msa	0	0	0	1	3	0	Not Essential
SAUSA300_RS07035	-1.63048	3.02809e-05	cspA	cold-shock protein CspA	Genetic information processing; Cellular processes	DNA metabolism; Cellular processes	DNA replication, recombination, and repair; Adaptations to atypical conditions	0	0	0	Essential
SAUSA300_RS07055	-0.604678	0.24698	-	5-bromo-4-chloroindolyl phosphate hydrolysis protein	Cellular processes	Cellular processes	Other	4	4	0	Not Essential
SAUSA300_RS07060	-1.07075	0.0095399	-	tellurite resistance protein TelA	0	0	0	0	1	0	Not Essential
SAUSA300_RS07075	0.814412	0.0675475	brnQ3	branched-chain amino acid transport system II carrier protein	Metabolism	Transport and binding proteins	Amino acids, peptides and amines	0	1	0	Not Essential
SAUSA300_RS07080	0.250977	0.577558	-	nitric oxide reductase activation protein NorD	Metabolism	Biosynthesis of cofactors, prosthetic groups, and carriers	Heme, porphyrin, and cobalamin	0	0	0	Not Essential
SAUSA300_RS07085	-1.09987	0.0291448	-	hypothetical protein	Cellular processes	Cellular processes	Other	1	2	0	Not Essential
SAUSA300_RS07090	-0.236464	0.659903	-	hypothetical protein	0	0	0	1	1	0	Not Essential
SAUSA300_RS07095	-0.119929	0.784804	-	hypothetical protein	Metabolism	Energy metabolism	Other	0	0	0	Not Essential
SAUSA300_RS07100	0.642488	0.23579	sucB	dihydrolipoyllysine-residue succinyltransferase component of 2-oxoglutarate dehydrogenase complex	Metabolism	Energy metabolism	TCA cycle	0	0	0	Not Essential
SAUSA300_RS07105	0.335091	0.528538	sucA	2-oxoglutarate dehydrogenase E1 component	Metabolism	Energy metabolism	TCA cycle	0	0	0	Not Essential
SAUSA300_RS07110	0.354766	0.448667	arlS	two-component sensor histidine kinase	Signal transduction	Signal transduction	Two-component systems	0	0	0	Not Essential
SAUSA300_RS07115	-1.02948	0.111713	arlR	DNA-binding response regulator	Signal transduction	Signal transduction	Two-component systems	1	2	0	Not Essential
SAUSA300_RS07135	0.795624	0.0650901	-	phosphatase PAP2 family protein	Genetic information processing	Protein fate	Protein and peptide secretion and trafficking	0	0	0	Not Essential
SAUSA300_RS07140	-0.949938	0.0396145	murG	undecaprenyldiphospho-muramoylpentapeptide beta-N- acetylglucosaminyltransferase	Cell structure	Cell envelope	Biosynthesis and degradation of murein sacculus and peptidoglycan	0	0	0	Essential
SAUSA300_RS07145	-1.04049	0.0388147	-	N-acetyltransferase	Genetic information processing	Protein synthesis	Ribosomal proteins: synthesis and modification	3	3	0	Not Essential
SAUSA300_RS07150	-0.274639	0.457662	ctpA	serine protease	Genetic information processing	Protein fate	Degradation of proteins, peptides, and glycopeptides; Protein modification and repair	0	0	0	Not Essential
SAUSA300_RS07160	0.216285	0.758253	-	hypothetical protein	0	0	0	2	2	0	Not Essential
SAUSA300_RS07165	0.880923	0.0298034	crr	glucose-specific phosphotransferase enzyme IIA component	0	0	0	0	0	0	Not Essential
SAUSA300_RS07170	0.386291	0.337612	msrB	peptide-methionine (R)-S-oxide reductase	Cellular processes; Genetic information processing	Cellular processes; Protein fate	Adaptations to atypical conditions; Protein modification and repair	0	0	0	Not Essential
SAUSA300_RS07175	-0.740937	0.140275	msrA1	peptide-methionine (S)-S-oxide reductase	Cellular processes; Genetic information processing	Cellular processes; Protein fate	Adaptations to atypical conditions; Protein modification and repair	0	0	0	Not Essential
SAUSA300_RS07180	-1.0772	0.010314	fakB2	hypothetical protein	0	Unknown function	General	0	0	0	Not Essential
SAUSA300_RS07185	-1.24162	0.00121803	dfrA	dihydrofolate reductase	0	0	0	0	0	0	Essential
SAUSA300_RS07190	0.917591	0.0786633	thyA	thymidylate synthase	Metabolism	Purines, pyrimidines, nucleosides, and nucleotides	2'-Deoxyribonucleotide metabolism	0	0	0	Essential
SAUSA300_RS07195	-0.417515	0.480311	-	hypothetical protein	0	0	0	1	2	0	Not Essential
SAUSA300_RS07200	-0.00339156	0.994662	cvfC	virulence factor C	0	0	0	0	0	0	Not Essential
SAUSA300_RS07205	-0.967255	0.0522944	-	hypothetical protein	0	0	0	2	2	0	Not Essential
SAUSA300_RS07215	-0.288719	0.670519	-	membrane protein	0	Hypothetical proteins	Conserved	1	1	0	Not Essential
SAUSA300_RS07230	0.94339	0.156174	-	ribonuclease H	0	0	0	2	3	0	Not Essential
SAUSA300_RS07240	-0.930793	0.292532	norB	quinolone resistance protein NorB	Cellular processes; Metabolism	Cellular processes; Transport and binding proteins	Toxin production and resistance; Other	1	1	1	Not Essential
SAUSA300_RS07245	-1.87206	0.00974896	-	amino acid permease	Metabolism	Transport and binding proteins	Amino acids, peptides and amines	0	0	0	Not Essential
SAUSA300_RS07250	-1.91953	0.00871843	ilvA1	serine/threonine dehydratase	Metabolism	Amino acid biosynthesis	Pyruvate family	0	0	1	Not Essential
SAUSA300_RS07255	-2.11956	0.00285026	ald1	alanine dehydrogenase	Metabolism	Energy metabolism	Amino acids and amines	0	0	0	Not Essential
SAUSA300_RS07260	-2.08498	1.33754e-05	-	5'-3' exonuclease	Genetic information processing	DNA metabolism	DNA replication, recombination, and repair	4	5	0	Not Essential
SAUSA300_RS07265	-0.940834	0.00755732	dynA	hypothetical protein	Genetic information processing	Protein synthesis	Other	0	0	0	Not Essential
SAUSA300_RS07270	-0.776819	0.412987	-	PepSY domain-containing protein	0	0	0	3	3	0	Not Essential
SAUSA300_RS07280	-0.760556	0.342297	-	DUF4889 domain-containing protein	0	0	0	2	2	0	Not Essential
SAUSA300_RS07285	0.200437	0.705798	-	RNA methyltransferase	0	Hypothetical proteins	Conserved	0	0	0	Not Essential
SAUSA300_RS07290	-0.256965	0.469629	gpsB	cell cycle protein GpsB	0	0	0	0	0	0	Not Essential
SAUSA300_RS07295	0.828715	0.0565356	-	hypothetical protein	0	0	0	0	0	0	Not Essential
SAUSA300_RS07300	0.798477	0.086438	-	hypothetical protein	Genetic information processing; Signal transduction	Mobile and extrachromosomal element functions; Regulatory functions	Prophage functions; DNA interactions	1	1	0	Not Essential
SAUSA300_RS07310	1.42846	0.00974896	recU	Holliday junction resolvase RecU	Genetic information processing	DNA metabolism	DNA replication, recombination, and repair	0	1	0	Essential
SAUSA300_RS07315	0.133839	0.7789	pbp2	penicillin-binding protein 2	Cell structure	Cell envelope	Biosynthesis and degradation of murein sacculus and peptidoglycan	0	0	0	Essential
SAUSA300_RS07320	0.731057	0.177801	-	hypothetical protein	0	0	0	2	2	0	Not Essential
SAUSA300_RS07325	1.55213	2.72331e-06	nth	endonuclease III	Genetic information processing	DNA metabolism	DNA replication, recombination, and repair	0	0	0	Not Essential
SAUSA300_RS07330	0.0215098	0.972331	dnaD	chromosome replication protein DnaD	Genetic information processing	DNA metabolism; Mobile and extrachromosomal element functions	DNA replication, recombination, and repair; Prophage functions	1	1	0	Essential
SAUSA300_RS07335	-0.478625	0.0851275	asnC	asparagine--tRNA ligase	Genetic information processing	Protein synthesis	tRNA aminoacylation	0	0	0	Not Essential
SAUSA300_RS07340	-0.0585429	0.915931	dinG	ATP-dependent helicase DinG	Genetic information processing	DNA metabolism	DNA replication, recombination, and repair	0	0	0	Not Essential
SAUSA300_RS07345	0.322766	0.486967	birA	bifunctional biotin--[acetyl-CoA-carboxylase] synthetase/biotin operon repressor	Genetic information processing	Protein fate	Protein modification and repair	0	0	0	Essential
SAUSA300_RS07350	0.69077	0.095746	papS	CCA-adding enzyme	0	0	0	0	0	0	Essential
SAUSA300_RS07355	2.32343	1.14657e-11	bshA	N-acetyl-alpha-D-glucosaminyl L-malate synthase BshA	Metabolism	Biosynthesis of cofactors, prosthetic groups, and carriers	Glutathione and analogs	0	0	0	Essential
SAUSA300_RS07360	1.0639	0.0143777	-	hypothetical protein	0	Unknown function	General	0	0	0	Not Essential
SAUSA300_RS07365	-1.20256	0.000779771	-	zinc metallopeptidase	0	0	0	0	0	0	Essential
SAUSA300_RS07370	0.924578	0.138418	-	membrane protein	0	0	0	2	3	1	Not Essential
SAUSA300_RS07375	-0.377629	0.561223	-	hypothetical protein	0	0	0	4	5	0	Not Essential
SAUSA300_RS07380	3.77297	1.61218e-15	-	hypothetical protein	0	0	0	0	0	0	Not Essential
SAUSA300_RS07385	-0.823789	0.0724928	aroA	3-phosphoshikimate 1-carboxyvinyltransferase	Metabolism	Amino acid biosynthesis	Aromatic amino acid family	1	1	0	Not Essential
SAUSA300_RS07390	-1.0901	0.0115828	aroB	3-dehydroquinate synthase	Metabolism	Amino acid biosynthesis	Aromatic amino acid family	0	0	0	Not Essential
SAUSA300_RS07395	-1.49483	0.0183589	aroC	chorismate synthase	Metabolism	Amino acid biosynthesis	Aromatic amino acid family	0	0	0	Not Essential
SAUSA300_RS07405	0.178978	0.778917	ndk	nucleoside-diphosphate kinase	0	0	0	0	0	0	Not Essential
SAUSA300_RS07410	-0.0520891	0.903885	hepT	heptaprenyl diphosphate synthase subunit II	Metabolism	Biosynthesis of cofactors, prosthetic groups, and carriers	Menaquinone and ubiquinone	0	0	0	Essential
SAUSA300_RS07415	-0.817912	0.0947496	ubiE	demethylmenaquinone methyltransferase	Metabolism	Biosynthesis of cofactors, prosthetic groups, and carriers	Menaquinone and ubiquinone	0	0	0	Essential
SAUSA300_RS07420	2.26825	4.49685e-06	-	heptaprenyl pyrophosphate synthase subunit A	0	0	0	0	0	0	Essential
SAUSA300_RS07430	-1.98945	1.3971e-05	hup	DNA-binding protein HU	Genetic information processing	DNA metabolism	DNA replication, recombination, and repair	0	0	0	Not Essential
SAUSA300_RS07435	-0.265466	0.601108	gpsA	glycerol-3-phosphate dehydrogenase (NAD(P)(+))	Metabolism	Energy metabolism	0	0	0	0	Not Essential
SAUSA300_RS07440	-0.413623	0.158824	engA	ribosome biogenesis GTPase Der	Genetic information processing	Protein synthesis	Other	0	0	0	Essential
SAUSA300_RS07445	-0.926565	0.0571421	rpsA	30S ribosomal protein S1	Genetic information processing	Protein synthesis	Ribosomal proteins: synthesis and modification	0	0	0	Not Essential
SAUSA300_RS07465	-0.566394	0.0244957	cmk	cytidylate kinase	Metabolism	Purines, pyrimidines, nucleosides, and nucleotides	Nucleotide and nucleoside interconversions	0	0	0	Essential
SAUSA300_RS07470	-0.258511	0.675155	ansA	L-asparaginase	Metabolism	Energy metabolism	Amino acids and amines	1	2	0	Not Essential
SAUSA300_RS07475	0.221002	0.622165	-	thioredoxin reductase	0	Unknown function	Enzymes of unknown specificity	0	0	0	Not Essential
SAUSA300_RS07485	-2.55889	6.64409e-09	ebpS	elastin-binding protein EbpS	Virulence	Virulence	Virulence	0	0	0	Essential
SAUSA300_RS07490	-0.29306	0.475361	recQ2	ATP-dependent DNA helicase RecQ	Genetic information processing	DNA metabolism	DNA replication, recombination, and repair	0	0	0	Not Essential
SAUSA300_RS07495	-0.129522	0.842471	-	hypothetical protein	0	0	0	0	1	0	Not Essential
SAUSA300_RS07500	1.52224	0.000377002	fer	ferredoxin	Metabolism	Energy metabolism	Electron transport	0	0	0	Not Essential
SAUSA300_RS07505	2.10498	1.68855e-05	ribU	hypothetical protein	Metabolism	Transport and binding proteins	Unknown substrate	1	1	0	Not Essential
SAUSA300_RS07870	1.69698	0.000126004	srrB	two-component sensor histidine kinase	Signal transduction	Signal transduction	Two-component systems	0	0	0	Not Essential
SAUSA300_RS07875	-1.02339	0.000584687	srrA	DNA-binding response regulator	Signal transduction	Signal transduction	Two-component systems	0	0	0	Not Essential
SAUSA300_RS07880	-0.697596	0.113653	rluB	rRNA pseudouridine synthase	Genetic information processing	Protein synthesis	tRNA and rRNA base modification	0	0	0	Not Essential
SAUSA300_RS07890	-0.207733	0.692567	scpA	segregation and condensation protein A	Cellular processes; Genetic information processing	Cellular processes; DNA metabolism	Cell division; Chromosome-associated proteins	0	1	0	Not Essential
SAUSA300_RS07895	1.28943	0.0132234	-	hypothetical protein	0	0	0	1	2	0	Not Essential
SAUSA300_RS07900	1.79507	7.56998e-12	xerD	tyrosine recombinase XerD	Genetic information processing	DNA metabolism	DNA replication, recombination, and repair	0	0	0	Essential
SAUSA300_RS07905	1.77027	4.24485e-07	fur	transcriptional repressor	Signal transduction	Regulatory functions	DNA interactions	0	0	0	Essential
SAUSA300_RS07910	-0.387854	0.399107	nudF	NUDIX hydrolase	0	Unknown function	Enzymes of unknown specificity	1	1	0	Not Essential
SAUSA300_RS07915	-0.145115	0.774541	-	aldo/keto reductase	0	0	0	1	2	0	Not Essential
SAUSA300_RS07925	0.286693	0.683403	-	SDR family oxidoreductase	0	0	0	0	1	1	Not Essential
SAUSA300_RS07930	0.0617656	0.900876	proC	pyrroline-5-carboxylate reductase	Metabolism	Amino acid biosynthesis	Glutamate family	0	0	0	Not Essential
SAUSA300_RS07935	0.599622	0.0406889	rnz	ribonuclease Z	Genetic information processing	Transcription	RNA processing	0	0	0	Essential
SAUSA300_RS07940	0.15544	0.74979	zwf	glucose-6-phosphate dehydrogenase	Metabolism	Energy metabolism	Pentose phosphate pathway	0	0	0	Essential
SAUSA300_RS07945	1.96542	1.00563e-17	-	AraC family transcriptional regulator	0	0	0	0	0	0	Not Essential
SAUSA300_RS07950	-0.416845	0.525688	malA	alpha-glucosidase	Metabolism	Energy metabolism	Sugars	0	0	0	Not Essential
SAUSA300_RS07955	-0.0894218	0.903885	malR	LacI family transcriptional regulator	Signal transduction	Regulatory functions	DNA interactions	2	2	0	Not Essential
SAUSA300_RS07965	-0.651463	0.361266	-	glyoxalase	0	0	0	2	2	0	Not Essential
SAUSA300_RS07970	-1.07255	0.00128736	gnd	phosphogluconate dehydrogenase (NADP(+)-dependent, decarboxylating)	Metabolism	Energy metabolism	Pentose phosphate pathway	0	0	0	Essential
SAUSA300_RS07975	-1.10327	0.00912018	-	hypothetical protein	0	0	0	0	0	0	Not Essential
SAUSA300_RS07985	-0.881169	0.0760486	-	membrane protein	0	0	0	0	0	0	Not Essential
SAUSA300_RS07990	-0.121842	0.760438	-	hypothetical protein	0	0	0	0	0	0	Not Essential
SAUSA300_RS07995	-0.386764	0.462711	bmfBB	2-oxoglutarate dehydrogenase E2	0	0	0	0	0	0	Essential
SAUSA300_RS08000	-0.343087	0.525636	bfmBAB	alpha-ketoacid dehydrogenase subunit beta	Metabolism	Biosynthesis of cofactors, prosthetic groups, and carriers	Other; Thiamine; Pyridoxine	0	0	0	Essential
SAUSA300_RS08005	2.46411	1.27972e-10	bfmBAA	2-oxoisovalerate dehydrogenase subunit alpha	Metabolism	Biosynthesis of cofactors, prosthetic groups, and carriers	Other; Thiamine; Pyridoxine	0	0	0	Essential
SAUSA300_RS08010	0.0384298	0.924204	lpdA	dihydrolipoyl dehydrogenase	0	0	0	0	0	0	Essential
SAUSA300_RS08015	0.278931	0.375323	recN	DNA repair protein RecN	Genetic information processing	DNA metabolism	DNA replication, recombination, and repair	0	0	0	Not Essential
SAUSA300_RS08020	-0.0986455	0.83486	argR	arginine repressor	Signal transduction	Regulatory functions; Amino acid biosynthesis	DNA interactions; Glutamate family	1	1	0	Essential
SAUSA300_RS08025	-1.08752	0.0407478	ispA	geranyltranstransferase	Metabolism	Biosynthesis of cofactors, prosthetic groups, and carriers	Menaquinone and ubiquinone	0	0	0	Not Essential
SAUSA300_RS08030	0.507699	0.317603	xseB	exodeoxyribonuclease 7 small subunit	Genetic information processing	DNA metabolism	Degradation of DNA	2	2	0	Essential
SAUSA300_RS08035	-0.38134	0.391766	xseA	exodeoxyribonuclease 7 large subunit	Genetic information processing	DNA metabolism	Degradation of DNA	1	1	0	Not Essential
SAUSA300_RS08040	-0.324037	0.504377	nusB	N utilization substance protein B	Genetic information processing	Transcription	Transcription factors	0	0	0	Essential
SAUSA300_RS08045	-0.843913	0.0291681	-	Asp23/Gls24 family envelope stress response protein	0	0	0	2	3	0	Not Essential
SAUSA300_RS08050	1.91233	8.9554e-05	accC	acetyl-CoA carboxylase biotin carboxylase subunit	Metabolism	Fatty acid and phospholipid metabolism	Biosynthesis	0	0	0	Essential
SAUSA300_RS08055	-0.322239	0.480311	accB	acetyl-CoA carboxylase biotin carboxyl carrier protein subunit	Metabolism	Fatty acid and phospholipid metabolism	Biosynthesis	0	0	0	Essential
SAUSA300_RS08135	-1.40266	1.57149e-06	efp	elongation factor P	Genetic information processing	Protein synthesis	Translation factors	0	0	0	Essential
SAUSA300_RS08140	-1.2914	0.000114616	pepQ2	peptidase M24 family protein	Genetic information processing	Protein fate	Protein modification and repair	0	0	0	Not Essential
SAUSA300_RS08145	0.357502	0.469629	-	hypothetical protein	0	0	0	0	0	0	Essential
SAUSA300_RS08150	-0.0530192	0.949106	-	membrane protein	Genetic information processing	Protein fate	Protein and peptide secretion and trafficking	1	3	0	Not Essential
SAUSA300_RS08155	-0.775516	0.0318103	lipM	biotin/lipoate A/B protein ligase family protein	Genetic information processing	Protein fate	Protein modification and repair	0	0	0	Not Essential
SAUSA300_RS08160	-0.640732	0.240163	-	rhodanese	Genetic information processing	Protein synthesis	tRNA and rRNA base modification	0	0	0	Not Essential
SAUSA300_RS08165	-0.613953	0.334372	gcvPB	glycine dehydrogenase	Metabolism	Energy metabolism	Amino acids and amines	0	0	0	Not Essential
SAUSA300_RS08170	-0.215816	0.668421	gcvPA	glycine dehydrogenase	Metabolism	Energy metabolism	Amino acids and amines	1	1	0	Not Essential
SAUSA300_RS08175	-1.13102	0.0941798	gcvT	aminomethyltransferase	Metabolism	Energy metabolism	Amino acids and amines	0	0	0	Not Essential
SAUSA300_RS08180	0.402238	0.489827	aroK	shikimate kinase	Metabolism	Energy metabolism	Sugars	1	1	0	Not Essential
SAUSA300_RS08200	1.14785	0.550268	comGD	competence protein ComGD	Cell structure	Cell envelope	Surface structures	9	11	15	Not Essential
SAUSA300_RS08205	0.0517868	0.972146	comGC	competence protein ComGC	Genetic information processing; Cellular processes	Protein fate; Cellular processes	Protein and peptide secretion and trafficking; Pathogenesis	8	10	9	Not Essential
SAUSA300_RS08210	1.14067	0.345455	comGB	competence protein ComGB	Genetic information processing	Protein fate	Protein and peptide secretion and trafficking	7	9	8	Not Essential
SAUSA300_RS08215	-1.77201	0.0301417	comGA	type II/IV secretion system protein	Genetic information processing; Cellular processes	Protein fate; Cellular processes	Protein and peptide secretion and trafficking; Pathogenesis	5	6	1	Not Essential
SAUSA300_RS08220	-0.528439	0.138418	-	MBL fold metallo-hydrolase	Cellular processes	Cellular processes	Detoxification	0	0	0	Not Essential
SAUSA300_RS08225	-1.5652	7.51918e-05	-	hypothetical protein	0	Unknown function	General	2	3	0	Not Essential
SAUSA300_RS08230	-2.10152	9.64397e-05	glk	glucokinase	Metabolism	Energy metabolism	Glycolysis/gluconeogenesis	0	0	0	Not Essential
SAUSA300_RS08240	-1.39092	4.24485e-07	-	rhomboid family intramembrane serine protease	0	0	0	0	0	0	Not Essential
SAUSA300_RS08245	-2.46385	0.000160469	-	5-formyltetrahydrofolate cyclo-ligase	Metabolism	Central intermediary metabolism	One-carbon metabolism	0	1	0	Not Essential
SAUSA300_RS08250	-0.198381	0.745212	rpmG	50S ribosomal protein L33	Genetic information processing	Protein synthesis	Ribosomal proteins: synthesis and modification	1	1	0	Not Essential
SAUSA300_RS08255	-0.234886	0.514341	pbp3	penicillin-binding protein 3	Cell structure	Cell envelope	Biosynthesis and degradation of murein sacculus and peptidoglycan	0	0	0	Not Essential
SAUSA300_RS08260	-1.23993	0.00354565	sodA	superoxide dismutase	0	0	0	0	0	0	Essential
SAUSA300_RS08265	-0.509153	0.455062	zur	transcriptional repressor	Signal transduction	Regulatory functions	DNA interactions	4	5	0	Not Essential
SAUSA300_RS08270	0.439926	0.391766	znuB	metal ABC transporter permease	Metabolism	Transport and binding proteins	Unknown substrate	0	0	0	Not Essential
SAUSA300_RS08275	1.73738	1.3995e-06	znuC	zinc ABC transporter ATP-binding protein	Metabolism	Transport and binding proteins	Unknown substrate	0	0	0	Not Essential
SAUSA300_RS08280	-0.309169	0.442261	nfo	endonuclease	Genetic information processing	DNA metabolism	DNA replication, recombination, and repair	0	0	0	Not Essential
SAUSA300_RS08285	2.20457	2.64639e-11	cshB	DEAD/DEAH box family ATP-dependent RNA helicase	Genetic information processing	DNA metabolism	DNA replication, recombination, and repair	0	0	0	Not Essential
SAUSA300_RS08290	1.07149	0.00271826	-	Nif3-like dinuclear metal center hexameric protein	0	Unknown function	General	0	1	0	Not Essential
SAUSA300_RS08295	-0.0961793	0.845396	trmK	tRNA methyltransferase	0	0	0	1	1	0	Essential
SAUSA300_RS08300	0.447477	0.128786	sigA	RNA polymerase sigma factor SigA	Genetic information processing	Transcription	Transcription factors	0	0	0	Essential
SAUSA300_RS08305	1.053	0.00163789	dnaG	DNA primase	Genetic information processing	DNA metabolism	DNA replication, recombination, and repair	0	0	0	Essential
SAUSA300_RS08310	-1.87866	1.20184e-08	-	phosphoenolpyruvate synthetase regulatory protein	0	0	0	1	1	0	Not Essential
SAUSA300_RS08320	-1.43467	8.32208e-07	glyS	glycine--tRNA ligase	Genetic information processing	Protein synthesis	tRNA aminoacylation	0	0	0	Essential
SAUSA300_RS08325	-1.39644	0.00339042	recO	DNA repair protein RecO	Genetic information processing	DNA metabolism	DNA replication, recombination, and repair	1	1	0	Essential
SAUSA300_RS08330	-1.31093	0.000748083	era	GTPase Era	Genetic information processing	Protein synthesis	Other	0	0	0	Essential
SAUSA300_RS08335	-0.431682	0.278107	cdd	cytidine deaminase	Metabolism	Purines, pyrimidines, nucleosides, and nucleotides	Salvage of nucleosides and nucleotides	2	3	0	Essential
SAUSA300_RS08340	0.202431	0.707732	dgkA	diacylglycerol kinase	0	0	0	0	1	0	Not Essential
SAUSA300_RS08345	0.400888	0.105977	ybeY	endoribonuclease YbeY	Genetic information processing	Protein synthesis	Other	0	0	0	Essential
SAUSA300_RS08350	-0.167846	0.627482	phoH	PhoH family protein	Genetic information processing	DNA metabolism	DNA replication, recombination, and repair	0	0	0	Not Essential
SAUSA300_RS08355	-1.09387	0.0548028	-	hypothetical protein	Cellular processes	Cellular processes	Pathogenesis	0	0	0	Not Essential
SAUSA300_RS08360	0.152723	0.754191	-	hypothetical protein	Metabolism	Transport and binding proteins	Cations and iron carrying compounds	0	0	0	Not Essential
SAUSA300_RS08365	-0.921893	0.0487359	-	hypothetical protein	0	0	0	0	0	0	Not Essential
SAUSA300_RS08370	0.593298	0.312117	rpsU	30S ribosomal protein S21	Genetic information processing	Protein synthesis	Ribosomal proteins: synthesis and modification	0	0	0	Essential
SAUSA300_RS08375	-0.34282	0.392348	mtaB	tRNA (N(6)-L-threonylcarbamoyladenosine(37)-C(2))- methylthiotransferase MtaB	0	0	0	0	0	0	Not Essential
SAUSA300_RS08380	0.141934	0.744913	rsmE	16S rRNA (uracil(1498)-N(3))-methyltransferase	Genetic information processing	Protein synthesis	tRNA and rRNA base modification	0	0	0	Not Essential
SAUSA300_RS08385	0.272958	0.545131	prmA	50S ribosomal protein L11 methyltransferase	Genetic information processing	Protein synthesis	Ribosomal proteins: synthesis and modification	0	0	0	Not Essential
SAUSA300_RS08390	-0.133055	0.724239	dnaJ	molecular chaperone DnaJ	Genetic information processing	Protein fate	Protein folding and stabilization	0	0	0	Essential
SAUSA300_RS08395	0.371475	0.343694	dnaK	molecular chaperone DnaK	Genetic information processing	Protein fate	Protein folding and stabilization	0	0	0	Essential
SAUSA300_RS08400	0.587767	0.207123	grpE	nucleotide exchange factor GrpE	0	0	0	0	0	0	Essential
SAUSA300_RS08405	0.742076	0.198827	hrcA	HrcA family transcriptional regulator	Signal transduction	Regulatory functions	DNA interactions	0	0	0	Not Essential
SAUSA300_RS08410	0.36321	0.494406	hemN	coproporphyrinogen III oxidase	Metabolism	Biosynthesis of cofactors, prosthetic groups, and carriers	Heme, porphyrin, and cobalamin	2	2	0	Not Essential
SAUSA300_RS08420	-0.11937	0.688942	lepA	elongation factor 4	0	Unknown function	General	0	0	0	Not Essential
SAUSA300_RS08425	-0.304456	0.699848	rpsT	30S ribosomal protein S20	Genetic information processing	Protein synthesis	Ribosomal proteins: synthesis and modification	0	0	0	Not Essential
SAUSA300_RS08430	0.896229	0.0317809	holA	DNA polymerase III subunit delta	Genetic information processing	DNA metabolism	DNA replication, recombination, and repair	0	0	0	Essential
SAUSA300_RS08435	1.08854	0.0204327	comEC	DNA internalization-related competence protein ComEC/Rec2	Cellular processes	Cellular processes	DNA transformation	1	1	0	Not Essential
SAUSA300_RS08440	1.9207	0.00150098	comEB	ComE operon protein 2	0	0	0	0	0	0	Not Essential
SAUSA300_RS08445	0.72266	0.138418	comEA	competence protein ComE	Cellular processes	Cellular processes	DNA transformation	0	1	0	Not Essential
SAUSA300_RS08450	0.367269	0.312117	-	SAM-dependent methyltransferase	Metabolism	Biosynthesis of cofactors, prosthetic groups, and carriers	Biotin	0	0	0	Not Essential
SAUSA300_RS08455	0.182824	0.673513	rsfS	ribosome silencing factor RsfS	Genetic information processing	Protein synthesis	Translation factors	1	1	0	Essential
SAUSA300_RS08460	-0.613177	0.101548	-	haloacid dehalogenase	0	Unknown function	Enzymes of unknown specificity	0	0	0	Not Essential
SAUSA300_RS08465	-1.06361	0.083332	nadD	nicotinate-nicotinamide nucleotide adenylyltransferase	Metabolism	Biosynthesis of cofactors, prosthetic groups, and carriers	Pyridine nucleotides	1	1	0	Essential
SAUSA300_RS08470	-0.0255318	0.965822	-	RNA-binding protein	0	Unknown function	General	1	2	0	Essential
SAUSA300_RS08475	-0.0196779	0.966557	aroE	shikimate dehydrogenase	Metabolism	Amino acid biosynthesis	Aromatic amino acid family	0	0	0	Not Essential
SAUSA300_RS08480	0.278229	0.480311	-	ribosome biogenesis GTPase YqeH	Genetic information processing	Protein synthesis	Other	0	0	0	Essential
SAUSA300_RS08485	-1.24704	0.00151712	-	hypothetical protein	0	0	0	1	2	0	Essential
SAUSA300_RS08490	-0.345882	0.314629	mtnN	5'-methylthioadenosine/S-adenosylhomocysteine nucleosidase	Metabolism	Purines, pyrimidines, nucleosides, and nucleotides; Central intermediary metabolism	Salvage of nucleosides and nucleotides; Other	2	2	0	Essential
SAUSA300_RS08520	-1.96033	0.0127104	-	hypothetical protein	0	0	0	3	3	0	Not Essential
SAUSA300_RS08525	-1.75543	0.0292715	-	acetyl-CoA carboxylase biotin carboxylase subunit	Metabolism	Fatty acid and phospholipid metabolism	Biosynthesis	3	3	0	Not Essential
SAUSA300_RS08530	-3.19988	3.48581e-05	-	acetyl-CoA carboxylase biotin carboxyl carrier protein subunit	Metabolism	Fatty acid and phospholipid metabolism	Biosynthesis	7	7	0	Not Essential
SAUSA300_RS08535	-1.53846	0.0445966	-	allophanate hydrolase	0	Unknown function	General	4	5	0	Not Essential
SAUSA300_RS08540	-0.387183	0.655681	-	allophanate hydrolase	0	Hypothetical proteins	Conserved	3	4	0	Not Essential
SAUSA300_RS08545	0.158371	0.67712	greA	transcription elongation factor GreA	Genetic information processing	Transcription	Transcription factors	0	0	0	Essential
SAUSA300_RS08550	0.487002	0.200364	udk	uridine kinase	Metabolism	Purines, pyrimidines, nucleosides, and nucleotides	Salvage of nucleosides and nucleotides	0	0	0	Not Essential
SAUSA300_RS08555	0.318926	0.304635	-	collagenase-like protease	0	0	0	0	0	0	Not Essential
SAUSA300_RS08560	0.181766	0.702139	-	peptidase U32	0	0	0	0	0	0	Not Essential
SAUSA300_RS08565	0.573302	0.303414	-	O-methyltransferase	Metabolism	Biosynthesis of cofactors, prosthetic groups, and carriers	Heme, porphyrin, and cobalamin	0	0	0	Not Essential
SAUSA300_RS08570	0.679052	0.14235	-	hypothetical protein	0	0	0	0	0	0	Not Essential
SAUSA300_RS08575	0.451739	0.326146	-	Holliday junction resolvase RuvX	0	Unknown function	General	0	0	0	Essential
SAUSA300_RS08580	0.475768	0.441417	-	hypothetical protein	0	0	0	0	0	0	Essential
SAUSA300_RS08585	-0.296412	0.392348	alaS	alanine--tRNA ligase	Genetic information processing	Protein synthesis	tRNA aminoacylation	0	0	0	Essential
SAUSA300_RS08590	0.277852	0.475361	recD2	hypothetical protein	0	Unknown function	Enzymes of unknown specificity	0	0	0	Not Essential
SAUSA300_RS08595	1.39831	0.000234054	-	hypothetical protein	0	0	0	0	0	0	Not Essential
SAUSA300_RS08600	0.92589	0.00037687	mnmA	tRNA 2-thiouridine(34) synthase MnmA	Genetic information processing	Protein synthesis	tRNA and rRNA base modification	0	0	0	Essential
SAUSA300_RS08605	1.15161	3.83098e-05	iscS	cysteine desulfurase	0	0	0	0	0	0	Essential
SAUSA300_RS08610	-0.981183	0.121469	-	LLM class flavin-dependent oxidoreductase	0	Unknown function	Enzymes of unknown specificity	1	2	0	Not Essential
SAUSA300_RS08615	-1.95712	0.000311903	-	hypothetical protein	0	0	0	0	0	0	Not Essential
SAUSA300_RS08620	-2.68712	7.84675e-07	csbD	CsbD family protein	0	0	0	1	2	0	Essential
SAUSA300_RS08635	-1.8509	0.000697258	-	tRNA threonylcarbamoyladenosine dehydratase	Metabolism	Biosynthesis of cofactors, prosthetic groups, and carriers	Thiamine	0	0	0	Not Essential
SAUSA300_RS08645	1.33187	0.00225626	aspS	aspartate--tRNA ligase	Genetic information processing	Protein synthesis	tRNA aminoacylation	0	0	0	Essential
SAUSA300_RS08650	-0.242136	0.629279	hisS	histidine--tRNA ligase	Genetic information processing	Protein synthesis	tRNA aminoacylation	1	1	0	Essential
SAUSA300_RS08655	0.0626482	0.862476	lytH	cell wall amidase	Cell structure; Cellular processes	Cell envelope; Cellular processes	Biosynthesis and degradation of murein sacculus and peptidoglycan; Sporulation and germination	0	0	0	Not Essential
SAUSA300_RS08660	-0.650273	0.177551	dtd	D-tyrosyl-tRNA(Tyr) deacylase	Genetic information processing	Protein synthesis	tRNA aminoacylation	1	1	0	Essential
SAUSA300_RS08665	-0.675338	0.187883	relA	bifunctional (p)ppGpp synthetase/guanosine-3',5'-bis(diphosphate) 3'-pyrophosphohydrolase	Cellular processes	Cellular processes	Adaptations to atypical conditions	0	0	0	Essential
SAUSA300_RS08670	-0.143281	0.754191	apt	adenine phosphoribosyltransferase	Metabolism	Purines, pyrimidines, nucleosides, and nucleotides	Salvage of nucleosides and nucleotides	0	0	0	Essential
SAUSA300_RS08675	-0.392637	0.354762	recJ	single-stranded-DNA-specific exonuclease RecJ	Genetic information processing	DNA metabolism	DNA replication, recombination, and repair	1	1	0	Not Essential
SAUSA300_RS08680	-0.0470511	0.900876	secDF	protein translocase subunit SecDF	Genetic information processing	Protein fate	Protein and peptide secretion and trafficking	0	0	0	Essential
SAUSA300_RS08685	2.09323	0.00266193	yajC	preprotein translocase subunit YajC	Genetic information processing	Protein fate	Protein and peptide secretion and trafficking	1	1	0	Not Essential
SAUSA300_RS08690	-0.64892	0.14235	tgt	tRNA guanosine(34) transglycosylase Tgt	Genetic information processing	Protein synthesis	tRNA and rRNA base modification	0	0	0	Not Essential
SAUSA300_RS08695	-0.369166	0.470087	queA	tRNA preQ1(34) S-adenosylmethionine ribosyltransferase-isomerase QueA	Genetic information processing	Protein synthesis	tRNA and rRNA base modification	0	0	0	Not Essential
SAUSA300_RS08700	-0.611732	0.104041	ruvB	Holliday junction branch migration DNA helicase RuvB	Genetic information processing	DNA metabolism	DNA replication, recombination, and repair	0	0	0	Essential
SAUSA300_RS08705	-0.609938	0.233893	ruvA	Holliday junction branch migration protein RuvA	Genetic information processing	DNA metabolism	DNA replication, recombination, and repair	2	3	0	Essential
SAUSA300_RS08710	0.333394	0.395163	thrR	hypothetical protein	Metabolism	Amino acid biosynthesis	Aspartate family	0	0	0	Essential
SAUSA300_RS08715	0.739413	0.0642636	obgE	GTPase ObgE	Genetic information processing	Protein synthesis	Other	0	0	0	Essential
SAUSA300_RS08720	-0.257803	0.606102	rpmA	50S ribosomal protein L27	Genetic information processing	Protein synthesis	Ribosomal proteins: synthesis and modification	0	0	0	Essential
SAUSA300_RS08725	0.914959	0.0813778	-	hypothetical protein	0	0	0	0	0	0	Essential
SAUSA300_RS08730	-1.65766	0.00223823	rplU	50S ribosomal protein L21	Genetic information processing	Protein synthesis	Ribosomal proteins: synthesis and modification	0	0	0	Essential
SAUSA300_RS08735	0.675759	0.227024	mreD	rod shape-determining protein MreD	Cell structure	Cell envelope	Biosynthesis and degradation of murein sacculus and peptidoglycan	1	1	0	Not Essential
SAUSA300_RS08740	-0.0197171	0.959541	mreC	rod shape-determining protein MreC	Cell structure	Cell envelope	Biosynthesis and degradation of murein sacculus and peptidoglycan	0	0	0	Not Essential
SAUSA300_RS08750	1.09985	0.143839	-	DUF4930 domain-containing protein	0	0	0	0	0	0	Not Essential
SAUSA300_RS08755	1.27934	0.0428539	-	hypothetical protein	0	0	0	1	2	0	Not Essential
SAUSA300_RS08765	-3.59883	0.000410383	comC	prepilin peptidase	0	0	0	6	7	2	Not Essential
SAUSA300_RS08775	0.0630355	0.873207	folC	bifunctional folylpolyglutamate synthase/dihydrofolate synthase	Metabolism	Biosynthesis of cofactors, prosthetic groups, and carriers	Folic acid	0	0	0	Essential
SAUSA300_RS08780	0.227631	0.438277	valS	valine--tRNA ligase	Genetic information processing	Protein synthesis	tRNA aminoacylation	0	0	0	Essential
SAUSA300_RS08785	0.796616	0.0756403	tag	DNA-3-methyladenine glycosylase I	Genetic information processing	DNA metabolism	DNA replication, recombination, and repair	0	0	0	Not Essential
SAUSA300_RS08790	0.476658	0.203741	-	aminopeptidase	0	0	0	1	2	0	Not Essential
SAUSA300_RS08800	-1.4818	6.29624e-05	hemL	glutamate-1-semialdehyde 2,1-aminomutase	Metabolism	Biosynthesis of cofactors, prosthetic groups, and carriers	Heme, porphyrin, and cobalamin	0	0	0	Not Essential
SAUSA300_RS08805	-0.765154	0.00346118	hemB	delta-aminolevulinic acid dehydratase	Metabolism	Biosynthesis of cofactors, prosthetic groups, and carriers	Heme, porphyrin, and cobalamin	0	0	0	Essential
SAUSA300_RS08810	-0.029271	0.966557	hemD	uroporphyrinogen III methyltransferase	Metabolism	Biosynthesis of cofactors, prosthetic groups, and carriers	Heme, porphyrin, and cobalamin	2	2	0	Essential
SAUSA300_RS08815	0.707815	0.0557313	hemC	hydroxymethylbilane synthase	Metabolism	Biosynthesis of cofactors, prosthetic groups, and carriers	Heme, porphyrin, and cobalamin	0	0	0	Essential
SAUSA300_RS08820	0.353356	0.561005	hemX	cytochrome c assembly protein	Genetic information processing; Metabolism	Protein fate; Energy metabolism	Protein modification and repair; Electron transport	0	0	0	Not Essential
SAUSA300_RS08825	-0.643679	0.143839	hemA	glutamyl-tRNA reductase	Metabolism	Biosynthesis of cofactors, prosthetic groups, and carriers	Heme, porphyrin, and cobalamin	0	0	0	Essential
SAUSA300_RS08830	-0.319482	0.563101	engB	GTP-binding protein	Genetic information processing	Protein synthesis	Other	1	1	0	Essential
SAUSA300_RS08835	0.161295	0.625867	clpX	ATP-dependent Clp protease ATP-binding subunit ClpX	Genetic information processing	Protein fate	Degradation of proteins, peptides, and glycopeptides; Protein folding and stabilization	0	0	0	Not Essential
SAUSA300_RS08840	-0.0805376	0.813144	tig	trigger factor	Genetic information processing	Protein fate	Protein folding and stabilization	0	0	0	Not Essential
SAUSA300_RS08880	-1.18553	0.00129067	lysP	gamma-aminobutyrate permease	Metabolism	Transport and binding proteins	Amino acids, peptides and amines	0	0	0	Essential
SAUSA300_RS08885	-1.79496	0.000449041	thrS	threonine--tRNA ligase	Genetic information processing	Protein synthesis	tRNA aminoacylation	0	0	0	Essential
SAUSA300_RS08895	-0.667992	0.0795601	dnaI	primosomal protein DnaI	Genetic information processing	DNA metabolism	DNA replication, recombination, and repair	0	0	0	Essential
SAUSA300_RS08900	0.317648	0.337612	dnaB	helicase DnaB	Genetic information processing	DNA metabolism; Mobile and extrachromosomal element functions	DNA replication, recombination, and repair; Prophage functions	0	0	0	Essential
SAUSA300_RS08905	-0.95654	0.212086	nrdR	transcriptional regulator NrdR	Signal transduction	Regulatory functions	DNA interactions	1	1	0	Essential
SAUSA300_RS08910	-0.463869	0.635575	gapB	aldehyde dehydrogenase	Metabolism	Energy metabolism	Glycolysis/gluconeogenesis	0	0	0	Not Essential
SAUSA300_RS08915	0.390204	0.489827	coaE	dephospho-CoA kinase	Metabolism	Biosynthesis of cofactors, prosthetic groups, and carriers	Pantothenate and coenzyme A	0	0	0	Essential
SAUSA300_RS08920	0.530377	0.234838	mutM	DNA-formamidopyrimidine glycosylase	Genetic information processing	DNA metabolism	DNA replication, recombination, and repair	0	0	0	Not Essential
SAUSA300_RS08925	-0.0570407	0.850484	polA	DNA polymerase I	Genetic information processing	DNA metabolism	DNA replication, recombination, and repair	0	0	0	Not Essential
SAUSA300_RS08930	2.29311	3.93748e-07	-	hypothetical protein	0	0	0	0	1	0	Not Essential
SAUSA300_RS08935	0.0228885	0.966557	phoR	sensor histidine kinase	Signal transduction	Signal transduction	Two-component systems	0	0	0	Not Essential
SAUSA300_RS08940	-0.408355	0.406309	phoP	DNA-binding response regulator	Signal transduction	Signal transduction	Two-component systems	0	0	0	Not Essential
SAUSA300_RS08950	-0.440624	0.413752	citC	isocitrate dehydrogenase (NADP(+))	Metabolism	Energy metabolism	TCA cycle	0	0	0	Not Essential
SAUSA300_RS08955	-0.74184	0.288867	citZ	citrate synthase	Metabolism	Energy metabolism	TCA cycle	0	0	0	Not Essential
SAUSA300_RS08960	-0.996282	0.0116523	aapA	alanine glycine permease	Metabolism	Transport and binding proteins	Amino acids, peptides and amines	0	0	0	Not Essential
SAUSA300_RS08975	-1.01847	0.00964454	pykA	pyruvate kinase	Metabolism	Energy metabolism	Glycolysis/gluconeogenesis	0	0	0	Essential
SAUSA300_RS08980	-1.71047	6.43416e-08	pfkA	ATP-dependent 6-phosphofructokinase	Metabolism	Energy metabolism	Glycolysis/gluconeogenesis	0	0	0	Essential
SAUSA300_RS08985	0.440358	0.257177	accA	acetyl-CoA carboxylase carboxyl transferase subunit alpha	Metabolism	Fatty acid and phospholipid metabolism	Biosynthesis	0	0	0	Essential
SAUSA300_RS08990	1.10552	0.000301124	accD	acetyl-CoA carboxylase carboxyl transferase subunit beta	Metabolism	Fatty acid and phospholipid metabolism	Biosynthesis	0	0	0	Essential
SAUSA300_RS08995	0.711242	0.000787262	-	NAD-dependent malic enzyme 4	0	0	0	0	0	0	Not Essential
SAUSA300_RS09000	0.0605924	0.864049	dnaE	DNA polymerase III subunit alpha	Genetic information processing	DNA metabolism	DNA replication, recombination, and repair	0	0	0	Essential
SAUSA300_RS09005	-0.595999	0.14661	-	bifunctional oligoribonuclease/PAP phosphatase NrnA	Cell structure	Cell envelope	Biosynthesis and degradation of murein sacculus and peptidoglycan	0	0	0	Essential
SAUSA300_RS09010	0.762034	0.00482068	-	hypothetical protein	Metabolism	Purines, pyrimidines, nucleosides, and nucleotides	Purine ribonucleotide biosynthesis	0	0	0	Not Essential
SAUSA300_RS09015	-1.19688	0.019613	uspA2	universal stress protein	0	Unknown function	Enzymes of unknown specificity	0	0	0	Not Essential
SAUSA300_RS09020	-1.63992	0.000476571	-	metal-dependent hydrolase	Cellular processes	Cellular processes	Detoxification	0	0	0	Not Essential
SAUSA300_RS09025	-1.28778	0.0069127	pepQ	dipeptidase	Genetic information processing	Protein fate	Protein modification and repair	1	1	0	Not Essential
SAUSA300_RS09035	-0.442292	0.574459	ald2	alanine dehydrogenase	Metabolism	Energy metabolism	Amino acids and amines	0	0	0	Not Essential
SAUSA300_RS09040	-2.3641	0.00135856	uspA1	universal stress protein UspA	Genetic information processing	DNA metabolism	DNA replication, recombination, and repair	0	0	0	Essential
SAUSA300_RS09045	-1.1162	0.000201613	ackA	acetate kinase	Metabolism	Energy metabolism	Fermentation	0	0	0	Not Essential
SAUSA300_RS09050	1.23133	0.000357629	-	class I SAM-dependent methyltransferase	Genetic information processing	DNA metabolism	Restriction/modification	0	0	0	Not Essential
SAUSA300_RS09055	-0.809166	0.0963594	tpx	2-Cys peroxiredoxin	Cellular processes	Cellular processes	Detoxification; Adaptations to atypical conditions	0	0	0	Not Essential
SAUSA300_RS09060	-0.34707	0.573168	-	membrane protein	0	0	0	2	3	0	Not Essential
SAUSA300_RS09065	-0.133602	0.773528	thiI	tRNA 4-thiouridine(8) synthase ThiI	Genetic information processing; Metabolism	Protein synthesis; Biosynthesis of cofactors, prosthetic groups, and carriers	tRNA and rRNA base modification; Thiamine	0	0	0	Not Essential
SAUSA300_RS09070	-0.1194	0.861397	nifZ	cysteine desulfurase	0	0	0	2	2	0	Not Essential
SAUSA300_RS09080	-1.01604	6.65624e-06	ezrA	septation ring formation regulator EzrA	Cellular processes; Genetic information processing	Cellular processes; DNA metabolism	Cell division; Chromosome-associated proteins	0	0	0	Essential
SAUSA300_RS09085	0.318859	0.581081	-	hypothetical protein	Signal transduction; Metabolism	Regulatory functions; Central intermediary metabolism	DNA interactions; Nitrogen fixation	0	1	0	Not Essential
SAUSA300_RS09090	1.09256	0.0440262	rpsD	30S ribosomal protein S4	Genetic information processing	Protein synthesis	Ribosomal proteins: synthesis and modification	0	0	0	Essential
SAUSA300_RS09100	0.467068	0.352851	-	glycerophosphoryl diester phosphodiesterase	0	0	0	0	1	0	Not Essential
SAUSA300_RS09105	-0.273287	0.606818	-	peroxiredoxin	0	0	0	1	2	0	Essential
SAUSA300_RS09110	-0.610968	0.445525	-	alanine--glyoxylate aminotransferase family protein	0	0	0	4	4	1	Not Essential
SAUSA300_RS09115	-1.64923	0.0425713	serA	D-3-phosphoglycerate dehydrogenase	Metabolism	Amino acid biosynthesis	Serine family	1	1	0	Not Essential
SAUSA300_RS09125	-1.6347	0.00130351	-	HAD family hydrolase	0	0	0	0	0	0	Not Essential
SAUSA300_RS09130	-2.2868	7.84785e-11	ptaA	PTS glucose transporter subunit IIBC	Metabolism	Transport and binding proteins	Carbohydrates, organic alcohols, and acids	2	2	0	Not Essential
SAUSA300_RS09140	0.135072	0.695868	htrA1	serine protease	Genetic information processing	Protein fate	Degradation of proteins, peptides, and glycopeptides; Protein folding and stabilization	0	0	0	Not Essential
SAUSA300_RS09145	-1.88505	0.000421347	tyrS	tyrosine--tRNA ligase	Genetic information processing	Protein synthesis	tRNA aminoacylation	1	1	0	Essential
SAUSA300_RS09150	-0.653439	0.290509	sgtA	transglycosylase	Cell structure	Cell envelope	Biosynthesis and degradation of murein sacculus and peptidoglycan	2	2	0	Not Essential
SAUSA300_RS09160	-2.54342	0.000204265	isdH	iron-regulated surface determinant protein H	Virulence; Metabolism	Transport and binding proteins	Cations and iron carrying compounds	1	1	0	Not Essential
SAUSA300_RS09165	-0.0485999	0.926453	fhs	formate--tetrahydrofolate ligase	0	0	0	0	0	0	Not Essential
SAUSA300_RS09170	-0.975763	0.287282	acsA	acetate--CoA ligase	0	0	0	0	0	0	Not Essential
SAUSA300_RS09175	0.622159	0.360963	acuA	hypothetical protein	0	0	0	1	2	0	Not Essential
SAUSA300_RS09180	0.0332203	0.969497	acuC	acetoin utilization protein AcuC	0	0	0	1	2	1	Not Essential
SAUSA300_RS09185	-0.609848	0.0289027	ccpA	catabolite control protein A	Signal transduction	Regulatory functions	DNA interactions	0	0	0	Not Essential
SAUSA300_RS09195	-3.07057	7.35398e-07	aroA2	bifunctional 3-deoxy-7-phosphoheptulonate synthase/chorismate mutase	Metabolism	Amino acid biosynthesis	Aromatic amino acid family	0	0	0	Not Essential
SAUSA300_RS09205	-3.69425	8.05929e-12	-	membrane protein	Metabolism	Transport and binding proteins	Unknown substrate	0	1	0	Not Essential
SAUSA300_RS09210	-3.62635	7.16798e-10	-	DUF948 domain containing protein	Cellular processes	Cellular processes	Pathogenesis	0	0	0	Essential
SAUSA300_RS09215	-0.436485	0.307425	murC	UDP-N-acetylmuramate--L-alanine ligase	Cell structure	Cell envelope	Biosynthesis and degradation of murein sacculus and peptidoglycan	0	0	0	Essential
SAUSA300_RS09220	-0.623811	0.0728524	-	DNA translocase FtsK	Genetic information processing	Protein fate	Protein and peptide secretion and trafficking	0	0	0	Essential
SAUSA300_RS09225	-0.539859	0.175303	-	tRNA-binding protein	Genetic information processing	Protein synthesis	tRNA aminoacylation	0	0	0	Essential
SAUSA300_RS09230	-0.414578	0.359233	-	DUF1444 domain-containing protein	0	0	0	0	0	0	Essential
SAUSA300_RS09235	-1.96518	0.000526919	-	thiol reductase thioredoxin	Metabolism	Energy metabolism	Electron transport	0	0	0	Not Essential
SAUSA300_RS09240	-0.418898	0.262735	-	glutamyl aminopeptidase	Genetic information processing	Protein fate	Degradation of proteins, peptides, and glycopeptides	0	0	0	Not Essential
SAUSA300_RS09245	-0.530035	0.314629	-	peptidase	0	0	0	2	3	0	Not Essential
SAUSA300_RS09250	-0.314012	0.486164	-	MBL fold metallo-hydrolase	Genetic information processing	Transcription	RNA processing	2	3	0	Not Essential
SAUSA300_RS09255	-0.0389492	0.928342	trmB	tRNA (guanosine(46)-N7)-methyltransferase TrmB	Genetic information processing	Protein synthesis	tRNA and rRNA base modification	0	0	0	Not Essential
SAUSA300_RS09260	-0.984048	0.00064859	-	phosphotransferase	Metabolism	Biosynthesis of cofactors, prosthetic groups, and carriers	Thiamine	0	0	0	Essential
SAUSA300_RS09265	-1.01111	0.00339846	dat	D-alanine aminotransferase	Metabolism	Energy metabolism	Amino acids and amines	0	0	0	Not Essential
SAUSA300_RS09270	-1.09989	0.0149567	-	dipeptidase PepV	0	0	0	0	0	0	Not Essential
SAUSA300_RS09275	-2.50299	2.84444e-05	-	YtxH domain-containing protein	0	0	0	0	0	0	Not Essential
SAUSA300_RS09280	-1.68316	0.000702755	-	16S rRNA pseudouridine(516) synthase	Genetic information processing	Protein synthesis	tRNA and rRNA base modification	1	1	0	Not Essential
SAUSA300_RS09285	-1.23757	0.00022259	-	polysaccharide biosynthesis protein	Cellular processes	Cellular processes	Sporulation and germination	0	0	0	Essential
SAUSA300_RS09290	-1.21116	0.00427685	-	aminoacetone oxidase family FAD-binding enzyme	0	Unknown function	Enzymes of unknown specificity	2	2	0	Not Essential
SAUSA300_RS09300	-2.28473	8.07463e-05	-	rhodanese-like domain-containing protein	Genetic information processing	Protein synthesis	tRNA and rRNA base modification	4	5	0	Not Essential
SAUSA300_RS09305	-1.04931	8.03855e-05	leuS	leucine--tRNA ligase	Genetic information processing	Protein synthesis	tRNA aminoacylation	0	0	0	Essential
SAUSA300_RS09310	-0.43825	0.341217	-	MFS transporter	0	0	0	1	1	0	Not Essential
SAUSA300_RS09315	-0.564675	0.306329	-	TIGR01212 family radical SAM protein	0	Unknown function	Enzymes of unknown specificity	1	2	0	Not Essential
SAUSA300_RS09320	-0.629375	0.328469	-	rRNA methyltransferase	Genetic information processing	Protein synthesis	tRNA and rRNA base modification	2	3	0	Not Essential
SAUSA300_RS09340	0.326352	0.445166	-	alpha/beta hydrolase	Metabolism	Biosynthesis of cofactors, prosthetic groups, and carriers	Menaquinone and ubiquinone	1	1	0	Not Essential
SAUSA300_RS09350	1.10759	0.203741	putA	proline dehydrogenase	0	0	0	0	0	0	Not Essential
SAUSA300_RS09355	0.403458	0.56973	ribH	6,7-dimethyl-8-ribityllumazine synthase	Metabolism	Biosynthesis of cofactors, prosthetic groups, and carriers	Riboflavin, FMN, and FAD	2	2	0	Not Essential
SAUSA300_RS09360	0.677274	0.262307	ribA	riboflavin biosynthesis protein RibBA	Metabolism	Biosynthesis of cofactors, prosthetic groups, and carriers	Riboflavin, FMN, and FAD	0	0	0	Not Essential
SAUSA300_RS09365	0.470041	0.584354	ribB	riboflavin synthase	Metabolism	Biosynthesis of cofactors, prosthetic groups, and carriers	Riboflavin, FMN, and FAD	0	1	1	Not Essential
SAUSA300_RS09370	0.00536949	0.994356	ribD	riboflavin biosynthesis protein RibD	Metabolism	Biosynthesis of cofactors, prosthetic groups, and carriers	Riboflavin, FMN, and FAD	1	1	0	Not Essential
SAUSA300_RS09375	-1.10521	0.0383131	-	pyridine nucleotide-disulfide oxidoreductase	Genetic information processing	Protein synthesis	tRNA and rRNA base modification	1	1	0	Not Essential
SAUSA300_RS09385	1.16593	0.0708193	arsB	arsenical efflux pump membrane protein ArsB	Cellular processes; Metabolism	Cellular processes; Transport and binding proteins	Detoxification; Other	0	1	0	Not Essential
SAUSA300_RS09420	0.15444	0.895485	spdA	CPBP family intramembrane metalloprotease	0	0	0	5	6	5	Not Essential
SAUSA300_RS09425	0.723855	0.0900127	tal	transaldolase	Metabolism	Energy metabolism	Pentose phosphate pathway	0	0	0	Not Essential
SAUSA300_RS09440	1.20935	0.0898786	crcB2	camphor resistance protein CrcB	0	Unknown function	General	5	6	2	Not Essential
SAUSA300_RS09455	-1.43169	0.00485722	-	aldo/keto reductase	0	0	0	0	0	0	Not Essential
SAUSA300_RS09460	-0.839445	0.0327742	-	hypothetical protein	0	0	0	1	1	0	Essential
SAUSA300_RS09465	-1.11752	0.0143777	metK	S-adenosylmethionine synthase	Metabolism	Central intermediary metabolism	Other	0	0	0	Essential
SAUSA300_RS09470	0.802818	0.378583	pckA	phosphoenolpyruvate carboxykinase (ATP)	Metabolism	Energy metabolism	Glycolysis/gluconeogenesis	0	0	0	Not Essential
SAUSA300_RS09480	0.264227	0.642029	-	S9 family peptidase	Metabolism	Energy metabolism	Sugars	0	1	0	Not Essential
SAUSA300_RS09485	-0.59705	0.36768	-	nucleoside triphosphatase YtkD	Genetic information processing	DNA metabolism	DNA replication, recombination, and repair	4	5	0	Not Essential
SAUSA300_RS09490	2.39614	1.68453e-05	-	membrane protein insertion efficiency factor YidD	0	Hypothetical proteins	Conserved	1	1	0	Essential
SAUSA300_RS09495	-0.391995	0.392831	menC	o-succinylbenzoate synthase	Metabolism	Biosynthesis of cofactors, prosthetic groups, and carriers	Menaquinone and ubiquinone	1	1	0	Not Essential
SAUSA300_RS09500	-0.0406943	0.920921	menE	2-succinylbenzoate-CoA ligase	Metabolism	Biosynthesis of cofactors, prosthetic groups, and carriers	Menaquinone and ubiquinone	1	2	0	Not Essential
SAUSA300_RS09505	1.01332	0.255985	-	hypothetical protein	0	0	0	5	6	1	Not Essential
SAUSA300_RS09510	-3.12181	2.40185e-05	-	calcium-binding protein	Cellular processes	Cellular processes	Pathogenesis	2	2	0	Not Essential
SAUSA300_RS09515	-2.10102	0.000415822	-	DUF4352 domain-containing protein	0	0	0	2	2	0	Not Essential
SAUSA300_RS09740	0.75522	0.119326	-	serine hydrolase family protein	0	0	0	0	0	0	Not Essential
SAUSA300_RS09750	-0.118288	0.76185	hemY	protoporphyrinogen oxidase	Metabolism	Biosynthesis of cofactors, prosthetic groups, and carriers	Heme, porphyrin, and cobalamin	0	0	0	Essential
SAUSA300_RS09755	0.121603	0.842471	hemH	ferrochelatase	Metabolism	Biosynthesis of cofactors, prosthetic groups, and carriers	Heme, porphyrin, and cobalamin	0	0	0	Essential
SAUSA300_RS09760	-0.193138	0.665819	hemE	uroporphyrinogen decarboxylase	Metabolism	Biosynthesis of cofactors, prosthetic groups, and carriers	Heme, porphyrin, and cobalamin	1	1	0	Not Essential
SAUSA300_RS09770	1.01733	0.169638	traP	signal transduction protein TRAP	Signal transduction	Regulatory functions	DNA interactions	0	0	0	Not Essential
SAUSA300_RS09775	-0.261418	0.526416	-	multidrug ABC transporter ATP-binding protein	0	0	0	0	0	0	Not Essential
SAUSA300_RS09780	0.0240709	0.953084	ecsA	ABC transporter ATP-binding protein	Metabolism	Transport and binding proteins	Other	0	0	0	Not Essential
SAUSA300_RS09785	-0.854773	0.0486443	hit	HIT family protein	0	0	0	0	0	0	Not Essential
SAUSA300_RS09790	-2.83763	8.20853e-06	-	hypothetical protein	0	0	0	0	0	0	Essential
SAUSA300_RS09795	-0.131402	0.873207	-	hypothetical protein	0	0	0	3	4	1	Not Essential
SAUSA300_RS09805	-0.510899	0.160193	cbf1	3'-5' exoribonuclease YhaM	0	0	0	0	0	0	Essential
SAUSA300_RS09810	-0.274277	0.418477	-	DNA double-strand break repair Rad50 ATPase	Cellular processes; Genetic information processing	Cellular processes; DNA metabolism	Cell division; Chromosome-associated proteins	0	0	0	Not Essential
SAUSA300_RS09815	-1.13022	0.000399272	-	DNA repair exonuclease	Genetic information processing	DNA metabolism	DNA replication, recombination, and repair	0	0	0	Not Essential
SAUSA300_RS09825	-0.927285	0.0577525	-	hypothetical protein	Metabolism	Transport and binding proteins	Cations and iron carrying compounds	0	0	0	Not Essential
SAUSA300_RS09830	-0.552882	0.30537	-	DUF445 domain-containing protein	0	0	0	1	1	0	Not Essential
SAUSA300_RS09835	-0.060522	0.924918	-	transcriptional regulator	Signal transduction	Regulatory functions	DNA interactions	0	0	0	Not Essential
SAUSA300_RS09840	1.1555	0.0786097	airR	DNA-binding response regulator	Signal transduction	Signal transduction	Two-component systems	0	0	0	Not Essential
SAUSA300_RS09845	0.655851	0.182112	airS	sensor histidine kinase	Signal transduction	Signal transduction	Two-component systems	0	0	0	Not Essential
SAUSA300_RS09850	-0.204649	0.546967	-	RNA pseudouridine synthase	Genetic information processing	Protein synthesis	tRNA and rRNA base modification	0	0	0	Not Essential
SAUSA300_RS09855	-1.16676	0.0114196	fumC	class II fumarate hydratase	Metabolism	Energy metabolism	TCA cycle	1	1	0	Not Essential
SAUSA300_RS09860	-0.632102	0.395068	-	hypothetical protein	0	0	0	5	6	0	Not Essential
SAUSA300_RS09870	-0.654875	0.343694	-	hypothetical protein	0	0	0	1	1	0	Not Essential
SAUSA300_RS09875	-2.25565	4.80143e-05	-	glucosamine-6-phosphate isomerase	Metabolism	Central intermediary metabolism	Amino sugars	0	0	0	Not Essential
SAUSA300_RS09880	-0.602297	0.291272	cspR	tRNA (uridine(34)/cytosine(34)/5- carboxymethylaminomethyluridine(34)-2'-O)- methyltransferase TrmL	Genetic information processing	Protein synthesis	tRNA and rRNA base modification	2	2	0	Not Essential
SAUSA300_RS09885	-0.224892	0.601108	queG	epoxyqueuosine reductase	Genetic information processing	Protein synthesis	tRNA and rRNA base modification	0	0	0	Not Essential
SAUSA300_RS09890	-0.842603	0.293831	glnQ	amino acid ABC transporter ATP-binding protein	Metabolism	Transport and binding proteins	Amino acids, peptides and amines	3	4	0	Not Essential
SAUSA300_RS09895	-0.100566	0.876331	-	ABC transporter permease	0	0	0	0	0	0	Not Essential
SAUSA300_RS09900	-0.0607878	0.863436	-	PTS transporter subunit IIC	0	0	0	0	1	0	Not Essential
SAUSA300_RS10060	0.574927	0.262735	perR	transcriptional repressor	Signal transduction	Regulatory functions	DNA interactions	0	0	0	Not Essential
SAUSA300_RS10065	0.311563	0.460775	-	2-hydroxyacid dehydrogenase	Metabolism	Amino acid biosynthesis	Serine family	0	0	0	Not Essential
SAUSA300_RS10070	-0.48282	0.389661	-	peroxiredoxin	Cellular processes	Cellular processes	Detoxification; Adaptations to atypical conditions	0	0	0	Not Essential
SAUSA300_RS10075	-0.411513	0.320397	gsaB	glutamate-1-semialdehyde 2,1-aminomutase	Metabolism	Biosynthesis of cofactors, prosthetic groups, and carriers	Heme, porphyrin, and cobalamin	0	0	0	Not Essential
SAUSA300_RS10080	0.412566	0.354029	-	aromatic acid exporter family protein	0	0	0	0	0	0	Not Essential
SAUSA300_RS10090	-0.413869	0.512952	-	multidrug ABC transporter ATP-binding protein	Cell structure; Metabolism	Cell envelope; Transport and binding proteins	Biosynthesis and degradation of surface polysaccharides and lipopolysaccharides; Other	1	1	0	Not Essential
SAUSA300_RS10095	0.933385	0.00425559	-	hypothetical protein	0	0	0	1	1	0	Essential
SAUSA300_RS10100	1.98937	1.45617e-08	mutY	A/G-specific adenine glycosylase	Genetic information processing	DNA metabolism	DNA replication, recombination, and repair	0	0	0	Not Essential
SAUSA300_RS10105	1.64896	1.3995e-06	-	metal-dependent hydrolase	Metabolism	Transport and binding proteins	Unknown substrate	0	0	0	Not Essential
SAUSA300_RS10115	-0.559647	0.278483	-	membrane protein	0	0	0	1	1	0	Not Essential
SAUSA300_RS10120	0.406061	0.265456	-	teichoic acid ABC transporter ATP-binding protein	Metabolism	Transport and binding proteins	Unknown substrate	0	0	0	Not Essential
SAUSA300_RS10125	0.984235	0.0445184	-	hypothetical protein	0	0	0	1	1	0	Not Essential
SAUSA300_RS10130	-0.204414	0.668567	recX	regulatory protein RecX	Metabolism	Central intermediary metabolism	Other	0	0	0	Not Essential
SAUSA300_RS10135	0.938411	0.00368926	sgtB	monofunctional glycosyltransferase	Cell structure	Cell envelope	Biosynthesis and degradation of murein sacculus and peptidoglycan	0	0	0	Not Essential
SAUSA300_RS10140	-2.70028	1.84756e-05	-	glutamine amidotransferase	Genetic information processing	Protein fate	Degradation of proteins, peptides, and glycopeptides	0	0	0	Not Essential
SAUSA300_RS10145	0.533271	0.37896	-	hypothetical protein	Signal transduction	Regulatory functions	DNA interactions	0	1	0	Not Essential
SAUSA300_RS10150	0.405555	0.430983	-	radical SAM/CxCxxxxC motif protein YfkAB	0	Unknown function	Enzymes of unknown specificity	0	0	0	Not Essential
SAUSA300_RS10155	-2.09571	0.000323328	-	acyl-CoA thioesterase	0	0	0	3	3	0	Not Essential
SAUSA300_RS10160	-1.07188	0.000796726	ampS	aminopeptidase	0	0	0	0	0	0	Not Essential
SAUSA300_RS10165	-0.279055	0.699848	-	hypothetical protein	0	0	0	4	5	0	Not Essential
SAUSA300_RS10170	-2.45722	2.29463e-07	ptpA	protein-tyrosine-phosphatase	Cellular processes	Cellular processes	Detoxification	0	0	0	Not Essential
SAUSA300_RS10175	-1.0369	0.0185544	-	hypothetical protein	0	0	0	1	1	0	Not Essential
SAUSA300_RS10180	-1.82008	5.43602e-05	-	YihY/virulence factor BrkB family protein	0	Unknown function	General	0	0	0	Not Essential
SAUSA300_RS10185	-0.0520637	0.897863	vraR	DNA-binding response regulator	Signal transduction	Signal transduction	Two-component systems	0	0	0	Not Essential
SAUSA300_RS10190	1.43299	1.76757e-06	vraS	two-component sensor histidine kinase	Signal transduction	Signal transduction	Two-component systems	0	0	0	Not Essential
SAUSA300_RS10195	0.496249	0.334068	vraT	transporter	Metabolism	Transport and binding proteins	Unknown substrate	0	1	0	Not Essential
SAUSA300_RS10200	0.975049	0.0512616	vraU	hypothetical protein	0	0	0	1	1	0	Not Essential
SAUSA300_RS10205	0.0698718	0.862585	map	methionine aminopeptidase	Genetic information processing	Protein fate	Protein modification and repair	0	0	0	Essential
SAUSA300_RS10215	0.423443	0.475361	-	membrane protein	0	0	0	1	1	0	Not Essential
SAUSA300_RS10230	0.130617	0.884799	-	hypothetical protein	0	0	0	4	6	3	Not Essential
SAUSA300_RS10240	-0.852781	0.0557313	gatD	glutamine amidotransferase	Metabolism	Biosynthesis of cofactors, prosthetic groups, and carriers	Heme, porphyrin, and cobalamin	1	1	0	Essential
SAUSA300_RS10245	0.104241	0.770663	murT	UDP-N-acetylmuramate--alanine ligase	Cell structure	Cell envelope	Biosynthesis and degradation of murein sacculus and peptidoglycan	0	0	0	Essential
SAUSA300_RS10250	-1.55284	0.0130135	ftnA	non-heme ferritin	Metabolism	Transport and binding proteins	Cations and iron carrying compounds	0	0	0	Not Essential
SAUSA300_RS10260	0.203657	0.813789	-	DNA polymerase III subunit epsilon	Genetic information processing	DNA metabolism	DNA replication, recombination, and repair	0	0	0	Not Essential
SAUSA300_RS10265	0.977088	0.019613	dinP	DNA polymerase IV	0	0	0	0	0	0	Not Essential
SAUSA300_RS10270	-0.104018	0.897531	-	hypothetical protein	0	0	0	3	4	0	Not Essential
SAUSA300_RS10275	1.03086	0.0189121	rumA	RNA methyltransferase	Genetic information processing	Protein synthesis	tRNA and rRNA base modification	0	0	0	Not Essential
SAUSA300_RS10280	-0.403109	0.227557	dgkB	diacylglycerol kinase	Metabolism	Energy metabolism	Glycolysis/gluconeogenesis	0	0	0	Essential
SAUSA300_RS10290	-0.189658	0.590682	gatB	aspartyl/glutamyl-tRNA(Asn/Gln) amidotransferase subunit B	Genetic information processing	Protein synthesis	tRNA aminoacylation	0	0	0	Essential
SAUSA300_RS10295	-0.492852	0.0752532	gatA	glutamyl-tRNA(Gln) amidotransferase subunit A	Genetic information processing	Protein synthesis	tRNA aminoacylation	0	0	0	Essential
SAUSA300_RS10300	-0.155494	0.785586	gatC	aspartyl/glutamyl-tRNA(Asn/Gln) amidotransferase subunit C	Genetic information processing	Protein synthesis	tRNA aminoacylation	1	2	0	Essential
SAUSA300_RS10305	-1.16657	0.0188574	putP	sodium:proline symporter	Metabolism	Transport and binding proteins	Amino acids, peptides and amines	1	1	0	Not Essential
SAUSA300_RS10310	2.30545	1.92625e-06	-	CamS family sex pheromone protein	Cellular processes	Cellular processes	Sporulation and germination	0	0	0	Not Essential
SAUSA300_RS10315	-0.337392	0.415535	ligA	DNA ligase (NAD(+)) LigA	Genetic information processing	DNA metabolism	DNA replication, recombination, and repair	0	0	0	Essential
SAUSA300_RS10320	-0.344887	0.539291	pcrA	DNA helicase PcrA	Genetic information processing	DNA metabolism	DNA replication, recombination, and repair	0	0	0	Essential
SAUSA300_RS10325	-0.40376	0.480142	pcrB	geranylgeranylglyceryl/heptaprenylglyceryl phosphate synthase	Genetic information processing	DNA metabolism	DNA replication, recombination, and repair	2	2	0	Not Essential
SAUSA300_RS10330	0.217936	0.729541	hisR	hypothetical protein	0	Unknown function	General	1	1	0	Not Essential
SAUSA300_RS10335	-0.577053	0.0930374	purB	adenylosuccinate lyase	Metabolism	Purines, pyrimidines, nucleosides, and nucleotides	Purine ribonucleotide biosynthesis	0	0	0	Not Essential
SAUSA300_RS10340	-0.665408	0.243547	-	staphopain A	Genetic information processing	Transcription	RNA processing	0	0	0	Not Essential
SAUSA300_RS10355	0.660123	0.0583666	-	DUF2179 domain-containing protein	0	0	0	0	0	0	Not Essential
SAUSA300_RS10360	-1.31501	0.0132589	nadE	NAD(+) synthetase	Metabolism	Biosynthesis of cofactors, prosthetic groups, and carriers	Pyridine nucleotides	0	0	0	Essential
SAUSA300_RS10365	0.090697	0.828243	-	nicotinate phosphoribosyltransferase	Metabolism	Biosynthesis of cofactors, prosthetic groups, and carriers	Pyridine nucleotides	0	0	0	Essential
SAUSA300_RS10370	-0.0483611	0.926453	nos	nitric oxide synthase oxygenase	0	0	0	0	0	0	Not Essential
SAUSA300_RS10375	0.755182	0.184797	pheA	prephenate dehydratase	0	0	0	0	0	0	Not Essential
SAUSA300_RS10385	-0.173592	0.750881	sdcS	sodium-dependent dicarboxylate transporter SdcS	Metabolism	Transport and binding proteins	Cations and iron carrying compounds; Anions	0	0	0	Not Essential
SAUSA300_RS10390	-3.36432	3.13493e-07	-	pectate lyase	0	0	0	2	2	0	Not Essential
SAUSA300_RS10395	-1.53831	0.00025788	pncA	cysteine hydrolase	0	0	0	0	0	0	Not Essential
SAUSA300_RS10400	-0.406362	0.340214	ppaC	manganese-dependent inorganic pyrophosphatase	0	0	0	0	0	0	Essential
SAUSA300_RS10410	-1.35929	0.0180378	aldH	aldehyde dehydrogenase	Metabolism	Central intermediary metabolism	Other	0	0	0	Not Essential
SAUSA300_RS10415	-0.358431	0.287784	-	hypothetical protein	0	0	0	1	1	0	Not Essential
SAUSA300_RS10420	-1.67978	0.0557313	-	YolD-like family protein	0	0	0	3	4	0	Not Essential
SAUSA300_RS10425	-0.193785	0.823297	-	hypothetical protein	Genetic information processing; Metabolism	Protein fate; Energy metabolism	Protein modification and repair; Electron transport	0	0	0	Not Essential
SAUSA300_RS10430	-0.76917	0.14718	-	choloylglycine hydrolase	0	0	0	2	3	0	Not Essential
SAUSA300_RS10435	-0.362208	0.369577	-	hypothetical protein	0	0	0	0	0	0	Not Essential
SAUSA300_RS10440	-0.313092	0.489827	-	hypothetical protein	0	0	0	1	1	0	Not Essential
SAUSA300_RS10445	-1.39321	0.000569584	-	membrane protein	0	0	0	2	3	0	Not Essential
SAUSA300_RS10450	-1.24643	0.0140334	-	thioredoxin family protein	Metabolism	Energy metabolism	Electron transport	0	0	0	Not Essential
SAUSA300_RS10455	-1.46161	0.00463368	pmtD	membrane protein	Metabolism	Transport and binding proteins	Other	1	1	0	Essential
SAUSA300_RS10460	-1.43909	0.00150327	pmtC	ABC transporter ATP-binding protein	Metabolism	Transport and binding proteins	Other	1	1	0	Essential
SAUSA300_RS10465	-1.18945	0.0993534	pmtB	ABC-2 transporter family protein	Metabolism	Transport and binding proteins	Other	4	5	0	Not Essential
SAUSA300_RS10470	-1.64664	0.000242568	pmtA	ABC transporter ATP-binding protein	Metabolism	Transport and binding proteins	Other	1	1	0	Not Essential
SAUSA300_RS10475	-1.75605	0.00371516	pmtR	GntR family transcriptional regulator	Signal transduction; Metabolism	Regulatory functions; Energy metabolism	DNA interactions; Amino acids and amines	2	3	0	Not Essential
SAUSA300_RS10490	0.340481	0.465687	-	hypothetical protein	0	0	0	0	0	0	Not Essential
SAUSA300_RS10845	2.9123	0.000157385	lukG	gamma-hemolysin subunit B	Virulence	Virulence	Virulence	0	0	0	Not Essential
SAUSA300_RS10850	1.58255	0.0582676	lukH	succinyl-diaminopimelate desuccinylase	Virulence	Virulence	Virulence	0	0	2	Not Essential
SAUSA300_RS10855	-2.3672	0.000867212	-	succinyl-diaminopimelate desuccinylase	Genetic information processing	Protein fate	Degradation of proteins, peptides, and glycopeptides	0	0	0	Not Essential
SAUSA300_RS10870	0.667119	0.161625	ktrB	potassium transporter KtrB	Metabolism	Transport and binding proteins	Cations and iron carrying compounds	1	2	0	Not Essential
SAUSA300_RS10900	-0.687761	0.138418	groEL	molecular chaperone GroEL	Genetic information processing	Protein fate	Protein folding and stabilization	0	0	0	Essential
SAUSA300_RS10905	0.349367	0.587883	groES	co-chaperone GroES	0	0	0	0	0	0	Essential
SAUSA300_RS10910	-0.19175	0.76185	-	CPBP family intramembrane metalloprotease	0	0	0	1	1	0	Not Essential
SAUSA300_RS10915	-1.29225	0.0348052	sdrH	hypothetical protein	0	0	0	0	1	0	Not Essential
SAUSA300_RS10920	-0.917817	0.217105	-	nitroreductase	Metabolism	Biosynthesis of cofactors, prosthetic groups, and carriers	Heme, porphyrin, and cobalamin	1	2	0	Not Essential
SAUSA300_RS10925	-2.28133	0.000177099	-	hydrolase in agr operon	Metabolism	Central intermediary metabolism	Polyamine biosynthesis	1	1	0	Not Essential
SAUSA300_RS10935	-2.2177	7.40327e-06	agrB	accessory gene regulator AgrB	0	0	0	0	1	0	Not Essential
SAUSA300_RS10950	-0.305524	0.683403	agrA	DNA-binding response regulator	Signal transduction	Signal transduction	Two-component systems	0	0	0	Not Essential
SAUSA300_RS10960	-1.60923	8.29608e-06	-	carbohydrate kinase	Metabolism	Energy metabolism	Sugars	1	1	0	Not Essential
SAUSA300_RS10965	-1.22861	0.00120263	scrB	sucrose-6-phosphate hydrolase	Metabolism	Energy metabolism	Biosynthesis and degradation of polysaccharides	0	0	0	Not Essential
SAUSA300_RS10970	-0.947801	0.0708914	scrR	LacI family transcriptional regulator	Signal transduction	Regulatory functions	DNA interactions	1	1	0	Not Essential
SAUSA300_RS10975	-0.805455	0.375323	nrgA	ammonia permease	Metabolism	Transport and binding proteins	Cations and iron carrying compounds	6	8	1	Not Essential
SAUSA300_RS10980	-1.22846	0.112912	-	oxidoreductase	0	0	0	5	6	0	Not Essential
SAUSA300_RS11005	1.21034	0.0608922	-	DNA mismatch repair protein MutS	Genetic information processing	DNA metabolism	DNA replication, recombination, and repair	0	0	0	Not Essential
SAUSA300_RS11010	0.708239	0.00880255	gcp	tRNA (adenosine(37)-N6)-threonylcarbamoyltransferase complex transferase subunit TsaD	Genetic information processing	Protein synthesis	tRNA and rRNA base modification	0	0	0	Essential
SAUSA300_RS11015	0.245437	0.670519	rimI	ribosomal-protein-alanine N-acetyltransferase RimI	Genetic information processing	Protein synthesis	Ribosomal proteins: synthesis and modification	2	2	0	Not Essential
SAUSA300_RS11020	-0.207981	0.696578	-	tRNA (adenosine(37)-N6)-threonylcarbamoyltransferase complex dimerization subunit type 1 TsaB	Genetic information processing	Protein synthesis	tRNA and rRNA base modification	1	1	0	Essential
SAUSA300_RS11025	1.00871	0.0299003	-	tRNA (adenosine(37)-N6)-threonylcarbamoyltransferase complex ATPase subunit type 1 TsaE	Genetic information processing	Protein synthesis	tRNA and rRNA base modification	2	2	0	Essential
SAUSA300_RS11035	-1.87959	0.0533809	ilvD	dihydroxy-acid dehydratase	Metabolism	Amino acid biosynthesis	Pyruvate family	4	4	2	Not Essential
SAUSA300_RS11040	-2.88871	0.000708817	ilvB	acetolactate synthase, large subunit, biosynthetic type	Metabolism	Amino acid biosynthesis	Pyruvate family	2	2	1	Not Essential
SAUSA300_RS11045	-2.68768	0.0417498	ilvH	acetolactate synthase	Metabolism	Amino acid biosynthesis	Pyruvate family	9	11	7	Not Essential
SAUSA300_RS11050	-1.62048	0.0954057	ilvC	ketol-acid reductoisomerase	Metabolism	Amino acid biosynthesis	Pyruvate family	3	3	3	Not Essential
SAUSA300_RS11055	-2.53347	0.00339846	leuA	2-isopropylmalate synthase	Metabolism	Amino acid biosynthesis	Pyruvate family	2	3	2	Not Essential
SAUSA300_RS11060	-0.967029	0.236224	leuB	3-isopropylmalate dehydrogenase	Metabolism	Amino acid biosynthesis	Pyruvate family	2	2	1	Not Essential
SAUSA300_RS11065	-0.286024	0.741168	leuC	3-isopropylmalate dehydratase large subunit	Metabolism	Amino acid biosynthesis	Pyruvate family	1	1	0	Not Essential
SAUSA300_RS11070	-2.74539	0.00657145	leuD	3-isopropylmalate dehydratase small subunit	Metabolism	Amino acid biosynthesis	Pyruvate family	7	9	2	Not Essential
SAUSA300_RS11075	-2.18895	0.0132234	ilvA2	L-threonine dehydratase biosynthetic IlvA	Metabolism	Amino acid biosynthesis	Pyruvate family	5	5	1	Not Essential
SAUSA300_RS11110	0.380834	0.458478	-	SprT family protein	Signal transduction	Regulatory functions	DNA interactions	1	2	0	Not Essential
SAUSA300_RS11115	-0.458447	0.198937	-	RNA-binding transcriptional accessory protein	Genetic information processing	Protein synthesis	Ribosomal proteins: synthesis and modification	0	0	0	Not Essential
SAUSA300_RS11120	-0.987874	0.0132234	sigB	RNA polymerase sigma factor SigB	Genetic information processing	Transcription	Transcription factors	0	0	0	Not Essential
SAUSA300_RS11125	-2.19949	2.03928e-07	rsbW	anti-sigma B factor RsbW	Signal transduction	Regulatory functions	Protein interactions	0	0	0	Not Essential
SAUSA300_RS11130	-1.95785	0.000876933	rsbV	anti-sigma B factor antagonist	Signal transduction	Regulatory functions	Protein interactions	0	0	0	Not Essential
SAUSA300_RS11135	-0.648843	0.0619561	rsbU	serine phosphatase	Cellular processes	Cellular processes	Sporulation and germination	0	0	0	Not Essential
SAUSA300_RS11145	-0.434367	0.512418	mazF	mRNA interferase MazF	0	Unknown function	Enzymes of unknown specificity	0	0	0	Essential
SAUSA300_RS11155	-0.884879	0.00292089	alr	alanine racemase	Cell structure	Cell envelope	Biosynthesis and degradation of murein sacculus and peptidoglycan	1	1	0	Not Essential
SAUSA300_RS11160	0.106056	0.810542	acpS	holo-ACP synthase	Metabolism	Fatty acid and phospholipid metabolism	Biosynthesis	1	1	0	Essential
SAUSA300_RS11165	-0.385003	0.46653	-	membrane protein	0	0	0	1	1	0	Essential
SAUSA300_RS11170	-0.565271	0.076661	-	hypothetical protein	0	0	0	1	1	0	Not Essential
SAUSA300_RS11175	-0.788386	0.284927	-	hypothetical protein	0	0	0	1	1	0	Not Essential
SAUSA300_RS11180	0.235491	0.730046	kdpC	potassium-transporting ATPase subunit C	Metabolism	Transport and binding proteins	Cations and iron carrying compounds	2	3	0	Not Essential
SAUSA300_RS11185	0.173202	0.834208	kdpB	potassium-transporting ATPase subunit B	Metabolism	Transport and binding proteins	Cations and iron carrying compounds	2	2	0	Not Essential
SAUSA300_RS11190	1.06249	0.403445	kdpA	potassium-transporting ATPase A chain	Metabolism	Transport and binding proteins	Cations and iron carrying compounds	4	4	8	Not Essential
SAUSA300_RS11200	0.71785	0.279003	kdpD	sensor histidine kinase	Signal transduction	Signal transduction	Two-component systems	1	1	0	Not Essential
SAUSA300_RS11205	0.0856329	0.91527	kdpE	DNA-binding response regulator	Signal transduction	Signal transduction	Two-component systems	3	3	2	Not Essential
SAUSA300_RS11210	0.677449	0.185019	cshA	DEAD/DEAH box family ATP-dependent RNA helicase	Genetic information processing	DNA metabolism	DNA replication, recombination, and repair	0	0	0	Not Essential
SAUSA300_RS11215	-0.971948	0.00350842	murF	UDP-N-acetylmuramoyl-tripeptide--D-alanyl-D- alanine ligase	Cell structure	Cell envelope	Biosynthesis and degradation of murein sacculus and peptidoglycan	1	1	0	Essential
SAUSA300_RS11220	-0.77556	0.00496061	ddl	D-alanine--D-alanine ligase	Cell structure	Cell envelope	Biosynthesis and degradation of murein sacculus and peptidoglycan	0	0	0	Essential
SAUSA300_RS11225	0.387192	0.440627	-	cell division protein FtsW	Cellular processes; Cell structure	Cellular processes; Cell envelope	Cell division; Biosynthesis and degradation of murein sacculus and peptidoglycan	0	0	0	Not Essential
SAUSA300_RS11230	-1.51115	0.00197975	-	hypothetical protein	0	0	0	0	0	0	Not Essential
SAUSA300_RS11235	-0.512255	0.465122	-	hypothetical protein	Metabolism	Transport and binding proteins	Cations and iron carrying compounds	4	5	0	Not Essential
SAUSA300_RS11240	-0.431553	0.433865	-	hypothetical protein	0	Unknown function	General	2	2	0	Not Essential
SAUSA300_RS11245	-0.497869	0.169777	cls2	cardiolipin synthase	0	0	0	0	0	0	Not Essential
SAUSA300_RS11250	-0.371241	0.382817	-	phosphohydrolase	0	0	0	0	0	0	Not Essential
SAUSA300_RS11265	0.191205	0.608776	yidC	protein translocase component YidC	Genetic information processing	Protein fate	Protein and peptide secretion and trafficking	0	0	0	Essential
SAUSA300_RS11305	-0.651356	0.166586	ywpF	hypothetical protein	0	0	0	2	3	0	Not Essential
SAUSA300_RS11310	-1.17959	0.018389	fabZ	beta-hydroxyacyl-ACP dehydratase	Metabolism	Fatty acid and phospholipid metabolism	Biosynthesis	0	1	0	Essential
SAUSA300_RS11315	-1.30709	8.85985e-06	murA1	UDP-N-acetylglucosamine 1-carboxyvinyltransferase	Cell structure	Cell envelope	Biosynthesis and degradation of murein sacculus and peptidoglycan	0	0	0	Essential
SAUSA300_RS11320	-1.23765	0.0272711	-	membrane protein	0	0	0	4	5	0	Not Essential
SAUSA300_RS11330	-1.00215	0.0258072	atpC	ATP synthase epsilon chain	Metabolism	Energy metabolism	ATP-proton motive force interconversion	0	0	0	Essential
SAUSA300_RS11335	-1.94576	1.10837e-05	atpD	ATP synthase subunit beta	Metabolism	Energy metabolism	ATP-proton motive force interconversion	0	0	0	Not Essential
SAUSA300_RS11340	-1.70422	6.2062e-05	atpG	ATP synthase subunit gamma	Metabolism	Energy metabolism	ATP-proton motive force interconversion	0	0	0	Not Essential
SAUSA300_RS11345	-1.3479	0.000311146	atpA	ATP synthase subunit alpha	Metabolism	Energy metabolism	ATP-proton motive force interconversion	0	0	0	Not Essential
SAUSA300_RS11350	-1.80775	7.97393e-05	atpH	ATP synthase subunit delta	Metabolism	Energy metabolism	ATP-proton motive force interconversion	0	0	0	Not Essential
SAUSA300_RS11355	-1.66837	0.000595609	atpF	ATP synthase subunit B	Metabolism	Energy metabolism	ATP-proton motive force interconversion	0	0	0	Essential
SAUSA300_RS11360	-2.23041	1.95236e-05	atpE	ATP synthase subunit C	Metabolism	Energy metabolism	ATP-proton motive force interconversion	1	1	0	Essential
SAUSA300_RS11365	-1.113	0.0185544	atpB	ATP synthase subunit A	Metabolism	Energy metabolism	ATP-proton motive force interconversion	0	0	0	Essential
SAUSA300_RS11375	-1.043	0.0175211	mnaA	UDP-N-acetylglucosamine 2-epimerase (non-hydrolyzing)	Cell structure	Cell envelope	Biosynthesis and degradation of surface polysaccharides and lipopolysaccharides	0	0	0	Not Essential
SAUSA300_RS11380	-1.45301	0.000127389	upp	uracil phosphoribosyltransferase	Metabolism	Purines, pyrimidines, nucleosides, and nucleotides	Salvage of nucleosides and nucleotides	0	0	0	Not Essential
SAUSA300_RS11385	-1.78875	0.000777275	glyA	serine hydroxymethyltransferase	Cellular processes	Cellular processes	Biosynthesis of natural products	1	1	0	Not Essential
SAUSA300_RS11390	-1.90518	0.000385722	-	TIGR01440 family protein	0	Hypothetical proteins	Conserved	0	0	0	Not Essential
SAUSA300_RS11405	-0.327534	0.550268	prmC	protein-(glutamine-N5) methyltransferase, release factor-specific	Genetic information processing	Protein fate	Protein modification and repair	0	0	0	Not Essential
SAUSA300_RS11410	-0.0216229	0.956462	prfA	peptide chain release factor 1	Genetic information processing	Protein synthesis	Translation factors	0	0	0	Essential
SAUSA300_RS11415	0.609034	0.167815	tdk	thymidine kinase	Cellular processes	Cellular processes	Chemotaxis and motility	0	0	0	Not Essential
SAUSA300_RS11420	-0.420723	0.462558	rpmE2	50S ribosomal protein L31 type B	Genetic information processing	Protein synthesis	Ribosomal proteins: synthesis and modification	0	0	0	Essential
SAUSA300_RS11425	-0.125682	0.776738	rho	transcription termination factor Rho	Genetic information processing	Transcription	Transcription factors	0	0	0	Not Essential
SAUSA300_RS11430	-2.37563	4.12551e-05	-	aldehyde dehydrogenase family protein	Cellular processes	Cellular processes	Adaptations to atypical conditions	0	0	0	Not Essential
SAUSA300_RS11435	-0.514252	0.343694	-	transcriptional regulator	0	0	0	0	0	0	Not Essential
SAUSA300_RS11440	0.135654	0.591131	murA2	UDP-N-acetylglucosamine 1-carboxyvinyltransferase	Cell structure	Cell envelope	Biosynthesis and degradation of murein sacculus and peptidoglycan	0	0	0	Not Essential
SAUSA300_RS11445	-2.06487	8.68875e-12	fbaA	fructose-bisphosphate aldolase	Metabolism	Energy metabolism	Glycolysis/gluconeogenesis	0	0	0	Essential
SAUSA300_RS11450	0.706529	0.327642	-	hypothetical protein	0	0	0	1	2	0	Not Essential
SAUSA300_RS11455	-1.83145	0.00306692	pyrG	CTP synthetase	Metabolism	Purines, pyrimidines, nucleosides, and nucleotides	Pyrimidine ribonucleotide biosynthesis	0	0	0	Essential
SAUSA300_RS11460	0.246968	0.584354	rpoE	DNA-directed RNA polymerase subunit delta	Genetic information processing	Transcription	DNA-dependent RNA polymerase	0	0	0	Not Essential
SAUSA300_RS11465	-0.473752	0.338859	-	N-acetyltransferase	Genetic information processing	Protein synthesis	Ribosomal proteins: synthesis and modification	0	0	0	Not Essential
SAUSA300_RS11475	0.348717	0.539168	coaA	type II pantothenate kinase	Metabolism	Biosynthesis of cofactors, prosthetic groups, and carriers	Pantothenate and coenzyme A	0	0	0	Essential
SAUSA300_RS11480	0.256685	0.505327	-	DUF2750 domain-containing protein	0	0	0	0	0	0	Not Essential
SAUSA300_RS11485	-2.48448	5.2781e-08	-	ATP-grasp domain-containing protein	Metabolism	Fatty acid and phospholipid metabolism	Biosynthesis	3	3	0	Not Essential
SAUSA300_RS11490	-2.06326	0.00198086	hmrA	aminobenzoyl-glutamate utilization protein B	Genetic information processing	Protein fate	Degradation of proteins, peptides, and glycopeptides	1	1	0	Not Essential
SAUSA300_RS11495	-2.85496	6.81013e-10	luxS	S-ribosylhomocysteine lyase	0	0	0	3	3	0	Not Essential
SAUSA300_RS11505	-0.67936	0.22702	pdp	pyrimidine-nucleoside phosphorylase	Metabolism	Purines, pyrimidines, nucleosides, and nucleotides	Other	0	0	0	Not Essential
SAUSA300_RS11515	-0.231028	0.683874	deoC2	2-deoxyribose-5-phosphate aldolase	Metabolism	Energy metabolism; Purines, pyrimidines, nucleosides, and nucleotides	Other	0	0	0	Not Essential
SAUSA300_RS11520	-0.709933	0.0219163	deoD	purine-nucleoside phosphorylase	Metabolism	Purines, pyrimidines, nucleosides, and nucleotides	Salvage of nucleosides and nucleotides	0	0	0	Not Essential
SAUSA300_RS11525	0.1629	0.864049	dps	DNA starvation/stationary phase protection protein	Metabolism	Transport and binding proteins	Cations and iron carrying compounds	0	0	0	Not Essential
SAUSA300_RS11530	-0.887029	0.134706	-	hypothetical protein	0	0	0	1	1	0	Not Essential
SAUSA300_RS11535	-0.116824	0.747708	-	EVE domain-containing protein	0	0	0	0	0	0	Not Essential
SAUSA300_RS11540	-0.583131	0.426032	-	hypothetical protein	Cellular processes	Cellular processes	Chemotaxis and motility	4	5	1	Not Essential
SAUSA300_RS11545	-0.727992	0.11217	manA	mannose-6-phosphate isomerase	Metabolism	Energy metabolism	Sugars	0	0	0	Not Essential
SAUSA300_RS11550	-3.95178	1.05957e-12	-	NAD(P)-dependent oxidoreductase	0	Unknown function	Enzymes of unknown specificity	2	2	0	Not Essential
SAUSA300_RS11555	-0.161968	0.831743	czrA	transcriptional regulator	Signal transduction	Regulatory functions	DNA interactions	3	3	1	Not Essential
SAUSA300_RS11560	-0.661271	0.232467	czrB	cation transporter	Metabolism	Transport and binding proteins	Cations and iron carrying compounds	0	0	0	Not Essential
SAUSA300_RS11565	-0.401976	0.343012	-	lytic regulatory protein	0	0	0	0	0	0	Not Essential
SAUSA300_RS11590	-1.97759	4.75495e-05	-	HAD family phosphatase	0	Unknown function	Enzymes of unknown specificity	2	2	0	Not Essential
SAUSA300_RS11595	-1.30802	0.0764897	-	iron ABC transporter ATP-binding protein	Metabolism	Transport and binding proteins	Unknown substrate	2	2	0	Not Essential
SAUSA300_RS11600	-0.254409	0.52141	glmS	glutamine--fructose-6-phosphate aminotransferase	Metabolism; Cell structure	Central intermediary metabolism; Cell envelope	Amino sugars; Biosynthesis and degradation of murein sacculus and peptidoglycan	0	0	0	Essential
SAUSA300_RS11605	-2.26729	0.000162173	mtlF	PTS mannitol transporter subunit IICB	Metabolism	Transport and binding proteins; Signal transduction	Carbohydrates, organic alcohols, and acids; PTS	1	1	0	Not Essential
SAUSA300_RS11610	-2.71873	4.78309e-11	mtlR	PTS lactose transporter subunit IIB	Metabolism	Transport and binding proteins; Signal transduction	Carbohydrates, organic alcohols, and acids; PTS	1	1	0	Not Essential
SAUSA300_RS11615	-2.35266	0.000476238	mtlA	PTS mannitol transporter subunit IIA	Metabolism	Transport and binding proteins; Signal transduction	Carbohydrates, organic alcohols, and acids; PTS	2	2	0	Not Essential
SAUSA300_RS11620	-2.04527	2.72241e-05	mtlD	mannitol-1-phosphate 5-dehydrogenase	Metabolism	Transport and binding proteins; Signal transduction	Carbohydrates, organic alcohols, and acids; PTS	0	1	0	Not Essential
SAUSA300_RS11630	-0.764101	0.0033985	glmM	phosphoglucosamine mutase	Metabolism; Cell structure	Central intermediary metabolism; Cell envelope	Amino sugars; Biosynthesis and degradation of murein sacculus and peptidoglycan	0	0	0	Not Essential
SAUSA300_RS11635	-1.7502	6.5766e-06	-	hypothetical protein	0	0	0	1	1	0	Essential
SAUSA300_RS11640	-0.838624	0.00667116	cdaA	ABC transporter permease	0	Hypothetical proteins	Conserved	0	0	0	Essential
SAUSA300_RS11645	-1.45944	0.0301989	rocF	arginase	0	0	0	1	1	0	Not Essential
SAUSA300_RS11705	-0.459287	0.139851	salA	chromosome partitioning protein ParA	0	0	0	0	0	0	Not Essential
SAUSA300_RS11710	-1.04504	0.0438517	lmrS	MFS transporter	Cellular processes; Metabolism	Cellular processes; Transport and binding proteins	Toxin production and resistance; Other	1	2	0	Not Essential
SAUSA300_RS11715	-0.00659677	0.994356	sepA	multidrug resistance efflux pump SepA	0	0	0	0	1	0	Not Essential
SAUSA300_RS11720	-0.28582	0.699848	sdrM	MFS transporter	Cellular processes; Metabolism	Cellular processes; Transport and binding proteins	Toxin production and resistance; Other	0	1	0	Not Essential
SAUSA300_RS11725	-1.44913	0.00589758	-	hemolysin III	0	0	0	2	2	0	Not Essential
SAUSA300_RS11730	-0.390261	0.331746	-	uridylyltransferase	0	Hypothetical proteins	Conserved	0	0	0	Not Essential
SAUSA300_RS11735	0.0677848	0.866278	-	metal-dependent hydrolase	Metabolism	Energy metabolism	Electron transport	0	0	0	Not Essential
SAUSA300_RS11740	0.708368	0.399717	-	hypothetical protein	0	0	0	0	0	0	Not Essential
SAUSA300_RS11745	-0.398595	0.525688	-	membrane protein	Cellular processes	Cellular processes	Sporulation and germination	0	0	0	Not Essential
SAUSA300_RS11750	-0.31479	0.753067	htsC	iron-dicitrate ABC transporter permease	Metabolism	Transport and binding proteins	Cations and iron carrying compounds	2	3	0	Not Essential
SAUSA300_RS11755	0.271437	0.705729	htsB	iron ABC transporter permease	Metabolism	Transport and binding proteins	Cations and iron carrying compounds	0	1	0	Not Essential
SAUSA300_RS11760	-0.233922	0.806658	htsA	ABC transporter substrate-binding protein	Metabolism	Transport and binding proteins	Cations and iron carrying compounds	0	0	0	Not Essential
SAUSA300_RS11770	0.608257	0.295795	-	alanine racemase	Cell structure	Cell envelope	Biosynthesis and degradation of murein sacculus and peptidoglycan	1	1	0	Not Essential
SAUSA300_RS11775	0.831161	0.0494899	-	IucA/IucC family siderophore biosynthesis protein	0	0	0	0	0	0	Not Essential
SAUSA300_RS11780	0.724237	0.337161	-	MFS transporter	Metabolism	Transport and binding proteins	Cations and iron carrying compounds	0	0	0	Not Essential
SAUSA300_RS11785	1.18195	0.00449728	-	IucA/IucC family siderophore biosynthesis protein	0	0	0	0	0	0	Not Essential
SAUSA300_RS11805	-2.4596	8.56804e-05	asp23	Asp23/Gls24 family envelope stress response protein	0	0	0	0	0	0	Not Essential
SAUSA300_RS11810	-4.16293	2.62868e-09	-	hypothetical protein	Genetic information processing	Protein fate	Protein modification and repair	2	2	0	Not Essential
SAUSA300_RS11815	-3.64604	3.79589e-09	amaP	hypothetical protein	0	0	0	1	1	0	Not Essential
SAUSA300_RS11820	-3.44282	3.73129e-08	opuD2	glycine/betaine ABC transporter permease	Metabolism	Transport and binding proteins	Other	2	2	0	Not Essential
SAUSA300_RS11825	-1.0292	0.0447331	-	zinc-binding alcohol dehydrogenase	Metabolism	Energy metabolism	Fermentation	1	1	0	Not Essential
SAUSA300_RS11830	-0.016956	0.973604	-	NADP-dependent oxidoreductase	0	0	0	0	0	0	Not Essential
SAUSA300_RS11835	-0.478186	0.331361	-	alpha/beta hydrolase	0	0	0	1	2	0	Not Essential
SAUSA300_RS11840	1.62382	0.00776186	lacG	6-phospho-beta-galactosidase	Metabolism	Energy metabolism	Biosynthesis and degradation of polysaccharides	1	1	1	Not Essential
SAUSA300_RS11845	0.55335	0.405671	lacE	PTS lactose EIICB component	Metabolism	Transport and binding proteins; Signal transduction	Carbohydrates, organic alcohols, and acids; PTS	2	3	1	Not Essential
SAUSA300_RS11850	-2.06016	0.14718	lacF	lactose-specific phosphotransferase enzyme IIA component	Metabolism	Transport and binding proteins	Carbohydrates, organic alcohols, and acids	10	11	11	Not Essential
SAUSA300_RS11855	1.89965	0.0655609	lacD	tagatose 1,6-diphosphate aldolase	Metabolism	Energy metabolism	Biosynthesis and degradation of polysaccharides	5	6	4	Not Essential
SAUSA300_RS11860	-1.29476	0.264982	lacC	tagatose-6-phosphate kinase	Metabolism	Energy metabolism	Biosynthesis and degradation of polysaccharides	7	7	7	Not Essential
SAUSA300_RS11875	-0.518464	0.38907	lacR	DeoR/GlpR transcriptional regulator	Signal transduction	Regulatory functions	DNA interactions	1	1	0	Not Essential
SAUSA300_RS11880	-0.304602	0.54473	cobB	NAD-dependent protein deacylase	0	0	0	2	2	0	Not Essential
SAUSA300_RS11900	-0.633448	0.178311	-	aldo/keto reductase	0	0	0	1	2	0	Not Essential
SAUSA300_RS11905	-0.149092	0.864049	-	MerR family transcriptional regulator	Signal transduction	Regulatory functions	DNA interactions	6	6	1	Not Essential
SAUSA300_RS11915	-0.0112035	0.990529	hysA	hyaluronate lyase	Virulence	Virulence	Virulence	1	1	0	Not Essential
SAUSA300_RS11930	-4.67568	6.04647e-06	-	toxin	0	0	0	7	7	1	Not Essential
SAUSA300_RS11935	-3.10838	4.75495e-05	budA1	alpha-acetolactate decarboxylase	Metabolism	Energy metabolism	Fermentation	4	4	0	Not Essential
SAUSA300_RS11940	-1.25706	0.100709	budB	acetolactate synthase AlsS	Metabolism	Energy metabolism	Fermentation	1	1	0	Not Essential
SAUSA300_RS11985	-0.459613	0.389661	rpsI	30S ribosomal protein S9	Genetic information processing	Protein synthesis	Ribosomal proteins: synthesis and modification	0	0	0	Essential
SAUSA300_RS11990	-0.934094	0.0667167	rplM	50S ribosomal protein L13	Genetic information processing	Protein synthesis	Ribosomal proteins: synthesis and modification	0	0	0	Essential
SAUSA300_RS11995	0.261055	0.547812	truA	tRNA pseudouridine(38-40) synthase TruA	Genetic information processing	Protein synthesis	tRNA and rRNA base modification	1	1	0	Not Essential
SAUSA300_RS12000	-0.297571	0.518793	ecfT	energy-coupling factor transporter protein EcfT	Metabolism	Transport and binding proteins	Cations and iron carrying compounds	1	1	0	Not Essential
SAUSA300_RS12005	-0.302352	0.465687	cbiO1	energy-coupling factor transporter ATPase	Metabolism	Transport and binding proteins	Unknown substrate	0	0	0	Not Essential
SAUSA300_RS12010	-0.110157	0.857932	cbiO	energy-coupling factor transporter ATPase	Metabolism	Transport and binding proteins	Unknown substrate	0	0	0	Not Essential
SAUSA300_RS12015	-1.53836	7.02862e-05	rplQ	50S ribosomal protein L17	Genetic information processing	Protein synthesis	Ribosomal proteins: synthesis and modification	0	0	0	Essential
SAUSA300_RS12020	-1.14237	0.00410196	rpoA	DNA-directed RNA polymerase subunit alpha	Genetic information processing	Transcription	DNA-dependent RNA polymerase	0	0	0	Essential
SAUSA300_RS12025	-0.540405	0.255775	rpsK	30S ribosomal protein S11	Genetic information processing	Protein synthesis	Ribosomal proteins: synthesis and modification	0	0	0	Essential
SAUSA300_RS12030	-0.461469	0.427381	rpsM	30S ribosomal protein S13	Genetic information processing	Protein synthesis	Ribosomal proteins: synthesis and modification	0	0	0	Essential
SAUSA300_RS12035	-2.9883	0.000100171	rpmJ	50S ribosomal protein L36	Genetic information processing	Protein synthesis	Ribosomal proteins: synthesis and modification	4	4	0	Essential
SAUSA300_RS12040	-0.897993	0.100413	infA	translation initiation factor IF-1	Genetic information processing	Protein synthesis	Translation factors	0	0	0	Essential
SAUSA300_RS12045	-0.431798	0.364908	adk	adenylate kinase	Metabolism	Purines, pyrimidines, nucleosides, and nucleotides	Nucleotide and nucleoside interconversions	0	0	0	Essential
SAUSA300_RS12050	-1.50598	0.00204798	secY	protein translocase subunit SecY	Genetic information processing	Protein fate	Protein and peptide secretion and trafficking	0	0	0	Essential
SAUSA300_RS12055	-0.205894	0.710495	rplO	50S ribosomal protein L15	Genetic information processing	Protein synthesis	Ribosomal proteins: synthesis and modification	0	0	0	Essential
SAUSA300_RS12060	-2.79497	9.40116e-06	rpmD	50S ribosomal protein L30	Genetic information processing	Protein synthesis	Ribosomal proteins: synthesis and modification	1	1	0	Essential
SAUSA300_RS12065	-0.510403	0.403445	rpsE	30S ribosomal protein S5	Genetic information processing	Protein synthesis	Ribosomal proteins: synthesis and modification	0	0	0	Essential
SAUSA300_RS12070	-1.38469	0.0260278	rplR	50S ribosomal protein L18	Genetic information processing	Protein synthesis	Ribosomal proteins: synthesis and modification	0	0	0	Essential
SAUSA300_RS12075	-0.582481	0.257699	rplF	50S ribosomal protein L6	Genetic information processing	Protein synthesis	Ribosomal proteins: synthesis and modification	0	0	0	Essential
SAUSA300_RS12080	-1.11519	0.0157759	rpsH	30S ribosomal protein S8	Genetic information processing	Protein synthesis	Ribosomal proteins: synthesis and modification	0	0	0	Essential
SAUSA300_RS12085	-1.25275	0.0650089	rpsN	30S ribosomal protein S14 type Z	Genetic information processing	Protein synthesis	Ribosomal proteins: synthesis and modification	0	0	0	Essential
SAUSA300_RS12090	-0.572533	0.283025	rplE	50S ribosomal protein L5	Genetic information processing	Protein synthesis	Ribosomal proteins: synthesis and modification	0	0	0	Essential
SAUSA300_RS12095	-1.67971	0.0033985	rplX	50S ribosomal protein L24	Genetic information processing	Protein synthesis	Ribosomal proteins: synthesis and modification	0	0	0	Essential
SAUSA300_RS12100	-0.408414	0.369443	rplN	50S ribosomal protein L14	Genetic information processing	Protein synthesis	Ribosomal proteins: synthesis and modification	0	0	0	Essential
SAUSA300_RS12105	-0.988891	0.0615939	rpsQ	30S ribosomal protein S17	Genetic information processing	Protein synthesis	Ribosomal proteins: synthesis and modification	0	0	0	Essential
SAUSA300_RS12110	-0.804945	0.153395	rpmC	50S ribosomal protein L29	Genetic information processing	Protein synthesis	Ribosomal proteins: synthesis and modification	0	0	0	Essential
SAUSA300_RS12115	-0.0596332	0.921331	rplP	50S ribosomal protein L16	Genetic information processing	Protein synthesis	Ribosomal proteins: synthesis and modification	0	0	0	Essential
SAUSA300_RS12120	-0.543892	0.294073	rpsC	30S ribosomal protein S3	Genetic information processing	Protein synthesis	Ribosomal proteins: synthesis and modification	0	0	0	Essential
SAUSA300_RS12125	-1.02031	0.138418	rplV	50S ribosomal protein L22	Genetic information processing	Protein synthesis	Ribosomal proteins: synthesis and modification	0	0	0	Essential
SAUSA300_RS12130	-0.626533	0.177961	rpsS	30S ribosomal protein S19	Genetic information processing	Protein synthesis	Ribosomal proteins: synthesis and modification	0	0	0	Essential
SAUSA300_RS12135	-1.22554	0.0260304	rplB	50S ribosomal protein L2	Genetic information processing	Protein synthesis	Ribosomal proteins: synthesis and modification	0	0	0	Essential
SAUSA300_RS12140	-0.304953	0.541972	rplW	50S ribosomal protein L23	Genetic information processing	Protein synthesis	Ribosomal proteins: synthesis and modification	0	0	0	Essential
SAUSA300_RS12150	-0.66348	0.230472	rplC	50S ribosomal protein L3	Genetic information processing	Protein synthesis	Ribosomal proteins: synthesis and modification	0	0	0	Essential
SAUSA300_RS12165	-1.45537	0.000905789	pbuG	NCS2 family permease	Metabolism	Transport and binding proteins	Nucleosides, purines and pyrimidines	0	0	0	Not Essential
SAUSA300_RS12170	-0.134324	0.705921	topB	DNA topoisomerase III	Genetic information processing	DNA metabolism	DNA replication, recombination, and repair	0	0	0	Not Essential
SAUSA300_RS12180	-0.937045	0.0535351	-	N-acetyltransferase	Genetic information processing	Protein synthesis	Ribosomal proteins: synthesis and modification	2	2	0	Not Essential
SAUSA300_RS12185	0.963035	0.0249309	glcU	glucose uptake protein GlcU	Metabolism	Transport and binding proteins	Carbohydrates, organic alcohols, and acids	0	0	0	Not Essential
SAUSA300_RS12195	1.05392	0.054924	-	malonate transporter	Metabolism	Transport and binding proteins	Other	1	2	1	Not Essential
SAUSA300_RS12200	-1.1652	0.0902741	-	hypothetical protein	0	0	0	2	2	0	Not Essential
SAUSA300_RS12210	-2.66115	5.40321e-12	-	AcrB/AcrD/AcrF family protein	Metabolism; Cellular processes	Transport and binding proteins; Cellular processes	Cations and iron carrying compounds; Detoxification	1	1	0	Not Essential
SAUSA300_RS12215	-1.67815	3.02037e-06	fmhB	lipid II:glycine glycyltransferase	0	Unknown function	General	0	0	0	Not Essential
SAUSA300_RS12225	0.503584	0.341871	-	sulfurtransferase	0	0	0	0	0	0	Not Essential
SAUSA300_RS12230	0.36959	0.705729	-	MarR family transcriptional regulator	0	0	0	6	7	3	Not Essential
SAUSA300_RS12235	-0.299034	0.64335	-	MFS transporter	0	0	0	1	2	0	Not Essential
SAUSA300_RS12240	-1.78659	0.00206465	sarV	transcriptional regulator	Signal transduction	Regulatory functions	DNA interactions	6	7	0	Not Essential
SAUSA300_RS12260	0.637307	0.016006	moaA	cyclic pyranopterin monophosphate synthase	Metabolism	Biosynthesis of cofactors, prosthetic groups, and carriers	Molybdopterin	0	0	0	Not Essential
SAUSA300_RS12265	-0.33012	0.422386	mobA	molybdenum cofactor guanylyltransferase	Metabolism	Biosynthesis of cofactors, prosthetic groups, and carriers	Molybdopterin	1	1	0	Not Essential
SAUSA300_RS12270	0.205081	0.738836	moaD	molybdopterin synthase sulfur carrier subunit	Metabolism	Biosynthesis of cofactors, prosthetic groups, and carriers	Molybdopterin	2	2	0	Not Essential
SAUSA300_RS12275	-0.382879	0.314629	moaE	molybdopterin synthase catalytic subunit	Metabolism	Biosynthesis of cofactors, prosthetic groups, and carriers	Molybdopterin	0	0	0	Not Essential
SAUSA300_RS12280	1.78917	0.00228785	mobB	molybdopterin-guanine dinucleotide biosynthesis protein B	Metabolism	Biosynthesis of cofactors, prosthetic groups, and carriers	Molybdopterin	2	3	0	Not Essential
SAUSA300_RS12285	-1.32561	0.000170435	moeA	molybdopterin molybdenumtransferase	Metabolism	Biosynthesis of cofactors, prosthetic groups, and carriers	Molybdopterin	0	0	0	Not Essential
SAUSA300_RS12290	0.696828	0.306823	moaC	cyclic pyranopterin monophosphate synthase MoaC	Metabolism	Biosynthesis of cofactors, prosthetic groups, and carriers	Molybdopterin	0	0	0	Not Essential
SAUSA300_RS12295	-0.672848	0.138418	moaB	molybdenum cofactor biosynthesis protein	Metabolism	Biosynthesis of cofactors, prosthetic groups, and carriers	Molybdopterin	0	0	0	Not Essential
SAUSA300_RS12300	-0.502643	0.143056	moeB	molybdopterin biosynthesis protein MoeB	Metabolism	Biosynthesis of cofactors, prosthetic groups, and carriers	Thiamine	0	0	0	Not Essential
SAUSA300_RS12305	0.192766	0.797798	modC	molybdenum ABC transporter ATP-binding protein	Metabolism	Transport and binding proteins	Anions	2	2	0	Not Essential
SAUSA300_RS12310	-1.02819	0.0217198	modB	molybdenum ABC transporter permease subunit	Metabolism	Transport and binding proteins	Anions	2	2	0	Not Essential
SAUSA300_RS12315	-2.16204	5.97678e-07	modA	molybdate ABC transporter substrate-binding protein	Metabolism	Transport and binding proteins	Anions	2	2	0	Not Essential
SAUSA300_RS12320	0.852228	0.0247177	fdhD	sulfurtransferase FdhD	Metabolism	Energy metabolism	Anaerobic; Electron transport	0	0	0	Not Essential
SAUSA300_RS12325	0.145038	0.772713	-	N-acetyltransferase	Genetic information processing	Protein synthesis	Ribosomal proteins: synthesis and modification	1	2	0	Not Essential
SAUSA300_RS12330	-0.430243	0.52141	bioY	biotin transporter BioY	Metabolism	Transport and binding proteins	Unknown substrate	1	2	0	Not Essential
SAUSA300_RS12335	-1.93139	0.000842455	-	purine nucleosidase	Metabolism	Biosynthesis of cofactors, prosthetic groups, and carriers	Menaquinone and ubiquinone	5	6	0	Not Essential
SAUSA300_RS12340	-0.640449	0.333968	fhuD2	ferrichrome ABC transporter substrate-binding protein	0	0	0	0	0	0	Not Essential
SAUSA300_RS12345	-1.22031	0.0461139	ydbM	acyl-CoA dehydrogenase	Metabolism	Central intermediary metabolism	Sulfur metabolism	1	1	0	Not Essential
SAUSA300_RS12350	0.157257	0.864185	-	urea transporter	Metabolism	Transport and binding proteins	Other	5	6	1	Not Essential
SAUSA300_RS12355	-2.52493	0.0349705	ureA	urease subunit gamma	Metabolism	Central intermediary metabolism	Nitrogen metabolism	8	9	5	Not Essential
SAUSA300_RS12360	-0.965867	0.412987	ureB	urease subunit beta	Metabolism	Central intermediary metabolism	Nitrogen metabolism	4	5	5	Not Essential
SAUSA300_RS12365	-1.04455	0.282446	ureC	urease subunit alpha	Metabolism	Central intermediary metabolism	Nitrogen metabolism	3	3	0	Not Essential
SAUSA300_RS12370	-1.05846	0.203176	ureE	urease accessory protein UreE	Metabolism	Central intermediary metabolism	Nitrogen metabolism	5	5	1	Not Essential
SAUSA300_RS12375	-0.461082	0.629208	ureF	urease accessory protein UreF	Metabolism	Central intermediary metabolism	Nitrogen metabolism	3	3	2	Not Essential
SAUSA300_RS12380	1.01467	0.0712633	ureG	urease accessory protein UreG	Metabolism	Central intermediary metabolism	Nitrogen metabolism	0	1	0	Not Essential
SAUSA300_RS12385	2.21501	0.000901466	ureD	urease accessory protein	Metabolism	Central intermediary metabolism	Nitrogen metabolism	2	2	1	Not Essential
SAUSA300_RS12390	-0.30592	0.622442	sarR	transcriptional regulator	Signal transduction	Regulatory functions	DNA interactions	0	0	0	Not Essential
SAUSA300_RS12400	-0.799446	0.0980559	-	hypothetical protein	0	0	0	2	2	0	Not Essential
SAUSA300_RS12405	-0.229203	0.762785	sarY	transcriptional regulator	Signal transduction	Regulatory functions	DNA interactions	5	6	0	Not Essential
SAUSA300_RS12410	-0.891292	0.249261	-	AraC family transcriptional regulator	0	0	0	2	2	0	Not Essential
SAUSA300_RS12415	1.02388	0.116024	ssaA	CHAP domain-containing protein	0	0	0	0	0	0	Not Essential
SAUSA300_RS12425	1.65563	0.000493727	nhaC	Na+/H+ antiporter NhaC	Metabolism	Transport and binding proteins	Cations and iron carrying compounds	0	0	0	Not Essential
SAUSA300_RS12430	-0.159266	0.771745	-	octopine dehydrogenase	0	0	0	0	0	0	Not Essential
SAUSA300_RS12435	-1.07076	0.055545	-	membrane protein	0	0	0	1	2	0	Not Essential
SAUSA300_RS12440	1.93592	0.00117435	-	CHAP domain-containing protein	Cell structure	Cell envelope	Surface structures	0	0	1	Not Essential
SAUSA300_RS12450	-0.762443	0.095893	-	2-hydroxyacid dehydrogenase	Metabolism	Amino acid biosynthesis	Serine family	0	0	0	Not Essential
SAUSA300_RS12455	0.662902	0.12158	-	hypothetical protein	0	0	0	1	1	0	Not Essential
SAUSA300_RS12460	-0.932705	0.0375553	-	N-acetylmuramoyl-L-alanine amidase	Genetic information processing	DNA metabolism	DNA replication, recombination, and repair	1	1	0	Not Essential
SAUSA300_RS12470	-2.2862	2.49471e-06	-	hypothetical protein	0	0	0	3	4	0	Not Essential
SAUSA300_RS12475	-1.87531	8.85985e-06	fdhA	formate dehydrogenase subunit alpha	Metabolism	Energy metabolism	Fermentation	0	0	0	Not Essential
SAUSA300_RS12480	0.0404059	0.924684	-	transcriptional regulator	Signal transduction	Regulatory functions	Other	1	2	0	Not Essential
SAUSA300_RS12485	0.510848	0.382817	-	inositol monophosphatase	Metabolism	Amino acid biosynthesis	Histidine family	1	1	0	Not Essential
SAUSA300_RS12490	-0.388224	0.405708	-	YafY family transcriptional regulator	0	Unknown function	General	1	1	0	Not Essential
SAUSA300_RS12500	-0.891291	0.143618	spdB	CPBP family intramembrane metalloprotease	0	0	0	0	0	0	Not Essential
SAUSA300_RS12510	-1.21461	0.0246507	-	MurR/RpiR family transcriptional regulator	0	0	0	0	0	0	Not Essential
SAUSA300_RS12515	-1.40786	4.78231e-07	-	alanine glycine permease	Metabolism	Transport and binding proteins	Amino acids, peptides and amines	0	0	0	Not Essential
SAUSA300_RS12520	0.644594	0.186504	-	hypothetical protein	Cellular processes	Cellular processes	Conjugation	0	0	0	Not Essential
SAUSA300_RS12540	-0.757816	0.262307	-	sodium transporter	Metabolism	Transport and binding proteins	Carbohydrates, organic alcohols, and acids	3	4	0	Not Essential
SAUSA300_RS12545	1.44536	0.0167446	-	hypothetical protein	0	0	0	1	1	0	Not Essential
SAUSA300_RS12550	1.45901	0.0235277	glvC	PTS alpha-glucoside transporter subunit IIBC	Metabolism	Transport and binding proteins	Carbohydrates, organic alcohols, and acids	1	1	0	Not Essential
SAUSA300_RS12555	-1.67806	0.00371516	-	MurR/RpiR family transcriptional regulator	0	0	0	4	5	0	Not Essential
SAUSA300_RS12560	-1.44107	0.00212651	-	hypothetical protein	0	Hypothetical proteins	Conserved	0	0	0	Not Essential
SAUSA300_RS12565	-2.65446	1.00132e-09	-	sodium:proton antiporter	Metabolism	Transport and binding proteins	Cations and iron carrying compounds	1	1	0	Not Essential
SAUSA300_RS12570	-0.462102	0.342653	-	hypothetical protein	0	0	0	2	3	0	Not Essential
SAUSA300_RS12575	-2.95347	1.93871e-05	-	oxidoreductase	Metabolism	Fatty acid and phospholipid metabolism	Biosynthesis	1	1	0	Not Essential
SAUSA300_RS12580	-3.15499	2.70416e-05	-	N-acetyl-L,L-diaminopimelate deacetylase	Genetic information processing	Protein fate	Degradation of proteins, peptides, and glycopeptides	0	0	0	Not Essential
SAUSA300_RS12585	-2.37225	0.00210045	hutI	imidazolonepropionase	Metabolism	Energy metabolism	Amino acids and amines	5	6	0	Not Essential
SAUSA300_RS12590	-0.172069	0.864049	hutU	urocanate hydratase	Metabolism	Energy metabolism	Amino acids and amines	0	0	1	Not Essential
SAUSA300_RS12595	-1.48699	0.0202789	hutR	LysR family transcriptional regulator	Signal transduction	Regulatory functions	DNA interactions	3	4	0	Not Essential
SAUSA300_RS12605	-3.08667	1.79217e-06	hutG	formimidoylglutamase	Metabolism	Energy metabolism	Amino acids and amines	0	0	0	Not Essential
SAUSA300_RS12610	1.48697	0.00042669	lyrA	lysostaphin resistance protein A	0	0	0	0	0	0	Not Essential
SAUSA300_RS12615	-1.71456	0.00133765	rpiA	ribose-5-phosphate isomerase	Metabolism	Energy metabolism	Pentose phosphate pathway	0	0	0	Essential
SAUSA300_RS12620	0.202376	0.675155	-	MOSC domain-containing protein	0	0	0	0	0	0	Not Essential
SAUSA300_RS12630	-1.29767	0.000204265	galM	galactose mutarotase	Metabolism	Energy metabolism	Sugars	1	1	0	Not Essential
SAUSA300_RS12640	-1.74418	0.00124904	-	sodium ABC transporter permease	Metabolism	Purines, pyrimidines, nucleosides, and nucleotides	Purine ribonucleotide biosynthesis	2	2	0	Not Essential
SAUSA300_RS12645	-1.08908	0.0383125	-	sodium ABC transporter ATP-binding protein	Metabolism	Transport and binding proteins	Other	2	2	0	Not Essential
SAUSA300_RS12650	-1.96358	0.000415876	-	DUF805 domain-containing protein	0	0	0	4	5	0	Not Essential
SAUSA300_RS12655	-0.986261	0.227353	-	DNA-3-methyladenine glycosylase	Genetic information processing	DNA metabolism	DNA replication, recombination, and repair	2	4	1	Not Essential
SAUSA300_RS12660	-1.29281	0.0439094	gltS	sodium/glutamate symporter	Metabolism	Transport and binding proteins	Amino acids, peptides and amines	0	1	0	Not Essential
SAUSA300_RS12665	-0.175604	0.547115	fni	type 2 isopentenyl-diphosphate Delta-isomerase	Metabolism	Biosynthesis of cofactors, prosthetic groups, and carriers	Other	0	0	0	Essential
SAUSA300_RS12670	0.276187	0.489827	corA	cobalt transporter CorA	Metabolism	Transport and binding proteins	Cations and iron carrying compounds	1	1	0	Not Essential
SAUSA300_RS12675	0.727374	0.182602	-	3-hydroxyacyl-CoA dehydrogenase	0	Unknown function	General	0	0	0	Not Essential
SAUSA300_RS12680	0.678475	0.111514	-	hypothetical protein	0	0	0	1	1	0	Not Essential
SAUSA300_RS12685	0.437713	0.215389	-	alpha/beta hydrolase	0	0	0	0	1	0	Not Essential
SAUSA300_RS12690	-1.2764	0.0035439	-	hypothetical protein	Genetic information processing	Protein fate	Protein and peptide secretion and trafficking	2	2	0	Not Essential
SAUSA300_RS12695	-1.85273	0.0465025	-	MFS transporter	Cellular processes; Metabolism	Cellular processes; Transport and binding proteins	Toxin production and resistance; Other	1	1	0	Not Essential
SAUSA300_RS12700	-2.66725	0.00124904	-	HlyD family secretion protein	Metabolism	Transport and binding proteins	Other	3	4	0	Not Essential
SAUSA300_RS12705	0.616679	0.214774	-	TetR family transcriptional regulator	0	0	0	1	2	0	Not Essential
SAUSA300_RS12710	-1.04927	0.0769657	tcaB	Bcr/CflA family drug resistance efflux transporter	Metabolism	Transport and binding proteins	0	3	4	0	Not Essential
SAUSA300_RS12720	1.86692	2.09358e-09	tcaA	zinc ribbon domain-containing protein	Signal transduction	Regulatory functions	DNA interactions	0	0	0	Not Essential
SAUSA300_RS12730	0.308521	0.55651	tcaR	transcriptional regulator	Signal transduction	Regulatory functions	DNA interactions	2	2	0	Not Essential
SAUSA300_RS12735	0.525626	0.510081	-	membrane protein	0	0	0	0	0	0	Not Essential
SAUSA300_RS12745	1.30802	0.204093	hrtA	hemin ABC transporter ATP-binding protein	Metabolism	Transport and binding proteins	Cations and iron carrying compounds	3	4	3	Not Essential
SAUSA300_RS12750	-0.374588	0.769482	htrB	hemin ABC transporter permease	Metabolism	Transport and binding proteins	Cations and iron carrying compounds	3	4	5	Not Essential
SAUSA300_RS12755	0.18866	0.771012	hssR	DNA-binding response regulator	Signal transduction	Signal transduction	Two-component systems	0	1	0	Not Essential
SAUSA300_RS12760	-0.686926	0.243253	hssS	two-component sensor histidine kinase	Signal transduction	Signal transduction	Two-component systems	1	1	0	Not Essential
SAUSA300_RS12765	-1.23266	0.0736453	-	LytTR family transcriptional regulator	0	0	0	5	6	0	Not Essential
SAUSA300_RS12770	-0.76226	0.287835	-	DUF3021 domain-containing protein	Cellular processes	Cellular processes	Pathogenesis	5	5	0	Not Essential
SAUSA300_RS12775	-0.383933	0.442078	mqo1	malate:quinone oxidoreductase	Metabolism	Energy metabolism	TCA cycle	0	0	0	Not Essential
SAUSA300_RS12780	-3.76989	3.43664e-17	lctP2	L-lactate permease	Metabolism	Transport and binding proteins	Carbohydrates, organic alcohols, and acids	0	0	0	Not Essential
SAUSA300_RS12785	-0.503876	0.131902	-	CDP-glycerol glycerophosphotransferase family protein	Genetic information processing	Mobile and extrachromosomal element functions	Prophage functions	0	0	0	Not Essential
SAUSA300_RS12795	-0.0857834	0.888324	paiA	N-acetyltransferase	Genetic information processing	Protein synthesis	Ribosomal proteins: synthesis and modification	3	4	0	Not Essential
SAUSA300_RS12800	1.05272	0.0178186	-	quinone oxidoreductase	0	Unknown function	Enzymes of unknown specificity	0	0	0	Not Essential
SAUSA300_RS12805	0.365125	0.554266	-	N-acetyltransferase	Genetic information processing	Protein synthesis	Ribosomal proteins: synthesis and modification	2	2	0	Not Essential
SAUSA300_RS12810	0.0340702	0.972146	iruO	ferredoxin--NADP(+) reductase	Metabolism	Energy metabolism	Electron transport	0	0	0	Not Essential
SAUSA300_RS12820	-1.33918	0.0245363	-	membrane protein	0	0	0	3	3	0	Not Essential
SAUSA300_RS12830	0.452657	0.561223	-	phage infection protein	0	0	0	3	3	1	Not Essential
SAUSA300_RS12835	-2.08165	0.00253894	-	TetR/AcrR family transcriptional regulator	0	0	0	4	5	0	Not Essential
SAUSA300_RS12840	0.394584	0.344203	cobI	magnesium transporter CorA	Metabolism	Transport and binding proteins	Cations and iron carrying compounds	0	0	0	Not Essential
SAUSA300_RS12845	-2.60967	0.000476571	scrA	PTS sucrose transporter subunit IIBC	Metabolism	Transport and binding proteins	Carbohydrates, organic alcohols, and acids	3	3	0	Not Essential
SAUSA300_RS12850	1.6605	0.00362764	-	hypothetical protein	0	0	0	0	1	0	Not Essential
SAUSA300_RS12865	-0.787332	0.225051	-	DUF4889 domain-containing protein	0	0	0	1	1	0	Not Essential
SAUSA300_RS12870	-0.746773	0.0959983	gltT	proton/sodium-glutamate symport protein GltT	Metabolism	Transport and binding proteins	0	0	0	0	Not Essential
SAUSA300_RS12875	0.107627	0.864049	-	hypothetical protein	0	0	0	0	0	0	Not Essential
SAUSA300_RS12880	-1.37956	0.0105197	sarZ	transcriptional regulator	Signal transduction	Regulatory functions	DNA interactions	0	0	0	Not Essential
SAUSA300_RS12890	-4.60119	8.24416e-16	narK	MFS transporter	Metabolism	Transport and binding proteins	Anions	3	3	0	Not Essential
SAUSA300_RS12905	-2.34917	6.39479e-05	nreC	DNA-binding response regulator	Signal transduction	Signal transduction	Two-component systems	1	1	0	Not Essential
SAUSA300_RS12910	-2.57833	1.36393e-06	nreB	sensor histidine kinase	Signal transduction	Signal transduction	Two-component systems	0	0	0	Not Essential
SAUSA300_RS12915	-2.19593	0.00018787	nreA	GAF domain-containing protein	Signal transduction; Metabolism	Regulatory functions; Central intermediary metabolism	DNA interactions; Nitrogen fixation	1	1	0	Not Essential
SAUSA300_RS12920	-3.48861	1.45617e-08	narI	nitrate reductase subunit gamma	Metabolism	Energy metabolism	Anaerobic	3	3	0	Not Essential
SAUSA300_RS12925	-2.95273	0.00025008	narJ	nitrate reductase molybdenum cofactor assembly chaperone	Metabolism	Energy metabolism	Anaerobic	3	3	2	Not Essential
SAUSA300_RS12930	-3.98098	1.25029e-07	narH	nitrate reductase subunit beta	Metabolism	Energy metabolism	Anaerobic	3	3	0	Not Essential
SAUSA300_RS12935	-3.57332	1.11906e-10	narG	nitrate reductase subunit alpha	Metabolism	Energy metabolism	Anaerobic	0	0	0	Not Essential
SAUSA300_RS12940	-2.80188	0.000235262	nasF	uroporphyrinogen-III C-methyltransferase	Metabolism	Central intermediary metabolism	Nitrogen metabolism	3	3	0	Not Essential
SAUSA300_RS12945	-3.99845	3.59522e-07	nasE	nitrite reductase (NAD(P)H) small subunit	Metabolism	Central intermediary metabolism	Nitrogen metabolism	7	7	1	Not Essential
SAUSA300_RS12950	-3.63363	2.47947e-13	nasD	nitrite reductase large subunit	Metabolism	Central intermediary metabolism	Nitrogen metabolism	1	1	0	Not Essential
SAUSA300_RS12955	-3.58337	5.56501e-08	nirR	cobalamin biosynthesis protein CbiX	Signal transduction	Regulatory functions	DNA interactions	4	4	0	Not Essential
SAUSA300_RS12960	-1.345	0.0139223	-	N-acetyltransferase	0	0	0	3	3	0	Not Essential
SAUSA300_RS12965	-1.81173	0.00121614	-	formate/nitrite transporter	Metabolism	Transport and binding proteins	Carbohydrates, organic alcohols, and acids	1	1	0	Not Essential
SAUSA300_RS12980	0.2592	0.568583	-	zinc ABC transporter substrate-binding protein	Metabolism	Transport and binding proteins	Unknown substrate	0	0	0	Not Essential
SAUSA300_RS13000	-2.50258	8.38913e-05	dsbA	protein disulfide-isomerase	0	0	0	5	6	0	Not Essential
SAUSA300_RS13005	-1.07548	0.0606746	-	cystatin-like fold lipoprotein	0	0	0	0	0	0	Not Essential
SAUSA300_RS13010	1.46887	0.00350842	fmhA	aminoacyltransferase	0	Unknown function	General	0	0	0	Not Essential
SAUSA300_RS13015	-0.645385	0.301194	tcyC	amino acid ABC transporter ATP-binding protein	Metabolism	Transport and binding proteins	Amino acids, peptides and amines	0	0	0	Not Essential
SAUSA300_RS13020	-0.913334	0.177801	tcyB	amino acid ABC transporter permease	Metabolism	Transport and binding proteins	Amino acids, peptides and amines	0	0	0	Not Essential
SAUSA300_RS13025	-1.02761	0.0309009	tcyA	amino acid ABC transporter substrate-binding protein	Metabolism	Transport and binding proteins	Amino acids, peptides and amines	0	0	0	Not Essential
SAUSA300_RS13030	-0.346884	0.547796	mdeA	drug:proton antiporter	Cellular processes; Metabolism	Cellular processes; Transport and binding proteins	Toxin production and resistance; Other	1	1	0	Not Essential
SAUSA300_RS13045	0.341511	0.494406	gpmA	2,3-bisphosphoglycerate-dependent phosphoglycerate mutase	0	0	0	0	0	0	Not Essential
SAUSA300_RS13050	-1.37397	0.000924861	-	cation transporter	Metabolism	Transport and binding proteins	Cations and iron carrying compounds	1	1	0	Not Essential
SAUSA300_RS13060	0.844933	0.131163	sbi	immunoglobulin-binding protein sbi	Virulence	Virulence	Virulence	0	0	0	Not Essential
SAUSA300_RS13070	4.7983	1.16869e-11	hlgA	gamma-hemolysin component A	Virulence	Virulence	Virulence	0	0	0	Not Essential
SAUSA300_RS13075	4.52487	1.78134e-09	hlgC	gamma-hemolysin component C	Virulence	Virulence	Virulence	0	0	2	Not Essential
SAUSA300_RS13080	3.49561	6.44871e-07	hlgB	gamma-hemolysin component B	Virulence	Virulence	Virulence	0	0	1	Not Essential
SAUSA300_RS13085	0.818007	0.491966	bioX	hypothetical protein	Metabolism	Biosynthesis of cofactors, prosthetic groups, and carriers	Biotin	6	7	6	Not Essential
SAUSA300_RS13090	3.74234	3.3559e-09	bioW	6-carboxyhexanoate--CoA ligase	Metabolism	Biosynthesis of cofactors, prosthetic groups, and carriers	Biotin	0	0	0	Not Essential
SAUSA300_RS13095	1.48821	0.0533809	bioF	8-amino-7-oxononanoate synthase	Metabolism	Biosynthesis of cofactors, prosthetic groups, and carriers	Biotin	2	2	0	Not Essential
SAUSA300_RS13100	1.47742	0.0323371	bioB	biotin synthase	Metabolism	Biosynthesis of cofactors, prosthetic groups, and carriers	Biotin	2	2	1	Not Essential
SAUSA300_RS13105	1.70017	0.0449872	bioA	adenosylmethionine--8-amino-7-oxononanoate aminotransferase BioA	Metabolism	Biosynthesis of cofactors, prosthetic groups, and carriers	Biotin	2	2	3	Not Essential
SAUSA300_RS13110	0.483008	0.714409	bioD	dethiobiotin synthase	Metabolism	Biosynthesis of cofactors, prosthetic groups, and carriers	Biotin	4	6	9	Not Essential
SAUSA300_RS13125	-0.61525	0.483148	-	ABC transporter ATP-binding protein	Cell structure; Metabolism	Cell envelope; Transport and binding proteins	Biosynthesis and degradation of surface polysaccharides and lipopolysaccharides; Other	4	5	0	Not Essential
SAUSA300_RS13130	-0.94029	0.292921	-	ABC transporter ATP-binding protein	Cell structure; Metabolism	Cell envelope; Transport and binding proteins	Biosynthesis and degradation of surface polysaccharides and lipopolysaccharides; Other	2	2	2	Not Essential
SAUSA300_RS13145	-2.40687	0.00064859	-	GtrA family protein	0	0	0	6	8	1	Not Essential
SAUSA300_RS13150	0.551683	0.221515	-	glycerate kinase	Metabolism	Energy metabolism	Other	0	0	0	Not Essential
SAUSA300_RS13155	1.15852	0.00189236	-	membrane protein	0	0	0	0	1	0	Not Essential
SAUSA300_RS13160	-0.70777	0.0329469	-	Bcr/CflA family drug resistance efflux transporter	0	0	0	0	0	0	Not Essential
SAUSA300_RS13165	-1.67855	0.0168179	-	AraC family transcriptional regulator	0	0	0	4	5	0	Not Essential
SAUSA300_RS13170	-1.55233	4.75495e-05	-	hypothetical protein	0	0	0	2	3	0	Not Essential
SAUSA300_RS13175	0.386563	0.576637	-	phosphohydrolase	0	0	0	1	1	1	Not Essential
SAUSA300_RS13180	-1.01377	0.30704	-	alanine glycine permease	Metabolism	Transport and binding proteins	Amino acids, peptides and amines	1	1	0	Not Essential
SAUSA300_RS13185	-0.879996	0.0618849	-	sodium:proton antiporter	Metabolism	Transport and binding proteins	Cations and iron carrying compounds	1	1	0	Not Essential
SAUSA300_RS13195	-1.11907	0.00468159	kimA	amino acid permease	Metabolism	Transport and binding proteins	Amino acids, peptides and amines	0	0	0	Not Essential
SAUSA300_RS13205	0.00270488	0.994776	flp	protein flp	0	0	0	1	2	0	Not Essential
SAUSA300_RS13210	0.110313	0.84839	-	NAD(P)-dependent oxidoreductase	0	0	0	1	1	0	Not Essential
SAUSA300_RS13220	-1.48535	0.000702755	-	2-dehydropantoate 2-reductase	Metabolism	Biosynthesis of cofactors, prosthetic groups, and carriers	Pantothenate and coenzyme A	2	2	0	Not Essential
SAUSA300_RS13225	-1.13121	0.0125311	-	MFS transporter	Cellular processes; Metabolism	Cellular processes; Transport and binding proteins	Toxin production and resistance; Other	1	1	0	Not Essential
SAUSA300_RS13230	-1.40503	0.0065052	opuCD	amino acid ABC transporter permease	Metabolism	Transport and binding proteins	Amino acids, peptides and amines	3	4	0	Not Essential
SAUSA300_RS13235	-1.87722	0.00138631	opuCC	amino acid transporter	Metabolism	Transport and binding proteins	Amino acids, peptides and amines	2	2	0	Not Essential
SAUSA300_RS13240	-2.59441	0.00016854	opuCB	choline ABC transporter permease	Metabolism	Transport and binding proteins	Amino acids, peptides and amines	6	7	0	Not Essential
SAUSA300_RS13245	-2.89313	1.10102e-05	opuCA	glycine/betaine ABC transporter ATP-binding protein	Metabolism	Transport and binding proteins	Amino acids, peptides and amines	2	2	0	Not Essential
SAUSA300_RS13260	-2.59535	0.000146522	-	hypothetical protein	0	0	0	3	4	0	Not Essential
SAUSA300_RS13265	-0.473284	0.556044	-	amino acid:proton symporter	Metabolism	Transport and binding proteins	Amino acids, peptides and amines	1	1	0	Not Essential
SAUSA300_RS13270	-3.39115	8.36912e-12	pnbA	carboxylesterase/lipase family protein	0	0	0	2	2	0	Not Essential
SAUSA300_RS13275	0.165468	0.695868	-	MFS transporter	0	0	0	1	1	0	Not Essential
SAUSA300_RS13280	-3.26042	1.28331e-06	-	iron export ABC transporter permease subunit FetB	0	Hypothetical proteins	Conserved	5	6	0	Not Essential
SAUSA300_RS13285	-4.27824	1.60536e-07	-	ABC transporter ATP-binding protein	Cellular processes; Metabolism	Cellular processes; Transport and binding proteins	Toxin production and resistance; Unknown substrate	5	6	0	Not Essential
SAUSA300_RS13290	-1.57644	0.00916266	-	peptidase M28	Genetic information processing	Protein fate	Degradation of proteins, peptides, and glycopeptides	0	0	0	Not Essential
SAUSA300_RS13310	-2.11775	0.000183349	-	hypothetical protein	Metabolism	Transport and binding proteins	Amino acids, peptides and amines	0	0	0	Not Essential
SAUSA300_RS13315	0.841895	0.0885294	-	FMN-binding glutamate synthase family protein	0	0	0	0	0	0	Not Essential
SAUSA300_RS13320	0.25612	0.708637	-	hypothetical protein	0	0	0	0	1	0	Not Essential
SAUSA300_RS13325	2.74517	9.17441e-07	-	MFS transporter	Metabolism	Transport and binding proteins	Carbohydrates, organic alcohols, and acids	0	0	0	Not Essential
SAUSA300_RS13330	3.31496	5.29904e-08	cntF	ABC transporter ATP-binding protein	Metabolism	Transport and binding proteins	Cations and iron carrying compounds	0	0	0	Not Essential
SAUSA300_RS13335	3.47131	6.05297e-07	cntD	ABC transporter ATP-binding protein	Metabolism	Transport and binding proteins	Cations and iron carrying compounds	0	0	0	Not Essential
SAUSA300_RS13340	2.93235	5.10366e-06	cnzC	nickel ABC transporter permease	Metabolism	Transport and binding proteins	Cations and iron carrying compounds	0	0	1	Not Essential
SAUSA300_RS13345	2.5055	8.1372e-05	cntB	peptide ABC transporter permease	Metabolism	Transport and binding proteins	Cations and iron carrying compounds	0	0	0	Not Essential
SAUSA300_RS13350	2.30243	0.00161537	cntA	nickel ABC transporter, nickel/metallophore periplasmic binding protein	Metabolism	Transport and binding proteins	Cations and iron carrying compounds	0	0	0	Not Essential
SAUSA300_RS13355	4.71613	2.69686e-15	-	hypothetical protein	0	0	0	0	0	3	Not Essential
SAUSA300_RS13360	4.40746	1.16869e-11	-	hypothetical protein	0	0	0	0	0	3	Not Essential
SAUSA300_RS13365	4.70226	3.33633e-12	dapF	diaminopimelate epimerase	Metabolism	Amino acid biosynthesis	Aspartate family	0	0	4	Not Essential
SAUSA300_RS13375	-2.14056	0.000700714	-	short-chain dehydrogenase	Metabolism	Fatty acid and phospholipid metabolism	Biosynthesis	3	3	0	Not Essential
SAUSA300_RS13380	-2.06905	0.00880255	-	transporter	0	Hypothetical proteins	Conserved	2	2	0	Not Essential
SAUSA300_RS13385	-3.86016	2.87009e-07	-	carboxymuconolactone decarboxylase family protein	0	0	0	3	4	0	Not Essential
SAUSA300_RS13410	-0.927243	0.101741	-	oxidoreductase	0	0	0	0	0	0	Not Essential
SAUSA300_RS13425	1.02678	0.123496	-	hypothetical protein	0	0	0	0	0	0	Not Essential
SAUSA300_RS13475	0.0370679	0.947634	pgcA	phosphoglucomutase	Metabolism	Central intermediary metabolism	Amino sugars	0	0	0	Essential
SAUSA300_RS13520	-0.785441	0.0375617	gtaB	UTP--glucose-1-phosphate uridylyltransferase	Cell structure	Cell envelope	Biosynthesis and degradation of surface polysaccharides and lipopolysaccharides	0	0	0	Not Essential
SAUSA300_RS13530	2.69772	2.84344e-10	fnbA	fibronectin-binding protein A	Virulence	Virulence	Virulence	0	0	0	Not Essential
SAUSA300_RS13545	-0.255691	0.676997	gntP	gluconate permease	Metabolism	Transport and binding proteins	Carbohydrates, organic alcohols, and acids	1	1	0	Not Essential
SAUSA300_RS13550	-0.286599	0.676997	gntK	gluconate kinase	Metabolism	Energy metabolism	Sugars	1	1	0	Not Essential
SAUSA300_RS13555	-0.489915	0.514447	gntR	GntR family transcriptional regulator	Metabolism	Energy metabolism	Sugars	1	1	0	Not Essential
SAUSA300_RS13560	0.177886	0.727583	-	MerR family transcriptional regulator	Signal transduction	Regulatory functions	DNA interactions	1	1	0	Not Essential
SAUSA300_RS13565	0.824308	0.0189062	relP	GTP pyrophosphokinase	Cellular processes	Cellular processes	Adaptations to atypical conditions	0	0	0	Not Essential
SAUSA300_RS13570	-1.67526	0.00601896	-	hypothetical protein	0	0	0	1	1	0	Not Essential
SAUSA300_RS13575	0.980918	0.135758	-	FUSC family protein	0	0	0	3	3	0	Not Essential
SAUSA300_RS13580	-2.2009	0.00303753	-	MFS transporter	Metabolism	Transport and binding proteins	Carbohydrates, organic alcohols, and acids	0	0	0	Not Essential
SAUSA300_RS13585	-1.22233	0.0167513	-	DedA family protein	0	0	0	0	0	0	Not Essential
SAUSA300_RS13605	-2.03075	0.0047553	-	lantibiotic ABC transporter ATP-binding protein	0	0	0	0	1	0	Not Essential
SAUSA300_RS13610	-2.06471	0.00414112	-	ABC transporter permease	0	0	0	2	3	0	Not Essential
SAUSA300_RS13615	0.419577	0.493186	fbp	fructose 1,6-bisphosphatase	Metabolism	Energy metabolism	Glycolysis/gluconeogenesis	0	0	0	Not Essential
SAUSA300_RS13625	0.44922	0.476933	-	membrane protein	0	0	0	2	2	0	Not Essential
SAUSA300_RS13630	2.76162	3.57317e-07	-	carboxylesterase	Metabolism	Biosynthesis of cofactors, prosthetic groups, and carriers	Menaquinone and ubiquinone	2	3	0	Not Essential
SAUSA300_RS13635	2.05469	0.0082347	-	ring-cleaving dioxygenase	Metabolism	Energy metabolism	Other	2	3	2	Not Essential
SAUSA300_RS13640	0.065306	0.939147	-	MarR family transcriptional regulator	0	0	0	2	3	0	Not Essential
SAUSA300_RS13650	0.275125	0.606102	-	glyoxalase	0	0	0	1	1	0	Not Essential
SAUSA300_RS13655	-0.651234	0.276476	frp	NAD(P)H-dependent oxidoreductase	Metabolism	Biosynthesis of cofactors, prosthetic groups, and carriers	Heme, porphyrin, and cobalamin	0	1	0	Not Essential
SAUSA300_RS13660	-3.04817	1.36248e-06	ddh	lactate dehydrogenase	Metabolism	Amino acid biosynthesis	Serine family	3	4	0	Not Essential
SAUSA300_RS13665	2.69493	1.92625e-06	-	haloacid dehalogenase	0	Unknown function	Enzymes of unknown specificity	0	1	0	Not Essential
SAUSA300_RS13680	-0.715551	0.136274	srtA	class A sortase SrtA	Virulence; Genetic information processing; Cell structure	Protein fate; Cell envelope	Protein and peptide secretion and trafficking; Other	1	1	0	Not Essential
SAUSA300_RS13685	-0.81571	0.232467	-	N-acetyltransferase	Genetic information processing	Protein synthesis	Ribosomal proteins: synthesis and modification	3	3	0	Not Essential
SAUSA300_RS13700	-1.44012	0.0080121	sdaAA	L-serine dehydratase, iron-sulfur-dependent subunit alpha	Metabolism	Energy metabolism	Amino acids and amines; Glycolysis/gluconeogenesis	3	4	0	Not Essential
SAUSA300_RS13705	1.05786	0.0523595	sdaAB	L-serine dehydratase, iron-sulfur-dependent subunit beta	Metabolism	Energy metabolism	Amino acids and amines; Glycolysis/gluconeogenesis	2	3	0	Not Essential
SAUSA300_RS13710	0.798952	0.280756	-	transcriptional regulator	0	0	0	3	3	1	Not Essential
SAUSA300_RS13720	-1.09361	0.085551	-	EamA family transporter	Metabolism	Transport and binding proteins	Amino acids, peptides and amines	1	1	0	Not Essential
SAUSA300_RS13725	-0.926753	0.00498329	-	alpha/beta hydrolase	0	Unknown function	Enzymes of unknown specificity	0	0	0	Not Essential
SAUSA300_RS13730	0.845284	0.0761588	-	thiol reductase thioredoxin	Metabolism	Energy metabolism	Electron transport	0	0	0	Not Essential
SAUSA300_RS13735	-0.910532	0.188557	-	acyl-CoA thioester hydrolase	0	Unknown function	General	4	5	0	Not Essential
SAUSA300_RS13740	-1.87021	0.00204564	glcB	PTS glucoside EIICBA component	Metabolism	Transport and binding proteins	Carbohydrates, organic alcohols, and acids	0	0	0	Not Essential
SAUSA300_RS13745	-2.04536	6.81013e-10	cidC	pyruvate oxidase	Metabolism	Energy metabolism	Aerobic	0	0	0	Not Essential
SAUSA300_RS13750	-2.77307	0.000336437	cidB	holin-like protein CidB	0	Hypothetical proteins	Conserved	3	4	1	Not Essential
SAUSA300_RS13755	-2.6517	0.002044	cidA	holin-like protein CidA	0	0	0	6	7	2	Not Essential
SAUSA300_RS13760	-0.491927	0.266532	cidR	LysR family transcriptional regulator	Signal transduction	Regulatory functions	DNA interactions	3	3	0	Not Essential
SAUSA300_RS13770	2.03393	8.29964e-05	-	CHAP domain-containing protein	0	0	0	0	0	0	Not Essential
SAUSA300_RS13790	-1.96269	1.07987e-08	mvaA	hydroxymethylglutaryl-CoA reductase, degradative	Metabolism	Energy metabolism	Other	1	1	0	Not Essential
SAUSA300_RS13795	-0.0408603	0.961743	mvaS	hydroxymethylglutaryl-CoA synthase	0	0	0	0	0	0	Not Essential
SAUSA300_RS13800	-1.24111	0.0193311	-	methylated-DNA--[protein]-cysteine S-methyltransferase	Genetic information processing	DNA metabolism	DNA replication, recombination, and repair	1	1	0	Essential
SAUSA300_RS13805	-1.60907	0.0318103	clpL	ATP-dependent Clp protease ATP-binding subunit	Genetic information processing	Protein fate	Protein folding and stabilization	0	0	0	Not Essential
SAUSA300_RS13815	-0.214035	0.830734	feoB	ferrous iron transporter B	Metabolism	Transport and binding proteins	Cations and iron carrying compounds	3	4	1	Not Essential
SAUSA300_RS13820	-1.39905	0.338482	feoA	ferrous iron transporter A	Metabolism	Transport and binding proteins	Cations and iron carrying compounds	10	11	9	Not Essential
SAUSA300_RS13825	-1.09611	0.127498	-	membrane protein	Metabolism	Transport and binding proteins	Unknown substrate	2	2	0	Not Essential
SAUSA300_RS13830	-0.818271	0.0606214	-	TetR/AcrR family transcriptional regulator	0	0	0	2	2	0	Not Essential
SAUSA300_RS13840	-1.22252	0.0982188	rocA	L-glutamate gamma-semialdehyde dehydrogenase	Metabolism	Energy metabolism	Amino acids and amines	0	0	0	Not Essential
SAUSA300_RS13845	-0.0390575	0.956462	-	maltose O-acetyltransferase	0	0	0	2	3	0	Not Essential
SAUSA300_RS13850	3.0927	1.51236e-07	cwrA	hypothetical protein	0	0	0	0	0	1	Not Essential
SAUSA300_RS13855	1.69965	1.17315e-10	copA	copper-exporting P-type ATPase A	Metabolism	Transport and binding proteins	Cations and iron carrying compounds	0	0	0	Not Essential
SAUSA300_RS13860	0.596536	0.312959	copZ	copper chaperone CopZ	Metabolism	Transport and binding proteins	Cations and iron carrying compounds	0	0	0	Not Essential
SAUSA300_RS13865	-1.15964	0.00778256	-	lactate dehydrogenase	Metabolism	Amino acid biosynthesis	Serine family	0	0	0	Not Essential
SAUSA300_RS13870	-2.78416	2.8722e-07	-	N-succinyldiaminopimelate aminotransferase	0	0	0	3	3	0	Not Essential
SAUSA300_RS13875	-1.10438	0.0650039	crtN	dehydrosqualene desaturase	Metabolism	Biosynthesis of cofactors, prosthetic groups, and carriers	Other	0	0	1	Not Essential
SAUSA300_RS13880	-0.978502	0.151801	crtM	dehydrosqualene synthase	Metabolism	Biosynthesis of cofactors, prosthetic groups, and carriers	Other	1	3	0	Not Essential
SAUSA300_RS13885	-2.11453	0.00167947	crtQ	4,4'-diaponeurosporenoate glycosyltransferase	Metabolism	Biosynthesis of cofactors, prosthetic groups, and carriers	Other	4	4	0	Not Essential
SAUSA300_RS13890	-2.21216	0.000146522	crtP	diapolycopene oxygenase	Metabolism	Biosynthesis of cofactors, prosthetic groups, and carriers	Other	3	3	0	Not Essential
SAUSA300_RS13895	-2.21134	0.00830215	crtO	hypothetical protein	Metabolism	Biosynthesis of cofactors, prosthetic groups, and carriers	Other	6	8	0	Not Essential
SAUSA300_RS13900	2.94056	6.43416e-08	-	CHAP domain-containing protein	0	0	0	1	1	0	Not Essential
SAUSA300_RS13905	-0.225376	0.649107	oatA	O-acetyltransferase OatA	Virulence; Cellular processes	Cellular processes	Sporulation and germination	0	0	0	Not Essential
SAUSA300_RS13915	1.35387	0.0119365	isaA	transglycosylase IsaA	0	0	0	0	0	0	Not Essential
SAUSA300_RS13920	-1.03678	0.234494	-	PTS transporter subunit IIC	0	0	0	4	5	1	Not Essential
SAUSA300_RS13930	0.825841	0.105182	-	TetR family transcriptional regulator	0	0	0	1	2	1	Not Essential
SAUSA300_RS13940	0.439072	0.592253	-	hypothetical protein	0	0	0	3	4	1	Not Essential
SAUSA300_RS13945	1.15584	0.086438	-	glyoxalase	0	0	0	1	2	1	Essential
SAUSA300_RS13950	-0.116879	0.87014	-	NmrA/HSCARG family protein	0	0	0	3	3	0	Not Essential
SAUSA300_RS13955	-0.716454	0.364901	-	hypothetical protein	Genetic information processing	Mobile and extrachromosomal element functions	Prophage functions	7	7	2	Not Essential
SAUSA300_RS13960	-0.19514	0.826639	-	TetR family transcriptional regulator	Signal transduction	Regulatory functions	DNA interactions	2	3	2	Not Essential
SAUSA300_RS13965	0.643604	0.431314	-	short-chain dehydrogenase	Metabolism	Fatty acid and phospholipid metabolism	Biosynthesis	4	4	1	Not Essential
SAUSA300_RS13970	-2.06014	0.000286547	-	amidohydrolase	0	0	0	2	2	0	Not Essential
SAUSA300_RS13980	0.170986	0.842471	-	GTP-binding protein	Metabolism	Biosynthesis of cofactors, prosthetic groups, and carriers	Heme, porphyrin, and cobalamin	5	5	0	Not Essential
SAUSA300_RS13985	0.785285	0.36561	-	ferrous iron transporter B	Metabolism	Transport and binding proteins	Cations and iron carrying compounds	3	4	0	Not Essential
SAUSA300_RS13990	1.87474	0.01497	-	hypothetical protein	0	Unknown function	Enzymes of unknown specificity	1	1	3	Not Essential
SAUSA300_RS13995	-2.06206	0.00515888	-	type II secretion protein	0	0	0	7	8	0	Not Essential
SAUSA300_RS14000	-1.62184	0.0477655	-	hypothetical protein	0	0	0	6	6	1	Not Essential
SAUSA300_RS14005	-0.500507	0.552668	-	TIGR04197 family type VII secretion effector	0	0	0	6	8	0	Not Essential
SAUSA300_RS14010	-2.99043	4.08587e-06	-	fructosamine kinase family protein	0	0	0	2	2	0	Not Essential
SAUSA300_RS14015	0.0426595	0.926507	pyrD	dihydroorotate dehydrogenase (quinone)	Metabolism	Purines, pyrimidines, nucleosides, and nucleotides	Pyrimidine ribonucleotide biosynthesis	0	0	0	Not Essential
SAUSA300_RS14020	1.73661	0.000315327	-	hypothetical protein	0	0	0	1	1	0	Essential
SAUSA300_RS14025	1.36484	0.00647279	-	hypothetical protein	0	0	0	0	0	0	Not Essential
SAUSA300_RS14030	-0.138772	0.735478	-	VOC family protein	0	0	0	0	0	0	Not Essential
SAUSA300_RS14035	-1.09338	0.152263	-	TetR/AcrR family transcriptional regulator	0	0	0	4	4	0	Not Essential
SAUSA300_RS14045	-0.600988	0.399717	-	acyl esterase	0	Unknown function	Enzymes of unknown specificity	2	2	0	Not Essential
SAUSA300_RS14050	-0.502719	0.172481	panD	aspartate 1-decarboxylase	Metabolism	Biosynthesis of cofactors, prosthetic groups, and carriers	Pantothenate and coenzyme A	1	1	0	Not Essential
SAUSA300_RS14055	-1.11765	0.0140183	panC	pantoate--beta-alanine ligase	Metabolism	Biosynthesis of cofactors, prosthetic groups, and carriers	Pantothenate and coenzyme A	1	2	0	Not Essential
SAUSA300_RS14060	-1.92218	0.00101854	panB	3-methyl-2-oxobutanoate hydroxymethyltransferase	Metabolism	Biosynthesis of cofactors, prosthetic groups, and carriers	Pantothenate and coenzyme A	0	0	0	Not Essential
SAUSA300_RS14065	0.857359	0.086438	panE	2-dehydropantoate 2-reductase	Metabolism	Biosynthesis of cofactors, prosthetic groups, and carriers	Pantothenate and coenzyme A	0	0	0	Not Essential
SAUSA300_RS14085	-2.02437	0.000804191	-	amino acid permease	Metabolism	Transport and binding proteins	Amino acids, peptides and amines	1	1	0	Not Essential
SAUSA300_RS14090	-1.35183	0.0760486	-	aspartate aminotransferase family protein	Metabolism	Central intermediary metabolism	Other	2	3	1	Not Essential
SAUSA300_RS14100	0.532599	0.248948	fdaB	class I fructose-bisphosphate aldolase	Metabolism	Biosynthesis of cofactors, prosthetic groups, and carriers	Other	0	0	0	Not Essential
SAUSA300_RS14105	-1.46667	0.000214155	lqo	malate:quinone oxidoreductase	Metabolism	Energy metabolism	TCA cycle	0	0	0	Not Essential
SAUSA300_RS14115	-1.79124	1.64677e-05	-	acetyl-CoA synthetase	0	0	0	0	0	0	Not Essential
SAUSA300_RS14120	-1.97366	0.00945746	-	antibiotic biosynthesis monooxygenase	0	0	0	3	4	0	Not Essential
SAUSA300_RS14125	-1.45982	0.00776186	-	hypothetical protein	0	0	0	3	5	0	Not Essential
SAUSA300_RS14130	0.0151014	0.981487	betA	oxygen-dependent choline dehydrogenase	Cellular processes	Cellular processes	Adaptations to atypical conditions	0	0	0	Not Essential
SAUSA300_RS14145	-0.65983	0.0893625	-	GbsR/MarR family transcriptional regulator	Metabolism	Amino acid biosynthesis	Aromatic amino acid family	1	2	0	Not Essential
SAUSA300_RS14155	1.03461	0.079731	cudT	choline transporter BetT	Metabolism	Transport and binding proteins	Other	0	0	0	Not Essential
SAUSA300_RS14170	1.1008	0.121382	nrdG	anaerobic ribonucleoside-triphosphate reductase activating protein	Genetic information processing; Metabolism	Protein fate; Purines, pyrimidines, nucleosides, and nucleotides	Protein modification and repair; 2'-Deoxyribonucleotide metabolism	0	0	0	Not Essential
SAUSA300_RS14175	0.891778	0.256909	nrdD	anaerobic ribonucleoside-triphosphate reductase	Metabolism	Purines, pyrimidines, nucleosides, and nucleotides	2'-Deoxyribonucleotide metabolism	0	0	0	Not Essential
SAUSA300_RS14180	0.552731	0.31339	citM	citrate transporter	Metabolism	Transport and binding proteins	Carbohydrates, organic alcohols, and acids	1	2	0	Not Essential
SAUSA300_RS14190	-0.336274	0.521851	-	precorrin-2 dehydrogenase	Metabolism	Biosynthesis of cofactors, prosthetic groups, and carriers	Heme, porphyrin, and cobalamin	1	1	0	Not Essential
SAUSA300_RS14195	-0.987487	0.0212652	cysJ	assimilatory sulfite reductase (NADPH) flavoprotein subunit	0	0	0	0	0	0	Not Essential
SAUSA300_RS14205	0.338447	0.692993	gpxA2	glutathione peroxidase	0	0	0	4	5	0	Not Essential
SAUSA300_RS14225	-0.664061	0.254516	-	ABC transporter permease	0	0	0	2	2	0	Not Essential
SAUSA300_RS14230	-2.5083	0.000458042	-	ABC transporter ATP-binding protein	Genetic information processing	Protein fate	Protein and peptide secretion and trafficking	4	5	0	Not Essential
SAUSA300_RS14235	-0.11354	0.861761	nsaS	sensor histidine kinase	Signal transduction	Signal transduction	Two-component systems	1	1	0	Not Essential
SAUSA300_RS14245	-0.384827	0.606178	-	hypothetical protein	Cellular processes	Cellular processes	Adaptations to atypical conditions	4	4	0	Not Essential
SAUSA300_RS14255	0.811068	0.230303	phoB	alkaline phosphatase	0	0	0	2	3	2	Not Essential
SAUSA300_RS14260	-2.13741	4.16796e-06	-	MarR family transcriptional regulator	0	0	0	4	5	0	Not Essential
SAUSA300_RS14265	-1.35938	0.0119185	estA	esterase family protein	Cellular processes	Cellular processes	Detoxification	3	3	0	Not Essential
SAUSA300_RS14270	0.342175	0.240261	clfB	clumping factor B	Virulence	Virulence	Virulence	0	0	0	Not Essential
SAUSA300_RS14275	3.12625	1.03785e-12	arcR	transcriptional regulator	Signal transduction	Regulatory functions	DNA interactions	0	0	0	Not Essential
SAUSA300_RS14280	2.47145	1.27908e-08	arcC	carbamate kinase 2	Metabolism	Energy metabolism	Amino acids and amines	0	0	0	Not Essential
SAUSA300_RS14285	3.41515	3.01673e-09	arcD	arginine-ornithine antiporter	Metabolism	Transport and binding proteins	Amino acids, peptides and amines	0	0	0	Not Essential
SAUSA300_RS14290	2.79372	1.71297e-05	arcB	ornithine carbamoyltransferase	Metabolism	Amino acid biosynthesis	Glutamate family	0	0	1	Not Essential
SAUSA300_RS14295	3.29634	2.78753e-06	arcA	arginine deiminase	Metabolism	Energy metabolism	Amino acids and amines	0	0	0	Not Essential
SAUSA300_RS14305	2.22749	0.0106424	argR	ArgR family transcriptional regulator	Signal transduction; Metabolism	Regulatory functions; Amino acid biosynthesis	DNA interactions; Glutamate family	2	2	5	Not Essential
SAUSA300_RS14310	-1.17112	0.146539	aur	peptidase M4 family protein	Virulence	Virulence	Virulence	4	4	1	Not Essential
SAUSA300_RS14315	-2.22215	0.01497	isaB	hypothetical protein	0	0	0	0	1	3	Not Essential
SAUSA300_RS14320	-2.13447	0.0264918	-	hypothetical protein	Cellular processes	Cellular processes	Cell division	5	6	3	Essential
SAUSA300_RS14325	-0.448323	0.413121	-	PTS mannose transporter subunit IIA	Metabolism; Signal transduction	Transport and binding proteins; Signal transduction	Carbohydrates, organic alcohols, and acids; PTS	1	1	0	Not Essential
SAUSA300_RS14330	-0.702843	0.167815	manP	PTS mannose transporter subunit IIABC	0	0	0	0	0	0	Not Essential
SAUSA300_RS14335	-0.865809	0.11146	pmi	mannose-6-phosphate isomerase, class I	Metabolism	Energy metabolism	Sugars	2	2	0	Not Essential
SAUSA300_RS14340	-0.541288	0.163877	-	phage infection protein	0	0	0	0	0	0	Not Essential
SAUSA300_RS14345	0.608217	0.0925495	-	N-acetylmuramoyl-L-alanine amidase	0	0	0	0	0	0	Not Essential
SAUSA300_RS14350	-0.0124671	0.981616	-	cysteine hydrolase	0	0	0	0	0	0	Not Essential
SAUSA300_RS14355	0.0690262	0.912748	sasF	hypothetical protein	Virulence	Virulence	Virulence	0	0	0	Not Essential
SAUSA300_RS14360	-0.979875	0.0164096	gtfB	accessory Sec system glycosylation chaperone GtfB	Genetic information processing	Protein fate	Protein modification and repair	1	1	0	Not Essential
SAUSA300_RS14365	-0.827847	0.0241117	gtfA	accessory Sec system glycosyltransferase GtfA	Genetic information processing	Protein fate	Protein modification and repair	0	0	0	Not Essential
SAUSA300_RS14370	-0.424554	0.467212	secA2	accessory Sec system translocase SecA2	Genetic information processing	Protein fate	Protein and peptide secretion and trafficking	0	0	0	Not Essential
SAUSA300_RS14375	-0.84007	0.36768	asp3	accessory Sec system protein Asp3	Genetic information processing; Cellular processes	Protein fate; Cellular processes	Protein and peptide secretion and trafficking; Pathogenesis	2	2	2	Not Essential
SAUSA300_RS14380	0.0750426	0.916488	asp2	accessory Sec system protein Asp2	Genetic information processing; Cellular processes	Protein fate; Cellular processes	Protein and peptide secretion and trafficking; Pathogenesis	1	2	0	Not Essential
SAUSA300_RS14390	-1.19237	0.262307	secY2	accessory Sec system protein translocase subunit SecY2	Genetic information processing	Protein fate	Protein and peptide secretion and trafficking	5	7	4	Not Essential
SAUSA300_RS14395	-0.498467	0.44932	sasA	serine-rich repeat glycoprotein adhesin SasA	Virulence	Virulence	Virulence	0	0	0	Not Essential
SAUSA300_RS14400	-1.60411	0.0583666	-	flavin reductase	0	0	0	5	5	0	Not Essential
SAUSA300_RS14415	-0.896014	0.0647865	-	hypothetical protein	0	0	0	1	1	0	Not Essential
SAUSA300_RS14420	-1.04211	0.079312	-	hypothetical protein	0	0	0	3	4	0	Not Essential
SAUSA300_RS14425	-1.29743	0.0913533	msrA3	methionine sulfoxide reductase A	Cellular processes; Genetic information processing	Cellular processes; Protein fate	Adaptations to atypical conditions; Protein modification and repair	5	6	1	Not Essential
SAUSA300_RS14430	-0.693229	0.462558	-	N-acetyltransferase	Genetic information processing	Protein synthesis	Ribosomal proteins: synthesis and modification	7	7	2	Not Essential
SAUSA300_RS14435	-0.011028	0.992925	cap1C	capsular polysaccharide biosynthesis protein Cap8C	Virulence; Metabolism	Transport and binding proteins	Carbohydrates, organic alcohols, and acids	6	8	5	Not Essential
SAUSA300_RS14440	-0.189878	0.864049	cap1B	capsular polysaccharide biosynthesis protein Cap5B	Virulence; Metabolism	Transport and binding proteins	Carbohydrates, organic alcohols, and acids	5	6	3	Not Essential
SAUSA300_RS14445	1.40146	0.153694	cap1A	capsular polysaccharide biosynthesis protein CapA	Virulence; Metabolism	Transport and binding proteins	Carbohydrates, organic alcohols, and acids	5	7	4	Not Essential
SAUSA300_RS14450	-0.189539	0.734097	icaR	biofilm operon icaADBC HTH-type negative transcriptional regulator IcaR	Signal transduction	Regulatory functions	DNA interactions	1	1	0	Not Essential
SAUSA300_RS14455	4.12547	3.39612e-06	icaA	poly-beta-1,6 N-acetyl-D-glucosamine synthase	Virulence; Cell structure; Cellular processes	Cell envelope; Cellular processes	Biosynthesis and degradation of surface polysaccharides and lipopolysaccharides; Pathogenesis	6	7	5	Not Essential
SAUSA300_RS14465	2.27882	0.0264401	icaB	poly-beta-1,6-N-acetyl-D-glucosamine N-deacetylase	Virulence; Cell structure; Cellular processes	Cell envelope; Cellular processes	Biosynthesis and degradation of surface polysaccharides and lipopolysaccharides; Pathogenesis	6	8	4	Not Essential
SAUSA300_RS14470	2.34567	0.000210339	icaC	poly-beta-1,6-N-acetyl-D-glucosamine export protein	Virulence; Cell structure; Cellular processes	Cell envelope; Cellular processes	Biosynthesis and degradation of surface polysaccharides and lipopolysaccharides; Pathogenesis	2	4	0	Not Essential
SAUSA300_RS14475	0.540814	0.476526	lip	Lipase 1	Virulence	Virulence	Virulence	0	0	0	Not Essential
SAUSA300_RS14485	-0.56776	0.422334	hisI	bifunctional phosphoribosyl-AMP cyclohydrolase/phosphoribosyl-ATP diphosphatase	Metabolism	Amino acid biosynthesis	Histidine family	6	6	0	Not Essential
SAUSA300_RS14490	-0.987185	0.232467	hisF	imidazole glycerol phosphate synthase cyclase subunit	Metabolism	Amino acid biosynthesis	Histidine family	3	4	0	Not Essential
SAUSA300_RS14495	0.359982	0.660291	hisA	1-(5-phosphoribosyl)-5-((5- phosphoribosylamino)methylideneamino)imidazole-4- carboxamide isomerase	Metabolism	Amino acid biosynthesis	Histidine family	1	2	1	Not Essential
SAUSA300_RS14500	-0.809272	0.514447	hisH	imidazole glycerol phosphate synthase subunit HisH	Metabolism	Amino acid biosynthesis	Histidine family	7	8	7	Not Essential
SAUSA300_RS14505	-1.00976	0.318255	hisB	imidazoleglycerol-phosphate dehydratase	Metabolism	Amino acid biosynthesis	Histidine family	7	8	4	Not Essential
SAUSA300_RS14510	-1.00411	0.275456	-	histidinol-phosphate aminotransferase	Metabolism	Amino acid biosynthesis	Histidine family	4	5	3	Not Essential
SAUSA300_RS14515	-2.4615	0.00565458	hisD	histidinol dehydrogenase	Metabolism	Amino acid biosynthesis	Histidine family	6	7	1	Not Essential
SAUSA300_RS14520	0.348239	0.695868	hisG	ATP phosphoribosyltransferase	Metabolism	Amino acid biosynthesis	Histidine family	3	4	1	Not Essential
SAUSA300_RS14525	0.718752	0.460141	hisZ	ATP phosphoribosyltransferase regulatory subunit	Metabolism	Amino acid biosynthesis	Histidine family	3	4	2	Not Essential
SAUSA300_RS14530	-1.77627	0.00492405	-	polysaccharide deacetylase	Cellular processes	Cellular processes	Sporulation and germination	3	3	0	Not Essential
SAUSA300_RS14560	0.263781	0.719854	-	polyisoprenoid-binding protein	0	0	0	0	1	0	Not Essential
SAUSA300_RS14565	-0.294261	0.708637	drp35	lactonase	0	0	0	3	3	0	Not Essential
SAUSA300_RS14570	0.851729	0.0468033	-	sulfurtransferase	Genetic information processing	Protein synthesis	tRNA and rRNA base modification	0	0	0	Not Essential
SAUSA300_RS14575	0.188755	0.824049	pcp	pyrrolidone-carboxylate peptidase	Genetic information processing	Protein fate	Degradation of proteins, peptides, and glycopeptides	2	4	0	Not Essential
SAUSA300_RS14590	-3.08546	1.62996e-05	bstA	DinB family protein	0	0	0	4	5	0	Not Essential
SAUSA300_RS14595	-0.653483	0.0602657	-	anion permease	Metabolism	Transport and binding proteins	Cations and iron carrying compounds; Anions	0	0	0	Not Essential
SAUSA300_RS14600	-1.31098	0.0015661	rarD	protein RarD	Metabolism	Transport and binding proteins	Unknown substrate	2	2	0	Not Essential
SAUSA300_RS14605	-3.563	6.25139e-06	-	DNA-binding protein	0	0	0	9	9	0	Not Essential
SAUSA300_RS14610	-1.19215	0.0166638	nixA	nickel transporter NixA	Metabolism	Transport and binding proteins	Cations and iron carrying compounds	3	3	0	Not Essential
SAUSA300_RS14615	-0.864262	0.219449	-	arylamine N-acetyltransferase	0	0	0	3	4	0	Not Essential
SAUSA300_RS14620	-2.09017	0.000201613	-	membrane protein	0	0	0	1	1	0	Not Essential
SAUSA300_RS14625	-0.940632	0.36471	vraD	ABC transporter ATP-binding protein	Metabolism	Transport and binding proteins	Unknown substrate	5	5	4	Not Essential
SAUSA300_RS14630	0.561798	0.549517	vraE	ABC transporter permease	Metabolism	Transport and binding proteins	Unknown substrate	3	3	3	Not Essential
SAUSA300_RS14665	-1.16887	0.101153	-	hypothetical protein	0	0	0	2	2	1	Not Essential
SAUSA300_RS14670	0.593225	0.501955	-	hypothetical protein	Metabolism	Transport and binding proteins	Unknown substrate	1	1	1	Not Essential
SAUSA300_RS14675	0.345396	0.35376	noc	nucleoid occlusion protein	0	0	0	0	0	0	Essential
SAUSA300_RS14680	-0.942126	0.11492	gidB	ribosomal RNA small subunit methyltransferase G	Genetic information processing	Protein synthesis	tRNA and rRNA base modification	1	2	0	Not Essential
SAUSA300_RS14685	-0.124073	0.758166	gidA	tRNA uridine-5-carboxymethylaminomethyl(34) synthesis enzyme MnmG	Genetic information processing	Protein synthesis	tRNA and rRNA base modification	0	0	0	Essential
SAUSA300_RS14690	0.530702	0.133414	trmE	tRNA uridine-5-carboxymethylaminomethyl(34) synthesis GTPase MnmE	Genetic information processing	Protein synthesis	tRNA and rRNA base modification	0	0	0	Essential
SAUSA300_RS14695	0.345733	0.695868	rnpA	ribonuclease P protein component	Genetic information processing	Transcription	RNA processing	2	3	3	Essential
SAUSA300_RS14700	-0.776745	0.263183	rpmH	50S ribosomal protein L34	Genetic information processing	Protein synthesis	Ribosomal proteins: synthesis and modification	0	0	0	Essential
SAUSA300_RS15635	1.13642	0.0512616	-	hypothetical protein	0	0	0	0	0	0	#N/A

## Sheet: >2-fold
DESeq2 comparison of S. aureus transcriptome in human sputum infection vs. all in vitro conditions. Only those genes with at least a 2 fold change and an adjusted p-value <0.05 are shown. A positive log2FoldChange indicates increased expression in vivo, while negative indicates increased expression in vitro.
	log2FoldChange	padj	pan gene symbol	product	TIGRFAM Meta Role	TIGRFAM Main Role	TIGRFAM Sub Role	# human sputum samples with 0 reads	# human samples with 0 reads	# in vitro samples with 0 reads	Essential in vitro?
SAUSA300_RS05055	4.87905	1.9243e-12	-	ABC transporter substrate-binding protein	0	0	0	0	1	0	Not Essential
SAUSA300_RS13070	4.7983	1.16869e-11	hlgA	gamma-hemolysin component A	Virulence	Virulence	Virulence	0	0	0	Not Essential
SAUSA300_RS13355	4.71613	2.69686e-15	-	hypothetical protein	0	0	0	0	0	3	Not Essential
SAUSA300_RS13365	4.70226	3.33633e-12	dapF	diaminopimelate epimerase	Metabolism	Amino acid biosynthesis	Aspartate family	0	0	4	Not Essential
SAUSA300_RS13075	4.52487	1.78134e-09	hlgC	gamma-hemolysin component C	Virulence	Virulence	Virulence	0	0	2	Not Essential
SAUSA300_RS05765	4.48383	1.56052e-15	-	YfcC family protein	Metabolism	Transport and binding proteins	Carbohydrates, organic alcohols, and acids	0	0	0	Not Essential
SAUSA300_RS03080	4.41366	1.38335e-58	-	dihydrolipoamide dehydrogenase	0	0	0	0	0	0	Not Essential
SAUSA300_RS13360	4.40746	1.16869e-11	-	hypothetical protein	0	0	0	0	0	3	Not Essential
SAUSA300_RS01135	4.33582	4.66036e-10	uhpT	hexose phosphate transporter	Metabolism	Transport and binding proteins	Carbohydrates, organic alcohols, and acids	0	0	0	Not Essential
SAUSA300_RS14455	4.12547	3.39612e-06	icaA	poly-beta-1,6 N-acetyl-D-glucosamine synthase	Virulence; Cell structure; Cellular processes	Cell envelope; Cellular processes	Biosynthesis and degradation of surface polysaccharides and lipopolysaccharides; Pathogenesis	6	7	5	Not Essential
SAUSA300_RS05865	4.08934	9.49729e-26	-	YggS family pyridoxal phosphate enzyme	0	Unknown function	Enzymes of unknown specificity	0	0	0	Essential
SAUSA300_RS02160	4.03442	4.33985e-11	ssl9	hypothetical protein	Virulence	Virulence	Virulence	0	0	2	Not Essential
SAUSA300_RS00725	4.00178	5.40321e-12	deoD1	purine-nucleoside phosphorylase	Metabolism	Purines, pyrimidines, nucleosides, and nucleotides	Salvage of nucleosides and nucleotides	0	0	0	Not Essential
SAUSA300_RS02115	3.77786	8.55659e-05	ssl2	hypothetical protein	Virulence	Virulence	Virulence	2	2	7	Not Essential
SAUSA300_RS07380	3.77297	1.61218e-15	-	hypothetical protein	0	0	0	0	0	0	Not Essential
SAUSA300_RS13090	3.74234	3.3559e-09	bioW	6-carboxyhexanoate--CoA ligase	Metabolism	Biosynthesis of cofactors, prosthetic groups, and carriers	Biotin	0	0	0	Not Essential
SAUSA300_RS01510	3.6787	3.20492e-07	essB	protein EssB	Genetic information processing	Protein fate	Protein and peptide secretion and trafficking	0	0	1	Not Essential
SAUSA300_RS04580	3.5615	1.05957e-12	-	pyridine nucleotide-disulfide oxidoreductase	Genetic information processing	Protein synthesis	tRNA and rRNA base modification	0	0	0	Not Essential
SAUSA300_RS03085	3.51065	8.09751e-09	-	transcriptional regulator	0	Unknown function	General	0	0	1	Not Essential
SAUSA300_RS05750	3.50204	3.56558e-07	ssl14	hypothetical protein	Virulence	Virulence	Virulence	0	0	3	Not Essential
SAUSA300_RS13080	3.49561	6.44871e-07	hlgB	gamma-hemolysin component B	Virulence	Virulence	Virulence	0	0	1	Not Essential
SAUSA300_RS13335	3.47131	6.05297e-07	cntD	ABC transporter ATP-binding protein	Metabolism	Transport and binding proteins	Cations and iron carrying compounds	0	0	0	Not Essential
SAUSA300_RS14285	3.41515	3.01673e-09	arcD	arginine-ornithine antiporter	Metabolism	Transport and binding proteins	Amino acids, peptides and amines	0	0	0	Not Essential
SAUSA300_RS13330	3.31496	5.29904e-08	cntF	ABC transporter ATP-binding protein	Metabolism	Transport and binding proteins	Cations and iron carrying compounds	0	0	0	Not Essential
SAUSA300_RS14295	3.29634	2.78753e-06	arcA	arginine deiminase	Metabolism	Energy metabolism	Amino acids and amines	0	0	0	Not Essential
SAUSA300_RS00730	3.22069	8.7195e-12	tet38	tetracycline efflux MFS transporter Tet(38)	Cellular processes; Metabolism	Cellular processes; Transport and binding proteins	Toxin production and resistance; Other	0	0	0	Not Essential
SAUSA300_RS01175	3.17736	1.2321e-06	-	hypothetical protein	0	0	0	0	1	0	Not Essential
SAUSA300_RS14275	3.12625	1.03785e-12	arcR	transcriptional regulator	Signal transduction	Regulatory functions	DNA interactions	0	0	0	Not Essential
SAUSA300_RS13850	3.0927	1.51236e-07	cwrA	hypothetical protein	0	0	0	0	0	1	Not Essential
SAUSA300_RS02165	3.07228	1.37789e-05	ssl10	hypothetical protein	Virulence	Virulence	Virulence	3	3	1	Not Essential
SAUSA300_RS05740	3.07088	0.000775508	ssl12	hypothetical protein	Virulence	Virulence	Virulence	3	4	6	Not Essential
SAUSA300_RS03280	3.03506	0.00591002	mnhB2	Na(+)/H(+) antiporter subunit B	Metabolism	Transport and binding proteins	Cations and iron carrying compounds	1	2	15	Essential
SAUSA300_RS00650	3.0157	5.51182e-10	sbnI	siderophore biosynthesis protein SbnI	Cellular processes	Cellular processes	Biosynthesis of natural products	0	0	0	Not Essential
SAUSA300_RS05695	3.00406	9.51262e-06	scc	fibrinogen-binding protein	Virulence	Virulence	Virulence	0	1	1	Not Essential
SAUSA300_RS02120	2.9542	0.000263416	ssl3	hypothetical protein	Virulence	Virulence	Virulence	2	3	4	Not Essential
SAUSA300_RS13900	2.94056	6.43416e-08	-	CHAP domain-containing protein	0	0	0	1	1	0	Not Essential
SAUSA300_RS13340	2.93235	5.10366e-06	cntC	nickel ABC transporter permease	Metabolism	Transport and binding proteins	Cations and iron carrying compounds	0	0	1	Not Essential
SAUSA300_RS04175	2.91899	5.67462e-06	emp	hypothetical protein	Virulence	Virulence	Virulence	2	2	3	Not Essential
SAUSA300_RS10845	2.9123	0.000157385	lukG	gamma-hemolysin subunit B	Virulence	Virulence	Virulence	0	0	0	Not Essential
SAUSA300_RS00625	2.87334	1.77078e-05	sbnD	MFS transporter	Cellular processes	Cellular processes	Biosynthesis of natural products	0	0	1	Not Essential
SAUSA300_RS00630	2.81191	3.80705e-05	sbnE	IucA/IucC family siderophore biosynthesis protein	Cellular processes	Cellular processes	Biosynthesis of natural products	0	0	3	Not Essential
SAUSA300_RS14290	2.79372	1.71297e-05	arcB	ornithine carbamoyltransferase	Metabolism	Amino acid biosynthesis	Glutamate family	0	0	1	Not Essential
SAUSA300_RS13630	2.76162	3.57317e-07	-	carboxylesterase	Metabolism	Biosynthesis of cofactors, prosthetic groups, and carriers	Menaquinone and ubiquinone	2	3	0	Not Essential
SAUSA300_RS05745	2.74772	0.00777605	ssl13	hypothetical protein	Virulence	Virulence	Virulence	3	5	8	Not Essential
SAUSA300_RS13325	2.74517	9.17441e-07	-	MFS transporter	Metabolism	Transport and binding proteins	Carbohydrates, organic alcohols, and acids	0	0	0	Not Essential
SAUSA300_RS00640	2.69929	9.24137e-07	sbnG	siderophore biosynthesis protein SbnG	Cellular processes	Cellular processes	Biosynthesis of natural products	0	1	1	Not Essential
SAUSA300_RS13530	2.69772	2.84344e-10	fnbA	fibronectin-binding protein A	Virulence	Virulence	Virulence	0	0	0	Not Essential
SAUSA300_RS13665	2.69493	1.92625e-06	-	haloacid dehalogenase	0	Unknown function	Enzymes of unknown specificity	0	1	0	Not Essential
SAUSA300_RS00635	2.56917	2.20143e-05	sbnF	IucA/IucC family siderophore biosynthesis protein	Cellular processes	Cellular processes	Biosynthesis of natural products	0	0	0	Not Essential
SAUSA300_RS05760	2.5533	5.79842e-06	arcC1	carbamate kinase 1	Metabolism	Energy metabolism	Amino acids and amines	0	0	2	Not Essential
SAUSA300_RS13345	2.5055	8.1372e-05	cntB	peptide ABC transporter permease	Metabolism	Transport and binding proteins	Cations and iron carrying compounds	0	0	0	Not Essential
SAUSA300_RS14280	2.47145	1.27908e-08	arcC	carbamate kinase 2	Metabolism	Energy metabolism	Amino acids and amines	0	0	0	Not Essential
SAUSA300_RS02195	2.46815	0.000708717	-	hypothetical protein	0	0	0	0	0	0	Not Essential
SAUSA300_RS00620	2.46738	0.000321543	sbnC	IucA/IucC family siderophore biosynthesis protein	Cellular processes	Cellular processes	Biosynthesis of natural products	0	0	2	Not Essential
SAUSA300_RS08005	2.46411	1.27972e-10	bfmBAA	2-oxoisovalerate dehydrogenase subunit alpha	Metabolism	Biosynthesis of cofactors, prosthetic groups, and carriers	Other; Thiamine; Pyridoxine	0	0	0	Essential
SAUSA300_RS01675	2.41012	0.00187619	nanT	hypothetical protein	Metabolism	Transport and binding proteins	Carbohydrates, organic alcohols, and acids	0	0	1	Not Essential
SAUSA300_RS09490	2.39614	1.68453e-05	-	membrane protein insertion efficiency factor YidD	0	Hypothetical proteins	Conserved	1	1	0	Essential
SAUSA300_RS03720	2.38869	2.86962e-06	saeP	hypothetical protein	0	0	0	0	0	0	Not Essential
SAUSA300_RS14470	2.34567	0.000210339	icaC	poly-beta-1,6-N-acetyl-D-glucosamine export protein	Virulence; Cell structure; Cellular processes	Cell envelope; Cellular processes	Biosynthesis and degradation of surface polysaccharides and lipopolysaccharides; Pathogenesis	2	4	0	Not Essential
SAUSA300_RS03745	2.33965	8.04845e-06	pabA	aminodeoxychorismate/anthranilate synthase component II	Metabolism	Biosynthesis of cofactors, prosthetic groups, and carriers	Folic acid	1	1	0	Not Essential
SAUSA300_RS07355	2.32343	1.14657e-11	bshA	N-acetyl-alpha-D-glucosaminyl L-malate synthase BshA	Metabolism	Biosynthesis of cofactors, prosthetic groups, and carriers	Glutathione and analogs	0	0	0	Essential
SAUSA300_RS01690	2.31961	3.19596e-07	nanR	MurR/RpiR family transcriptional regulator	Signal transduction	Regulatory functions	DNA interactions	0	1	0	Not Essential
SAUSA300_RS10310	2.30545	1.92625e-06	-	CamS family sex pheromone protein	Cellular processes	Cellular processes	Sporulation and germination	0	0	0	Not Essential
SAUSA300_RS13350	2.30243	0.00161537	cntA	nickel ABC transporter, nickel/metallophore periplasmic binding protein	Metabolism	Transport and binding proteins	Cations and iron carrying compounds	0	0	0	Not Essential
SAUSA300_RS08930	2.29311	3.93748e-07	-	hypothetical protein	0	0	0	0	1	0	Not Essential
SAUSA300_RS14465	2.27882	0.0264401	icaB	poly-beta-1,6-N-acetyl-D-glucosamine N-deacetylase	Virulence; Cell structure; Cellular processes	Cell envelope; Cellular processes	Biosynthesis and degradation of surface polysaccharides and lipopolysaccharides; Pathogenesis	6	8	4	Not Essential
SAUSA300_RS07420	2.26825	4.49685e-06	-	heptaprenyl pyrophosphate synthase subunit A	0	0	0	0	0	0	Essential
SAUSA300_RS14305	2.22749	0.0106424	argR	ArgR family transcriptional regulator	Signal transduction; Metabolism	Regulatory functions; Amino acid biosynthesis	DNA interactions; Glutamate family	2	2	5	Not Essential
SAUSA300_RS12385	2.21501	0.000901466	ureD	urease accessory protein	Metabolism	Central intermediary metabolism	Nitrogen metabolism	2	2	1	Not Essential
SAUSA300_RS08285	2.20457	2.64639e-11	cshB	DEAD/DEAH box family ATP-dependent RNA helicase	Genetic information processing	DNA metabolism	DNA replication, recombination, and repair	0	0	0	Not Essential
SAUSA300_RS02420	2.1667	4.58127e-10	dnaX	DNA polymerase III subunit gamma/tau	Genetic information processing	DNA metabolism	DNA replication, recombination, and repair	0	0	0	Essential
SAUSA300_RS02110	2.12911	0.00183423	ssl1	hypothetical protein	Virulence	Virulence	Virulence	5	5	0	Not Essential
SAUSA300_RS07505	2.10498	1.68855e-05	ribU	hypothetical protein	Metabolism	Transport and binding proteins	Unknown substrate	1	1	0	Not Essential
SAUSA300_RS08685	2.09323	0.00266193	yajC	preprotein translocase subunit YajC	Genetic information processing	Protein fate	Protein and peptide secretion and trafficking	1	1	0	Not Essential
SAUSA300_RS00610	2.07175	0.00426844	sbnA	siderophore biosynthesis protein SbnA	Cellular processes	Cellular processes	Biosynthesis of natural products	1	1	1	Not Essential
SAUSA300_RS13635	2.05469	0.0082347	-	ring-cleaving dioxygenase	Metabolism	Energy metabolism	Other	2	3	2	Not Essential
SAUSA300_RS03335	2.04054	0.000164516	-	membrane protein	Genetic information processing	Protein fate	Protein and peptide secretion and trafficking	1	2	0	Not Essential
SAUSA300_RS13770	2.03393	8.29964e-05	-	CHAP domain-containing protein	0	0	0	0	0	0	Not Essential
SAUSA300_RS02135	2.01141	0.0274321	ssl5	hypothetical protein	Virulence	Virulence	Virulence	4	4	1	Not Essential
SAUSA300_RS10100	1.98937	1.45617e-08	mutY	A/G-specific adenine glycosylase	Genetic information processing	DNA metabolism	DNA replication, recombination, and repair	0	0	0	Not Essential
SAUSA300_RS07945	1.96542	1.00563e-17	-	AraC family transcriptional regulator	0	0	0	0	0	0	Not Essential
SAUSA300_RS03340	1.96099	1.2321e-06	tagA	N-acetylmannosaminyltransferase	Cell structure	Cell envelope	Biosynthesis and degradation of surface polysaccharides and lipopolysaccharides	0	0	0	Not Essential
SAUSA300_RS04675	1.94594	6.2206e-08	-	TVP38/TMEM64 family protein	0	0	0	0	0	0	Not Essential
SAUSA300_RS05305	1.94454	9.51262e-06	cydA	cytochrome ubiquinol oxidase subunit I	Metabolism	Energy metabolism	Electron transport	0	0	0	Not Essential
SAUSA300_RS12440	1.93592	0.00117435	-	CHAP domain-containing protein	Cell structure	Cell envelope	Surface structures	0	0	1	Not Essential
SAUSA300_RS03740	1.9299	0.00103702	queC	7-cyano-7-deazaguanine synthase QueC	Genetic information processing	Protein synthesis	tRNA and rRNA base modification	0	0	0	Not Essential
SAUSA300_RS08440	1.9207	0.00150098	comEB	ComE operon protein 2	0	0	0	0	0	0	Not Essential
SAUSA300_RS01120	1.91657	0.00128736	-	gfo/Idh/MocA family oxidoreductase	Metabolism	Energy metabolism	Sugars	0	1	0	Not Essential
SAUSA300_RS08050	1.91233	8.9554e-05	accC	acetyl-CoA carboxylase biotin carboxylase subunit	Metabolism	Fatty acid and phospholipid metabolism	Biosynthesis	0	0	0	Essential
SAUSA300_RS00615	1.9119	0.0149567	sbnB	2,3-diaminopropionate biosynthesis protein SbnB	Cellular processes	Cellular processes	Biosynthesis of natural products	0	0	2	Not Essential
SAUSA300_RS00645	1.90335	0.00160509	sbnH	diaminopimelate decarboxylase	Cellular processes	Cellular processes	Biosynthesis of natural products	0	0	0	Not Essential
SAUSA300_RS02645	1.88864	0.000556227	folB	dihydroneopterin aldolase	Metabolism	Biosynthesis of cofactors, prosthetic groups, and carriers	Folic acid	1	1	0	Essential
SAUSA300_RS13990	1.87474	0.01497	-	hypothetical protein	0	Unknown function	Enzymes of unknown specificity	1	1	3	Not Essential
SAUSA300_RS12720	1.86692	2.09358e-09	tcaA	zinc ribbon domain-containing protein	Signal transduction	Regulatory functions	DNA interactions	0	0	0	Not Essential
SAUSA300_RS01275	1.8027	0.0430343	-	transcriptional antiterminator	Signal transduction	Signal transduction	PTS	4	5	5	Not Essential
SAUSA300_RS04025	1.80247	6.73838e-12	-	hypothetical protein	0	0	0	0	1	0	Not Essential
SAUSA300_RS01325	1.80173	3.57658e-07	tarF	CDP-glycerol--glycerophosphate glycerophosphotransferase	Metabolism	Biosynthesis of cofactors, prosthetic groups, and carriers	Other	0	0	0	Essential
SAUSA300_RS07900	1.79507	7.56998e-12	xerD	tyrosine recombinase XerD	Genetic information processing	DNA metabolism	DNA replication, recombination, and repair	0	0	0	Essential
SAUSA300_RS12280	1.78917	0.00228785	mobB	molybdopterin-guanine dinucleotide biosynthesis protein B	Metabolism	Biosynthesis of cofactors, prosthetic groups, and carriers	Molybdopterin	2	3	0	Not Essential
SAUSA300_RS01415	1.78258	0.00803287	rbsU	ribose transporter RbsU	Metabolism	Transport and binding proteins	Carbohydrates, organic alcohols, and acids	1	1	1	Not Essential
SAUSA300_RS07905	1.77027	4.24485e-07	fur	transcriptional repressor	Signal transduction	Regulatory functions	DNA interactions	0	0	0	Essential
SAUSA300_RS01090	1.76601	0.0113224	-	peptidase M23	Genetic information processing	Transcription	DNA-dependent RNA polymerase	1	2	1	Not Essential
SAUSA300_RS05690	1.76474	0.0230372	efb	fibrinogen-binding protein	Virulence	Virulence	Virulence	0	0	0	Not Essential
SAUSA300_RS01735	1.75707	0.00124904	-	hypothetical protein	0	0	0	0	0	0	Not Essential
SAUSA300_RS03210	1.75109	0.00892519	-	endonuclease III domain-containing protein	Genetic information processing	DNA metabolism	DNA replication, recombination, and repair	2	2	0	Not Essential
SAUSA300_RS01395	1.74306	0.0119185	-	SAM-dependent methyltransferase	Metabolism	Biosynthesis of cofactors, prosthetic groups, and carriers	Menaquinone and ubiquinone	1	2	2	Not Essential
SAUSA300_RS08275	1.73738	1.3995e-06	znuC	zinc ABC transporter ATP-binding protein	Metabolism	Transport and binding proteins	Unknown substrate	0	0	0	Not Essential
SAUSA300_RS14020	1.73661	0.000315327	-	hypothetical protein	0	0	0	1	1	0	Essential
SAUSA300_RS00890	1.73268	0.0481043	-	DUF454 domain-containing protein	0	0	0	2	3	1	Not Essential
SAUSA300_RS04470	1.72881	1.53154e-08	-	bifunctional metallophosphatase/5'-nucleotidase	0	0	0	0	0	0	Not Essential
SAUSA300_RS04230	1.71655	2.70707e-06	-	histidine phosphatase family protein	Metabolism	Biosynthesis of cofactors, prosthetic groups, and carriers	Heme, porphyrin, and cobalamin	0	0	0	Not Essential
SAUSA300_RS13105	1.70017	0.0449872	bioA	adenosylmethionine--8-amino-7-oxononanoate aminotransferase BioA	Metabolism	Biosynthesis of cofactors, prosthetic groups, and carriers	Biotin	2	2	3	Not Essential
SAUSA300_RS13855	1.69965	1.17315e-10	copA	copper-exporting P-type ATPase A	Metabolism	Transport and binding proteins	Cations and iron carrying compounds	0	0	0	Not Essential
SAUSA300_RS07870	1.69698	0.000126004	srrB	two-component sensor histidine kinase	Signal transduction	Signal transduction	Two-component systems	0	0	0	Not Essential
SAUSA300_RS05430	1.68332	6.38772e-08	typA	translational GTPase TypA	Genetic information processing; Cellular processes; Signal transduction	Protein synthesis; Cellular processes; Regulatory functions	Translation factors; Adaptations to atypical conditions; Other	0	0	0	Not Essential
SAUSA300_RS03490	1.6819	0.0034883	-	peptidase M23	Cellular processes	Cellular processes	Sporulation and germination	0	0	0	Not Essential
SAUSA300_RS03750	1.66846	0.00302965	pabB	para-aminobenzoate synthetase subunit I	Metabolism	Biosynthesis of cofactors, prosthetic groups, and carriers	Folic acid	1	1	0	Not Essential
SAUSA300_RS02610	1.66249	1.10102e-05	-	RNA-binding protein S1	Genetic information processing	Transcription	Degradation of RNA	0	0	0	Not Essential
SAUSA300_RS01115	1.66051	0.00326283	-	gfo/Idh/MocA family oxidoreductase	Metabolism	Energy metabolism	Sugars	1	1	0	Not Essential
SAUSA300_RS12850	1.6605	0.00362764	-	hypothetical protein	0	0	0	0	1	0	Not Essential
SAUSA300_RS12425	1.65563	0.000493727	nhaC	Na+/H+ antiporter NhaC	Metabolism	Transport and binding proteins	Cations and iron carrying compounds	0	0	0	Not Essential
SAUSA300_RS10105	1.64896	1.3995e-06	-	metal-dependent hydrolase	Metabolism	Transport and binding proteins	Unknown substrate	0	0	0	Not Essential
SAUSA300_RS11840	1.62382	0.00776186	lacG	6-phospho-beta-galactosidase	Metabolism	Energy metabolism	Biosynthesis and degradation of polysaccharides	1	1	1	Not Essential
SAUSA300_RS00705	1.61862	1.83033e-05	sodM	Superoxide dismutase [Mn/Fe] 2	0	0	0	0	0	0	Not Essential
SAUSA300_RS03605	1.61507	0.00758586	mgrA	MarR family transcriptional regulator	Signal transduction	Regulatory functions	DNA interactions	0	0	0	Not Essential
SAUSA300_RS05075	1.57211	0.0379749	menA	1,4-dihydroxy-2-naphthoate octaprenyltransferase	Metabolism	Biosynthesis of cofactors, prosthetic groups, and carriers	Menaquinone and ubiquinone	0	0	0	Essential
SAUSA300_RS05080	1.55413	0.000751053	menF	isochorismate synthase	Metabolism	Biosynthesis of cofactors, prosthetic groups, and carriers	Menaquinone and ubiquinone	0	0	0	Not Essential
SAUSA300_RS07325	1.55213	2.72331e-06	nth	endonuclease III	Genetic information processing	DNA metabolism	DNA replication, recombination, and repair	0	0	0	Not Essential
SAUSA300_RS05315	1.53877	3.54194e-06	ktrA	potassium transporter Trk	Metabolism	Transport and binding proteins	0	0	0	0	Not Essential
SAUSA300_RS07500	1.52224	0.000377002	fer	ferredoxin	Metabolism	Energy metabolism	Electron transport	0	0	0	Not Essential
SAUSA300_RS01170	1.51031	0.00122222	-	glycerophosphoryl diester phosphodiesterase	0	0	0	0	0	0	Not Essential
SAUSA300_RS05310	1.49587	0.000109816	cydB	cytochrome D ubiquinol oxidase subunit II	Metabolism	Energy metabolism	Electron transport	0	0	0	Not Essential
SAUSA300_RS02150	1.49319	0.0440714	ssl7	hypothetical protein	Virulence	Virulence	Virulence	3	3	1	Not Essential
SAUSA300_RS12610	1.48697	0.00042669	lyrA	lysostaphin resistance protein A	0	0	0	0	0	0	Not Essential
SAUSA300_RS13100	1.47742	0.0323371	bioB	biotin synthase	Metabolism	Biosynthesis of cofactors, prosthetic groups, and carriers	Biotin	2	2	1	Not Essential
SAUSA300_RS13010	1.46887	0.00350842	fmhA	aminoacyltransferase	0	Unknown function	General	0	0	0	Not Essential
SAUSA300_RS02940	1.46542	5.55045e-07	folE2	GTP cyclohydrolase I FolE2	Metabolism	Biosynthesis of cofactors, prosthetic groups, and carriers	Other	0	0	0	Essential
SAUSA300_RS05515	1.4611	0.0301989	-	hypothetical protein	0	0	0	0	0	0	Not Essential
SAUSA300_RS12550	1.45901	0.0235277	glvC	PTS alpha-glucoside transporter subunit IIBC	Metabolism	Transport and binding proteins	Carbohydrates, organic alcohols, and acids	1	1	0	Not Essential
SAUSA300_RS12545	1.44536	0.0167446	-	hypothetical protein	0	0	0	1	1	0	Not Essential
SAUSA300_RS01085	1.44445	0.00191937	azoR	FMN-dependent NADH-azoreductase	0	0	0	0	0	0	Not Essential
SAUSA300_RS04255	1.4434	0.00215014	-	nitroreductase	Metabolism	Biosynthesis of cofactors, prosthetic groups, and carriers	Heme, porphyrin, and cobalamin	0	0	0	Not Essential
SAUSA300_RS02970	1.44193	0.028902	-	HAD family hydrolase	Metabolism	Energy metabolism	Sugars	2	2	0	Not Essential
SAUSA300_RS10190	1.43299	1.76757e-06	vraS	two-component sensor histidine kinase	Signal transduction	Signal transduction	Two-component systems	0	0	0	Not Essential
SAUSA300_RS07310	1.42846	0.00974896	recU	Holliday junction resolvase RecU	Genetic information processing	DNA metabolism	DNA replication, recombination, and repair	0	1	0	Essential
SAUSA300_RS06635	1.42675	0.0299882	-	hypothetical protein	0	0	0	0	0	0	Not Essential
SAUSA300_RS01125	1.42538	0.0031625	-	xylose isomerase	Metabolism	Energy metabolism	Sugars	0	1	0	Not Essential
SAUSA300_RS04945	1.40217	0.0274842	-	hypothetical protein	0	0	0	0	1	1	Not Essential
SAUSA300_RS08595	1.39831	0.000234054	-	hypothetical protein	0	0	0	0	0	0	Not Essential
SAUSA300_RS03840	1.36956	0.00887452	nrdI	protein NrdI	Metabolism	Purines, pyrimidines, nucleosides, and nucleotides	2'-Deoxyribonucleotide metabolism	0	0	0	Essential
SAUSA300_RS14025	1.36484	0.00647279	-	hypothetical protein	0	0	0	0	0	0	Not Essential
SAUSA300_RS13915	1.35387	0.0119365	isaA	transglycosylase IsaA	0	0	0	0	0	0	Not Essential
SAUSA300_RS03800	1.34323	0.000532415	opuBB	ABC transporter permease	Metabolism	Transport and binding proteins	Amino acids, peptides and amines	0	0	0	Not Essential
SAUSA300_RS08645	1.33187	0.00225626	aspS	aspartate--tRNA ligase	Genetic information processing	Protein synthesis	tRNA aminoacylation	0	0	0	Essential
SAUSA300_RS02985	1.32067	0.0350311	vraA	long-chain-fatty-acid--CoA ligase	Metabolism	Fatty acid and phospholipid metabolism	Other	1	1	1	Not Essential
SAUSA300_RS05070	1.30289	0.011685	-	acetyltransferase	Genetic information processing	Protein synthesis	Ribosomal proteins: synthesis and modification	2	2	0	Not Essential
SAUSA300_RS06000	1.30203	4.74758e-05	def2	peptide deformylase	Genetic information processing	Protein fate	Protein modification and repair	0	0	0	Not Essential
SAUSA300_RS07895	1.28943	0.0132234	-	hypothetical protein	0	0	0	1	2	0	Not Essential
SAUSA300_RS02575	1.2876	0.00220395	rplY	50S ribosomal protein L25/general stress protein Ctc	Genetic information processing	Protein synthesis	Ribosomal proteins: synthesis and modification	0	0	0	Not Essential
SAUSA300_RS02945	1.28573	0.00418609	bshB2	bacillithiol biosynthesis deacetylase BshB2	Metabolism	Biosynthesis of cofactors, prosthetic groups, and carriers	Glutathione and analogs	0	0	0	Not Essential
SAUSA300_RS08755	1.27934	0.0428539	-	hypothetical protein	0	0	0	1	2	0	Not Essential
SAUSA300_RS03705	1.259	0.00629515	saeS	two-component sensor histidine kinase	Signal transduction	Signal transduction	Two-component systems	0	0	0	Not Essential
SAUSA300_RS06775	1.24446	0.0281456	-	hypothetical protein	Metabolism	Biosynthesis of cofactors, prosthetic groups, and carriers	Other	0	0	0	Not Essential
SAUSA300_RS09050	1.23133	0.000357629	-	class I SAM-dependent methyltransferase	Genetic information processing	DNA metabolism	Restriction/modification	0	0	0	Not Essential
SAUSA300_RS02990	1.22216	0.017582	vraB	acetyl-CoA acetyltransferase	Metabolism	Fatty acid and phospholipid metabolism	Other	1	2	0	Not Essential
SAUSA300_RS06060	1.21626	0.000201613	recG	DNA helicase RecG	Genetic information processing	DNA metabolism	DNA replication, recombination, and repair	0	0	0	Not Essential
SAUSA300_RS04445	1.20849	0.00218862	-	HlyC/CorC family transporter	0	0	0	0	0	0	Not Essential
SAUSA300_RS05150	1.19834	0.000152643	-	hypothetical protein	Signal transduction	Regulatory functions	Other	0	0	0	Not Essential
SAUSA300_RS04930	1.18575	0.0185544	ltaA	MFS transporter	Metabolism	Transport and binding proteins	Other	0	1	0	Not Essential
SAUSA300_RS11785	1.18195	0.00449728	-	IucA/IucC family siderophore biosynthesis protein	0	0	0	0	0	0	Not Essential
SAUSA300_RS03730	1.17608	0.0190105	queE	7-carboxy-7-deazaguanine synthase QueE	Genetic information processing	Protein synthesis	tRNA and rRNA base modification	1	1	0	Not Essential
SAUSA300_RS05085	1.17077	2.53973e-07	menD	2-succinyl-5-enolpyruvyl-6-hydroxy-3- cyclohexene-1-carboxylate synthase	Metabolism	Biosynthesis of cofactors, prosthetic groups, and carriers	Menaquinone and ubiquinone	0	0	0	Not Essential
SAUSA300_RS03765	1.15997	0.00796454	-	allophanate hydrolase	0	Hypothetical proteins	Conserved	0	0	0	Not Essential
SAUSA300_RS06405	1.15905	0.000714593	miaB	tRNA (N6-isopentenyl adenosine(37)-C2)-methylthiotransferase MiaB	Genetic information processing	Protein synthesis	tRNA and rRNA base modification	0	0	0	Not Essential
SAUSA300_RS13155	1.15852	0.00189236	-	membrane protein	0	0	0	0	1	0	Not Essential
SAUSA300_RS08605	1.15161	3.83098e-05	iscS	cysteine desulfurase	0	0	0	0	0	0	Essential
SAUSA300_RS01450	1.14444	0.0304477	lytM	glycyl-glycine endopeptidase LytM	Genetic information processing	Transcription	DNA-dependent RNA polymerase	1	1	0	Not Essential
SAUSA300_RS06420	1.10889	1.38222e-07	mutS	DNA mismatch repair protein MutS	Genetic information processing	DNA metabolism	DNA replication, recombination, and repair	0	0	0	Not Essential
SAUSA300_RS01630	1.10576	0.00450273	brnQ2	branched-chain amino acid transporter II carrier protein	Metabolism	Transport and binding proteins	Amino acids, peptides and amines	0	0	0	Not Essential
SAUSA300_RS08990	1.10552	0.000301124	accD	acetyl-CoA carboxylase carboxyl transferase subunit beta	Metabolism	Fatty acid and phospholipid metabolism	Biosynthesis	0	0	0	Essential
SAUSA300_RS03850	1.09997	0.000777275	nrdF	ribonucleotide-diphosphate reductase subunit beta	Metabolism	Purines, pyrimidines, nucleosides, and nucleotides	2'-Deoxyribonucleotide metabolism	0	0	0	Essential
SAUSA300_RS09090	1.09256	0.0440262	rpsD	30S ribosomal protein S4	Genetic information processing	Protein synthesis	Ribosomal proteins: synthesis and modification	0	0	0	Essential
SAUSA300_RS08435	1.08854	0.0204327	comEC	DNA internalization-related competence protein ComEC/Rec2	Cellular processes	Cellular processes	DNA transformation	1	1	0	Not Essential
SAUSA300_RS08290	1.07149	0.00271826	-	Nif3-like dinuclear metal center hexameric protein	0	Unknown function	General	0	1	0	Not Essential
SAUSA300_RS07360	1.0639	0.0143777	-	hypothetical protein	0	Unknown function	General	0	0	0	Not Essential
SAUSA300_RS01715	1.06322	0.0288754	-	NADH-dependent flavin oxidoreductase	0	0	0	1	1	0	Not Essential
SAUSA300_RS08305	1.053	0.00163789	dnaG	DNA primase	Genetic information processing	DNA metabolism	DNA replication, recombination, and repair	0	0	0	Essential
SAUSA300_RS12800	1.05272	0.0178186	-	quinone oxidoreductase	0	Unknown function	Enzymes of unknown specificity	0	0	0	Not Essential
SAUSA300_RS10275	1.03086	0.0189121	rumA	RNA methyltransferase	Genetic information processing	Protein synthesis	tRNA and rRNA base modification	0	0	0	Not Essential
SAUSA300_RS05330	1.0195	0.0156957	rpoY	hypothetical protein	0	0	0	0	0	0	Essential
SAUSA300_RS06830	1.01439	0.002751	msrR	regulatory protein MsrR	Signal transduction	Regulatory functions	Other	0	0	0	Not Essential
SAUSA300_RS11025	1.00871	0.0299003	-	tRNA (adenosine(37)-N6)-threonylcarbamoyltransferase complex ATPase subunit type 1 TsaE	Genetic information processing	Protein synthesis	tRNA and rRNA base modification	2	2	0	Essential
SAUSA300_RS06890	1.00593	0.00188388	femA	aminoacyltransferase FemA	Genetic information processing	Protein synthesis	tRNA aminoacylation	0	0	0	Essential
SAUSA300_RS05650	1.00266	0.0223169	murI	glutamate racemase	Cell structure	Cell envelope	Biosynthesis and degradation of murein sacculus and peptidoglycan	0	0	0	Essential
SAUSA300_RS11330	-1.00215	0.0258072	atpC	ATP synthase epsilon chain	Metabolism	Energy metabolism	ATP-proton motive force interconversion	0	0	0	Essential
SAUSA300_RS09265	-1.01111	0.00339846	dat	D-alanine aminotransferase	Metabolism	Energy metabolism	Amino acids and amines	0	0	0	Not Essential
SAUSA300_RS04910	-1.01503	0.0169667	-	AI-2E family transporter	Cellular processes	Cellular processes	Sporulation and germination	0	0	0	Not Essential
SAUSA300_RS09080	-1.01604	6.65624e-06	ezrA	septation ring formation regulator EzrA	Cellular processes; Genetic information processing	Cellular processes; DNA metabolism	Cell division; Chromosome-associated proteins	0	0	0	Essential
SAUSA300_RS08975	-1.01847	0.00964454	pykA	pyruvate kinase	Metabolism	Energy metabolism	Glycolysis/gluconeogenesis	0	0	0	Essential
SAUSA300_RS07875	-1.02339	0.000584687	srrA	DNA-binding response regulator	Signal transduction	Signal transduction	Two-component systems	0	0	0	Not Essential
SAUSA300_RS06410	-1.02618	0.0487612	-	hypothetical protein	0	0	0	3	4	0	Not Essential
SAUSA300_RS13025	-1.02761	0.0309009	tcyA	amino acid ABC transporter substrate-binding protein	Metabolism	Transport and binding proteins	Amino acids, peptides and amines	0	0	0	Not Essential
SAUSA300_RS12310	-1.02819	0.0217198	modB	molybdenum ABC transporter permease subunit	Metabolism	Transport and binding proteins	Anions	2	2	0	Not Essential
SAUSA300_RS11825	-1.0292	0.0447331	-	zinc-binding alcohol dehydrogenase	Metabolism	Energy metabolism	Fermentation	1	1	0	Not Essential
SAUSA300_RS03360	-1.0367	0.0186534	tagX	glycosyl transferase	Cell structure	Cell envelope	Biosynthesis and degradation of surface polysaccharides and lipopolysaccharides	2	2	0	Not Essential
SAUSA300_RS10175	-1.0369	0.0185544	-	hypothetical protein	0	0	0	1	1	0	Not Essential
SAUSA300_RS07145	-1.04049	0.0388147	-	N-acetyltransferase	Genetic information processing	Protein synthesis	Ribosomal proteins: synthesis and modification	3	3	0	Not Essential
SAUSA300_RS02475	-1.04239	0.0107211	holB	DNA polymerase III subunit delta'	Genetic information processing	DNA metabolism	DNA replication, recombination, and repair	0	0	0	Essential
SAUSA300_RS11375	-1.043	0.0175211	mnaA	UDP-N-acetylglucosamine 2-epimerase (non-hydrolyzing)	Cell structure	Cell envelope	Biosynthesis and degradation of surface polysaccharides and lipopolysaccharides	0	0	0	Not Essential
SAUSA300_RS11710	-1.04504	0.0438517	lmrS	MFS transporter	Cellular processes; Metabolism	Cellular processes; Transport and binding proteins	Toxin production and resistance; Other	1	2	0	Not Essential
SAUSA300_RS04670	-1.04612	0.00727868	pgi	glucose-6-phosphate isomerase	Metabolism	Energy metabolism	Glycolysis/gluconeogenesis	0	0	0	Essential
SAUSA300_RS06290	-1.0467	0.00595085	infB	translation initiation factor IF-2	Genetic information processing	Protein synthesis	Translation factors	0	0	0	Essential
SAUSA300_RS09305	-1.04931	8.03855e-05	leuS	leucine--tRNA ligase	Genetic information processing	Protein synthesis	tRNA aminoacylation	0	0	0	Essential
SAUSA300_RS01320	-1.05633	0.0223487	tarL'	tagB protein	Metabolism	Biosynthesis of cofactors, prosthetic groups, and carriers	Other	0	0	0	Not Essential
SAUSA300_RS06630	-1.06264	0.0137738	-	hypothetical protein	Cellular processes	Cellular processes	Cell division	1	1	0	Not Essential
SAUSA300_RS03375	-1.06306	0.000697258	abcA	ABC transporter ATP-binding protein	Metabolism	Transport and binding proteins	Other	0	0	0	Not Essential
SAUSA300_RS07060	-1.07075	0.0095399	-	tellurite resistance protein TelA	0	0	0	0	1	0	Not Essential
SAUSA300_RS10160	-1.07188	0.000796726	ampS	aminopeptidase	0	0	0	0	0	0	Not Essential
SAUSA300_RS07970	-1.07255	0.00128736	gnd	phosphogluconate dehydrogenase (NADP(+)-dependent, decarboxylating)	Metabolism	Energy metabolism	Pentose phosphate pathway	0	0	0	Essential
SAUSA300_RS07180	-1.0772	0.010314	fakB2	hypothetical protein	0	Unknown function	General	0	0	0	Not Essential
SAUSA300_RS00080	-1.07798	0.0299882	rplI	50S ribosomal protein L9	Genetic information processing	Protein synthesis	Ribosomal proteins: synthesis and modification	1	1	0	Essential
SAUSA300_RS03685	-1.08684	0.00128186	nagA	N-acetylglucosamine-6-phosphate deacetylase	Metabolism	Central intermediary metabolism	Amino sugars	1	1	0	Not Essential
SAUSA300_RS08025	-1.08752	0.0407478	ispA	geranyltranstransferase	Metabolism	Biosynthesis of cofactors, prosthetic groups, and carriers	Menaquinone and ubiquinone	0	0	0	Not Essential
SAUSA300_RS12645	-1.08908	0.0383125	-	sodium ABC transporter ATP-binding protein	Metabolism	Transport and binding proteins	Other	2	2	0	Not Essential
SAUSA300_RS07390	-1.0901	0.0115828	aroB	3-dehydroquinate synthase	Metabolism	Amino acid biosynthesis	Aromatic amino acid family	0	0	0	Not Essential
SAUSA300_RS02465	-1.09076	0.0284931	pstA	hypothetical protein	0	0	0	0	0	0	Not Essential
SAUSA300_RS04720	-1.09803	0.0260304	sufT	DNA methyltransferase	Metabolism	Biosynthesis of cofactors, prosthetic groups, and carriers	Other	0	0	0	Not Essential
SAUSA300_RS07085	-1.09987	0.0291448	-	hypothetical protein	Cellular processes	Cellular processes	Other	1	2	0	Not Essential
SAUSA300_RS09270	-1.09989	0.0149567	-	dipeptidase PepV	0	0	0	0	0	0	Not Essential
SAUSA300_RS07975	-1.10327	0.00912018	-	hypothetical protein	0	0	0	0	0	0	Not Essential
SAUSA300_RS09375	-1.10521	0.0383131	-	pyridine nucleotide-disulfide oxidoreductase	Genetic information processing	Protein synthesis	tRNA and rRNA base modification	1	1	0	Not Essential
SAUSA300_RS06210	-1.10772	0.0028182	codY	GTP-sensing pleiotropic transcriptional regulator CodY	Signal transduction	Regulatory functions	DNA interactions	1	1	0	Not Essential
SAUSA300_RS11365	-1.113	0.0185544	atpB	ATP synthase subunit A	Metabolism	Energy metabolism	ATP-proton motive force interconversion	0	0	0	Essential
SAUSA300_RS00770	-1.11517	0.0426887	-	bifunctional metallophosphatase/5'-nucleotidase	Metabolism	Purines, pyrimidines, nucleosides, and nucleotides	Other	1	2	0	Not Essential
SAUSA300_RS12080	-1.11519	0.0157759	rpsH	30S ribosomal protein S8	Genetic information processing	Protein synthesis	Ribosomal proteins: synthesis and modification	0	0	0	Essential
SAUSA300_RS09045	-1.1162	0.000201613	ackA	acetate kinase	Metabolism	Energy metabolism	Fermentation	0	0	0	Not Essential
SAUSA300_RS09465	-1.11752	0.0143777	metK	S-adenosylmethionine synthase	Metabolism	Central intermediary metabolism	Other	0	0	0	Essential
SAUSA300_RS14055	-1.11765	0.0140183	panC	pantoate--beta-alanine ligase	Metabolism	Biosynthesis of cofactors, prosthetic groups, and carriers	Pantothenate and coenzyme A	1	2	0	Not Essential
SAUSA300_RS13195	-1.11907	0.00468159	kimA	amino acid permease	Metabolism	Transport and binding proteins	Amino acids, peptides and amines	0	0	0	Not Essential
SAUSA300_RS05445	-1.12044	0.0371158	-	hypothetical protein	0	0	0	0	0	0	Not Essential
SAUSA300_RS05175	-1.12333	0.0117418	qoxA	quinol oxidase subunit 2	Metabolism	Energy metabolism	Electron transport	0	0	0	Not Essential
SAUSA300_RS09815	-1.13022	0.000399272	-	DNA repair exonuclease	Genetic information processing	DNA metabolism	DNA replication, recombination, and repair	0	0	0	Not Essential
SAUSA300_RS13225	-1.13121	0.0125311	-	MFS transporter	Cellular processes; Metabolism	Cellular processes; Transport and binding proteins	Toxin production and resistance; Other	1	1	0	Not Essential
SAUSA300_RS02835	-1.13479	0.00235106	rpsL	30S ribosomal protein S12	Genetic information processing	Protein synthesis	Ribosomal proteins: synthesis and modification	0	0	0	Essential
SAUSA300_RS06805	-1.13876	0.0227219	glcT	protein GlcT	Metabolism	Biosynthesis of cofactors, prosthetic groups, and carriers	Riboflavin, FMN, and FAD	3	4	0	Not Essential
SAUSA300_RS12020	-1.14237	0.00410196	rpoA	DNA-directed RNA polymerase subunit alpha	Genetic information processing	Transcription	DNA-dependent RNA polymerase	0	0	0	Essential
SAUSA300_RS04015	-1.15103	1.37789e-05	lgt	prolipoprotein diacylglyceryl transferase	Genetic information processing	Protein fate	Protein modification and repair	0	0	0	Not Essential
SAUSA300_RS02910	-1.15333	0.0159845	azo1	FMN-dependent NADPH-azoreductase	0	0	0	1	1	0	Not Essential
SAUSA300_RS13865	-1.15964	0.00778256	-	lactate dehydrogenase	Metabolism	Amino acid biosynthesis	Serine family	0	0	0	Not Essential
SAUSA300_RS05590	-1.16137	0.000311161	pheT	phenylalanine--tRNA ligase subunit beta	Genetic information processing	Protein synthesis	tRNA aminoacylation	0	0	0	Essential
SAUSA300_RS03165	-1.16276	0.0029908	iolS	aldo/keto reductase	0	0	0	1	1	0	Not Essential
SAUSA300_RS10305	-1.16657	0.0188574	putP	sodium:proline symporter	Metabolism	Transport and binding proteins	Amino acids, peptides and amines	1	1	0	Not Essential
SAUSA300_RS09855	-1.16676	0.0114196	fumC	class II fumarate hydratase	Metabolism	Energy metabolism	TCA cycle	1	1	0	Not Essential
SAUSA300_RS05940	-1.17103	0.0425713	carB	carbamoyl-phosphate synthase large chain	Metabolism	Purines, pyrimidines, nucleosides, and nucleotides	Pyrimidine ribonucleotide biosynthesis	0	0	0	Not Essential
SAUSA300_RS02965	-1.17205	0.0123068	hxlB	6-phospho-3-hexuloisomerase	Metabolism	Energy metabolism	Sugars	0	0	0	Not Essential
SAUSA300_RS04045	-1.17224	0.00776186	-	YvcK family protein	0	Hypothetical proteins	Conserved	1	1	0	Essential
SAUSA300_RS11310	-1.17959	0.018389	fabZ	beta-hydroxyacyl-ACP dehydratase	Metabolism	Fatty acid and phospholipid metabolism	Biosynthesis	0	1	0	Essential
SAUSA300_RS06835	-1.18242	0.0153902	dmpI	tautomerase	Metabolism	Energy metabolism	Other	2	2	0	Essential
SAUSA300_RS03630	-1.1825	0.00128736	-	deoxyribodipyrimidine photo-lyase	Genetic information processing	DNA metabolism	DNA replication, recombination, and repair	0	0	0	Not Essential
SAUSA300_RS06035	-1.1842	0.000634843	cfxE	ribulose-phosphate 3-epimerase	Metabolism	Energy metabolism	Pentose phosphate pathway	2	2	0	Essential
SAUSA300_RS08880	-1.18553	0.00129067	lysP	gamma-aminobutyrate permease	Metabolism	Transport and binding proteins	Amino acids, peptides and amines	0	0	0	Essential
SAUSA300_RS14610	-1.19215	0.0166638	nixA	nickel transporter NixA	Metabolism	Transport and binding proteins	Cations and iron carrying compounds	3	3	0	Not Essential
SAUSA300_RS04585	-1.19265	0.0461701	mnhG	Na+/H+ antiporter subunit G	Metabolism	Transport and binding proteins	Cations and iron carrying compounds	2	3	0	Essential
SAUSA300_RS09015	-1.19688	0.019613	uspA2	universal stress protein	0	Unknown function	Enzymes of unknown specificity	0	0	0	Not Essential
SAUSA300_RS07365	-1.20256	0.000779771	-	zinc metallopeptidase	0	0	0	0	0	0	Essential
SAUSA300_RS09290	-1.21116	0.00427685	-	aminoacetone oxidase family FAD-binding enzyme	0	Unknown function	Enzymes of unknown specificity	2	2	0	Not Essential
SAUSA300_RS12510	-1.21461	0.0246507	-	MurR/RpiR family transcriptional regulator	0	0	0	0	0	0	Not Essential
SAUSA300_RS03960	-1.21535	0.00336619	saHPF	ribosomal subunit interface protein	Genetic information processing	Protein synthesis	Translation factors	0	0	0	Not Essential
SAUSA300_RS12345	-1.22031	0.0461139	ydbM	acyl-CoA dehydrogenase	Metabolism	Central intermediary metabolism	Sulfur metabolism	1	1	0	Not Essential
SAUSA300_RS13585	-1.22233	0.0167513	-	DedA family protein	0	0	0	0	0	0	Not Essential
SAUSA300_RS12135	-1.22554	0.0260304	rplB	50S ribosomal protein L2	Genetic information processing	Protein synthesis	Ribosomal proteins: synthesis and modification	0	0	0	Essential
SAUSA300_RS05395	-1.22672	0.0139501	potD	spermidine/putrescine ABC transporter substrate-binding protein	Metabolism	Transport and binding proteins	Amino acids, peptides and amines	1	1	0	Not Essential
SAUSA300_RS05960	-1.22769	0.0369985	-	VOC family protein	0	0	0	2	2	0	Not Essential
SAUSA300_RS10965	-1.22861	0.00120263	scrB	sucrose-6-phosphate hydrolase	Metabolism	Energy metabolism	Biosynthesis and degradation of polysaccharides	0	0	0	Not Essential
SAUSA300_RS09285	-1.23757	0.00022259	-	polysaccharide biosynthesis protein	Cellular processes	Cellular processes	Sporulation and germination	0	0	0	Essential
SAUSA300_RS11320	-1.23765	0.0272711	-	membrane protein	0	0	0	4	5	0	Not Essential
SAUSA300_RS08260	-1.23993	0.00354565	sodA	superoxide dismutase	0	0	0	0	0	0	Essential
SAUSA300_RS13800	-1.24111	0.0193311	-	methylated-DNA--[protein]-cysteine S-methyltransferase	Genetic information processing	DNA metabolism	DNA replication, recombination, and repair	1	1	0	Essential
SAUSA300_RS07185	-1.24162	0.00121803	dfrA	dihydrofolate reductase	0	0	0	0	0	0	Essential
SAUSA300_RS01420	-1.2443	0.00361277	rbsR	LacI family transcriptional regulator	Signal transduction	Regulatory functions	DNA interactions	3	4	0	Not Essential
SAUSA300_RS10450	-1.24643	0.0140334	-	thioredoxin family protein	Metabolism	Energy metabolism	Electron transport	0	0	0	Not Essential
SAUSA300_RS08485	-1.24704	0.00151712	-	hypothetical protein	0	0	0	1	2	0	Essential
SAUSA300_RS04835	-1.25173	0.0047521	trpS	tryptophan--tRNA ligase	Genetic information processing	Protein synthesis	tRNA aminoacylation	0	1	0	Essential
SAUSA300_RS01375	-1.25791	0.0264918	bglR	GntR family transcriptional regulator	Signal transduction	Regulatory functions	DNA interactions	2	3	0	Not Essential
SAUSA300_RS06660	-1.25803	0.0467314	-	HAD family phosphatase	0	Unknown function	Enzymes of unknown specificity	0	0	0	Not Essential
SAUSA300_RS02025	-1.26828	0.0259681	ahpC	alkyl hydroperoxide reductase subunit C	Cellular processes	Cellular processes	Detoxification; Adaptations to atypical conditions	0	0	0	Essential
SAUSA300_RS05290	-1.26926	0.00129314	ptsH	phosphocarrier protein HPr	Signal transduction	Signal transduction	PTS	0	0	0	Essential
SAUSA300_RS02480	-1.2707	0.000493767	-	signal peptidase II	0	0	0	1	1	0	Not Essential
SAUSA300_RS12690	-1.2764	0.0035439	-	hypothetical protein	Genetic information processing	Protein fate	Protein and peptide secretion and trafficking	2	2	0	Not Essential
SAUSA300_RS09025	-1.28778	0.0069127	pepQ	dipeptidase	Genetic information processing	Protein fate	Protein modification and repair	1	1	0	Not Essential
SAUSA300_RS02855	-1.28875	0.00898149	-	N-acetyl-L,L-diaminopimelate deacetylase	Genetic information processing	Protein fate	Degradation of proteins, peptides, and glycopeptides	2	2	0	Not Essential
SAUSA300_RS08140	-1.2914	0.000114616	pepQ2	peptidase M24 family protein	Genetic information processing	Protein fate	Protein modification and repair	0	0	0	Not Essential
SAUSA300_RS10915	-1.29225	0.0348052	sdrH	hypothetical protein	0	0	0	0	1	0	Not Essential
SAUSA300_RS12660	-1.29281	0.0439094	gltS	sodium/glutamate symporter	Metabolism	Transport and binding proteins	Amino acids, peptides and amines	0	1	0	Not Essential
SAUSA300_RS04925	-1.2934	0.0122968	-	hypothetical protein	Genetic information processing	Transcription	RNA processing	0	0	0	Essential
SAUSA300_RS03035	-1.2945	0.0246507	-	membrane protein	0	0	0	2	3	0	Not Essential
SAUSA300_RS03825	-1.29557	0.0014424	dtpT	MFS transporter	Metabolism	Transport and binding proteins	Amino acids, peptides and amines	0	0	0	Not Essential
SAUSA300_RS01945	-1.29646	0.0336883	ssb	single-stranded DNA-binding protein	Genetic information processing	DNA metabolism	DNA replication, recombination, and repair	0	0	0	Essential
SAUSA300_RS05640	-1.29708	0.0159102	sdhA	succinate dehydrogenase flavoprotein subunit	Metabolism	Energy metabolism	TCA cycle	0	0	0	Not Essential
SAUSA300_RS12630	-1.29767	0.000204265	galM	galactose mutarotase	Metabolism	Energy metabolism	Sugars	1	1	0	Not Essential
SAUSA300_RS11315	-1.30709	8.85985e-06	murA1	UDP-N-acetylglucosamine 1-carboxyvinyltransferase	Cell structure	Cell envelope	Biosynthesis and degradation of murein sacculus and peptidoglycan	0	0	0	Essential
SAUSA300_RS08330	-1.31093	0.000748083	era	GTPase Era	Genetic information processing	Protein synthesis	Other	0	0	0	Essential
SAUSA300_RS14600	-1.31098	0.0015661	rarD	protein RarD	Metabolism	Transport and binding proteins	Unknown substrate	2	2	0	Not Essential
SAUSA300_RS10360	-1.31501	0.0132589	nadE	NAD(+) synthetase	Metabolism	Biosynthesis of cofactors, prosthetic groups, and carriers	Pyridine nucleotides	0	0	0	Essential
SAUSA300_RS02355	-1.31597	0.0156957	-	DNA mismatch repair protein MutT	Genetic information processing	DNA metabolism	DNA replication, recombination, and repair	2	3	0	Not Essential
SAUSA300_RS12285	-1.32561	0.000170435	moeA	molybdopterin molybdenumtransferase	Metabolism	Biosynthesis of cofactors, prosthetic groups, and carriers	Molybdopterin	0	0	0	Not Essential
SAUSA300_RS04105	-1.33008	0.000808587	-	hypothetical protein	0	0	0	2	2	0	Not Essential
SAUSA300_RS02425	-1.33132	8.47359e-06	-	YbaB/EbfC family nucleoid-associated protein	0	Unknown function	General	0	0	0	Essential
SAUSA300_RS03570	-1.33705	0.00445127	-	N-acetyltransferase	0	0	0	1	1	0	Not Essential
SAUSA300_RS12820	-1.33918	0.0245363	-	membrane protein	0	0	0	3	3	0	Not Essential
SAUSA300_RS12960	-1.345	0.0139223	-	N-acetyltransferase	0	0	0	3	3	0	Not Essential
SAUSA300_RS11345	-1.3479	0.000311146	atpA	ATP synthase subunit alpha	Metabolism	Energy metabolism	ATP-proton motive force interconversion	0	0	0	Not Essential
SAUSA300_RS02305	-1.35682	0.000877477	-	carboxylesterase	Metabolism	Biosynthesis of cofactors, prosthetic groups, and carriers	Menaquinone and ubiquinone	1	1	0	Not Essential
SAUSA300_RS10410	-1.35929	0.0180378	aldH	aldehyde dehydrogenase	Metabolism	Central intermediary metabolism	Other	0	0	0	Not Essential
SAUSA300_RS14265	-1.35938	0.0119185	estA	esterase family protein	Cellular processes	Cellular processes	Detoxification	3	3	0	Not Essential
SAUSA300_RS01870	-1.366	0.000100702	-	ABC-2 transporter family protein	0	0	0	0	0	0	Not Essential
SAUSA300_RS02300	-1.36955	5.88454e-06	-	phosphatase	Genetic information processing; Metabolism	Protein fate; Transport and binding proteins	Protein and peptide secretion and trafficking; Other	2	3	0	Not Essential
SAUSA300_RS13050	-1.37397	0.000924861	-	cation transporter	Metabolism	Transport and binding proteins	Cations and iron carrying compounds	1	1	0	Not Essential
SAUSA300_RS05470	-1.37798	6.25139e-06	ctaM	membrane protein	Metabolism	Biosynthesis of cofactors, prosthetic groups, and carriers	Heme, porphyrin, and cobalamin	0	0	0	Not Essential
SAUSA300_RS12880	-1.37956	0.0105197	sarZ	transcriptional regulator	Signal transduction	Regulatory functions	DNA interactions	0	0	0	Not Essential
SAUSA300_RS12070	-1.38469	0.0260278	rplR	50S ribosomal protein L18	Genetic information processing	Protein synthesis	Ribosomal proteins: synthesis and modification	0	0	0	Essential
SAUSA300_RS04420	-1.3855	0.00214585	sufS	aminotransferase	Metabolism	Biosynthesis of cofactors, prosthetic groups, and carriers	Other	0	0	0	Essential
SAUSA300_RS01810	-1.38997	0.00971112	-	membrane protein	0	Hypothetical proteins	Conserved	2	2	0	Not Essential
SAUSA300_RS08240	-1.39092	4.24485e-07	-	rhomboid family intramembrane serine protease	0	0	0	0	0	0	Not Essential
SAUSA300_RS10445	-1.39321	0.000569584	-	membrane protein	0	0	0	2	3	0	Not Essential
SAUSA300_RS08325	-1.39644	0.00339042	recO	DNA repair protein RecO	Genetic information processing	DNA metabolism	DNA replication, recombination, and repair	1	1	0	Essential
SAUSA300_RS01620	-1.40086	0.0314167	-	membrane protein	0	0	0	2	3	0	Not Essential
SAUSA300_RS08135	-1.40266	1.57149e-06	efp	elongation factor P	Genetic information processing	Protein synthesis	Translation factors	0	0	0	Essential
SAUSA300_RS05455	-1.40338	0.00562933	pycA	pyruvate carboxylase	Metabolism	Energy metabolism	Glycolysis/gluconeogenesis	0	0	0	Not Essential
SAUSA300_RS13230	-1.40503	0.0065052	opuCD	amino acid ABC transporter permease	Metabolism	Transport and binding proteins	Amino acids, peptides and amines	3	4	0	Not Essential
SAUSA300_RS12515	-1.40786	4.78231e-07	-	alanine glycine permease	Metabolism	Transport and binding proteins	Amino acids, peptides and amines	0	0	0	Not Essential
SAUSA300_RS05360	-1.42397	0.00679601	pdhC	dihydrolipoyllysine-residue acetyltransferase component of pyruvate dehydrogenase complex	Metabolism	Energy metabolism	Pyruvate dehydrogenase	0	0	0	Essential
SAUSA300_RS02400	-1.4294	0.0172282	treC	glucohydrolase	Metabolism	Energy metabolism	Sugars	2	2	0	Not Essential
SAUSA300_RS09455	-1.43169	0.00485722	-	aldo/keto reductase	0	0	0	0	0	0	Not Essential
SAUSA300_RS08320	-1.43467	8.32208e-07	glyS	glycine--tRNA ligase	Genetic information processing	Protein synthesis	tRNA aminoacylation	0	0	0	Essential
SAUSA300_RS00120	-1.43558	0.00378466	walI	hypothetical protein	Cell structure	Cell envelope	Protein and peptide secretion and trafficking	1	1	0	Not Essential
SAUSA300_RS02770	-1.43595	0.000154863	-	23S rRNA (guanosine(2251)-2'-O)-methyltransferase RlmB	Genetic information processing	Protein synthesis	tRNA and rRNA base modification	2	2	0	Not Essential
SAUSA300_RS10460	-1.43909	0.00150327	pmtC	ABC transporter ATP-binding protein	Metabolism	Transport and binding proteins	Other	1	1	0	Essential
SAUSA300_RS13700	-1.44012	0.0080121	sdaAA	L-serine dehydratase, iron-sulfur-dependent subunit alpha	Metabolism	Energy metabolism	Amino acids and amines; Glycolysis/gluconeogenesis	3	4	0	Not Essential
SAUSA300_RS12560	-1.44107	0.00212651	-	hypothetical protein	0	Hypothetical proteins	Conserved	0	0	0	Not Essential
SAUSA300_RS06090	-1.44827	0.0172282	acpP	acyl carrier protein	Metabolism	Fatty acid and phospholipid metabolism	Biosynthesis	0	0	0	Essential
SAUSA300_RS11725	-1.44913	0.00589758	-	hemolysin III	0	0	0	2	2	0	Not Essential
SAUSA300_RS00930	-1.45248	0.049221	-	acyl-CoA dehydrogenase	Metabolism	Central intermediary metabolism	Sulfur metabolism	4	4	0	Not Essential
SAUSA300_RS11380	-1.45301	0.000127389	upp	uracil phosphoribosyltransferase	Metabolism	Purines, pyrimidines, nucleosides, and nucleotides	Salvage of nucleosides and nucleotides	0	0	0	Not Essential
SAUSA300_RS12165	-1.45537	0.000905789	pbuG	NCS2 family permease	Metabolism	Transport and binding proteins	Nucleosides, purines and pyrimidines	0	0	0	Not Essential
SAUSA300_RS11645	-1.45944	0.0301989	rocF	arginase	0	0	0	1	1	0	Not Essential
SAUSA300_RS14125	-1.45982	0.00776186	-	hypothetical protein	0	0	0	3	5	0	Not Essential
SAUSA300_RS02640	-1.46077	0.0157751	folP	dihydropteroate synthase	Metabolism	Biosynthesis of cofactors, prosthetic groups, and carriers	Folic acid	2	2	0	Essential
SAUSA300_RS10455	-1.46161	0.00463368	pmtD	membrane protein	Metabolism	Transport and binding proteins	Other	1	1	0	Essential
SAUSA300_RS05920	-1.46284	0.0368663	pyrP	uracil permease	Metabolism	Transport and binding proteins	Nucleosides, purines and pyrimidines	1	1	0	Not Essential
SAUSA300_RS14105	-1.46667	0.000214155	lqo	malate:quinone oxidoreductase	Metabolism	Energy metabolism	TCA cycle	0	0	0	Not Essential
SAUSA300_RS02075	-1.46938	0.00206608	guaA	GMP synthase (glutamine-hydrolyzing)	Metabolism	Purines, pyrimidines, nucleosides, and nucleotides	Purine ribonucleotide biosynthesis	0	0	0	Essential
SAUSA300_RS03815	-1.4809	0.0116184	bmrU	lipid kinase	0	Unknown function	Enzymes of unknown specificity	0	0	0	Not Essential
SAUSA300_RS08800	-1.4818	6.29624e-05	hemL	glutamate-1-semialdehyde 2,1-aminomutase	Metabolism	Biosynthesis of cofactors, prosthetic groups, and carriers	Heme, porphyrin, and cobalamin	0	0	0	Not Essential
SAUSA300_RS06815	-1.48219	3.24851e-06	-	AI-2E family transporter	Cellular processes	Cellular processes	Sporulation and germination	1	1	0	Not Essential
SAUSA300_RS01885	-1.4829	0.00143351	-	acetyl-CoA acyltransferase	Metabolism	Fatty acid and phospholipid metabolism	Other	0	0	0	Not Essential
SAUSA300_RS00900	-1.48386	0.00474942	-	cation transporter	Metabolism	Transport and binding proteins	Cations and iron carrying compounds	4	5	0	Not Essential
SAUSA300_RS02260	-1.48417	0.0172431	-	hypothetical protein	0	0	0	4	4	0	Not Essential
SAUSA300_RS13220	-1.48535	0.000702755	-	2-dehydropantoate 2-reductase	Metabolism	Biosynthesis of cofactors, prosthetic groups, and carriers	Pantothenate and coenzyme A	2	2	0	Not Essential
SAUSA300_RS12595	-1.48699	0.0202789	hutR	LysR family transcriptional regulator	Signal transduction	Regulatory functions	DNA interactions	3	4	0	Not Essential
SAUSA300_RS02830	-1.49229	0.0208846	rplGB	50S ribosomal protein L7ae-like protein	Genetic information processing	Protein synthesis	Ribosomal proteins: synthesis and modification	0	0	0	Essential
SAUSA300_RS02065	-1.4941	0.00774597	pbuX	xanthine permease	Metabolism	Transport and binding proteins	Other	0	0	0	Not Essential
SAUSA300_RS02840	-1.49414	0.00365332	rpsG	30S ribosomal protein S7	Genetic information processing	Protein synthesis	Ribosomal proteins: synthesis and modification	0	0	0	Essential
SAUSA300_RS07395	-1.49483	0.0183589	aroC	chorismate synthase	Metabolism	Amino acid biosynthesis	Aromatic amino acid family	0	0	0	Not Essential
SAUSA300_RS02755	-1.49723	0.000751053	cysE	serine acetyltransferase	Metabolism	Amino acid biosynthesis	Serine family	0	0	0	Essential
SAUSA300_RS12050	-1.50598	0.00204798	secY	protein translocase subunit SecY	Genetic information processing	Protein fate	Protein and peptide secretion and trafficking	0	0	0	Essential
SAUSA300_RS11230	-1.51115	0.00197975	-	hypothetical protein	0	0	0	0	0	0	Not Essential
SAUSA300_RS03525	-1.51851	0.00251031	-	hypothetical protein	0	0	0	1	1	0	Not Essential
SAUSA300_RS02780	-1.52133	0.0153902	sigH	RNA polymerase sigma factor	Genetic information processing	Transcription	Transcription factors	5	6	0	Not Essential
SAUSA300_RS10395	-1.53831	0.00025788	pncA	cysteine hydrolase	0	0	0	0	0	0	Not Essential
SAUSA300_RS12015	-1.53836	7.02862e-05	rplQ	50S ribosomal protein L17	Genetic information processing	Protein synthesis	Ribosomal proteins: synthesis and modification	0	0	0	Essential
SAUSA300_RS08535	-1.53846	0.0445966	-	allophanate hydrolase	0	Unknown function	General	4	5	0	Not Essential
SAUSA300_RS05365	-1.53885	0.00759361	pdhD	dihydrolipoyl dehydrogenase	Metabolism	Energy metabolism	Pyruvate dehydrogenase	0	0	0	Essential
SAUSA300_RS00580	-1.5416	0.000430488	lctP1	L-lactate permease	Metabolism	Transport and binding proteins	Carbohydrates, organic alcohols, and acids	0	1	0	Not Essential
SAUSA300_RS13170	-1.55233	4.75495e-05	-	hypothetical protein	0	0	0	2	3	0	Not Essential
SAUSA300_RS10250	-1.55284	0.0130135	ftnA	non-heme ferritin	Metabolism	Transport and binding proteins	Cations and iron carrying compounds	0	0	0	Not Essential
SAUSA300_RS01860	-1.55624	0.00936661	-	hypothetical protein	Genetic information processing	Protein fate	Protein and peptide secretion and trafficking	2	2	0	Not Essential
SAUSA300_RS08225	-1.5652	7.51918e-05	-	hypothetical protein	0	Unknown function	General	2	3	0	Not Essential
SAUSA300_RS04090	-1.56853	0.00346564	tpiA	triose-phosphate isomerase	Metabolism	Energy metabolism	Glycolysis/gluconeogenesis	0	0	0	Essential
SAUSA300_RS04555	-1.56942	0.00515888	sufA	iron-sulfur cluster assembly accessory protein	Metabolism	Biosynthesis of cofactors, prosthetic groups, and carriers	Other	1	2	0	Not Essential
SAUSA300_RS02055	-1.57044	0.00135195	-	hypothetical protein	0	0	0	0	0	0	Not Essential
SAUSA300_RS01075	-1.57098	0.0305851	ggt	gamma-glutamyltransferase	Metabolism	Biosynthesis of cofactors, prosthetic groups, and carriers	Glutathione and analogs	4	4	1	Not Essential
SAUSA300_RS01220	-1.57249	0.0033985	prsS	PrsW family intramembrane metalloprotease	0	0	0	1	1	0	Not Essential
SAUSA300_RS13290	-1.57644	0.00916266	-	peptidase M28	Genetic information processing	Protein fate	Degradation of proteins, peptides, and glycopeptides	0	0	0	Not Essential
SAUSA300_RS00470	-1.58484	0.0447022	-	transcriptional regulator	0	0	0	6	7	1	Not Essential
SAUSA300_RS04495	-1.58493	3.08603e-05	-	TIGR01457 family HAD-type hydrolase	0	Unknown function	Enzymes of unknown specificity	1	1	0	Not Essential
SAUSA300_RS01635	-1.59007	0.00251031	-	5'-nucleotidase, lipoprotein e(P4) family	Metabolism	Biosynthesis of cofactors, prosthetic groups, and carriers; Transport and binding proteins	Pyridine nucleotides; Other	0	0	0	Not Essential
SAUSA300_RS01005	-1.60078	0.000600386	glcA	PTS glucose EIICBA component	Metabolism	Transport and binding proteins	Carbohydrates, organic alcohols, and acids	0	0	0	Not Essential
SAUSA300_RS13805	-1.60907	0.0318103	clpL	ATP-dependent Clp protease ATP-binding subunit	Genetic information processing	Protein fate	Protein folding and stabilization	0	0	0	Not Essential
SAUSA300_RS10960	-1.60923	8.29608e-06	-	carbohydrate kinase	Metabolism	Energy metabolism	Sugars	1	1	0	Not Essential
SAUSA300_RS04620	-1.61267	0.0122685	kapB	kinase	0	0	0	2	2	0	Not Essential
SAUSA300_RS14000	-1.62184	0.0477655	-	hypothetical protein	0	0	0	6	6	1	Not Essential
SAUSA300_RS05945	-1.62345	0.0314063	pyrF	orotidine-5'-phosphate decarboxylase	Metabolism	Purines, pyrimidines, nucleosides, and nucleotides	Pyrimidine ribonucleotide biosynthesis	2	3	0	Essential
SAUSA300_RS01920	-1.62372	0.00347165	-	mechanosensitive ion channel protein MscS	0	0	0	1	1	0	Not Essential
SAUSA300_RS00560	-1.62845	0.0106285	-	oleate hydratase	0	0	0	0	0	0	Not Essential
SAUSA300_RS01805	-1.62914	0.0211235	-	NAD(P)H-dependent oxidoreductase	0	0	0	6	7	0	Not Essential
SAUSA300_RS07035	-1.63048	3.02809e-05	cspA	cold-shock protein CspA	Genetic information processing; Cellular processes	DNA metabolism; Cellular processes	DNA replication, recombination, and repair; Adaptations to atypical conditions	0	0	0	Essential
SAUSA300_RS09125	-1.6347	0.00130351	-	HAD family hydrolase	0	0	0	0	0	0	Not Essential
SAUSA300_RS02960	-1.63497	0.000449242	hxlA	3-hexulose-6-phosphate synthase	Metabolism	Energy metabolism	Sugars	0	0	0	Not Essential
SAUSA300_RS09020	-1.63992	0.000476571	-	metal-dependent hydrolase	Cellular processes	Cellular processes	Detoxification	0	0	0	Not Essential
SAUSA300_RS10470	-1.64664	0.000242568	pmtA	ABC transporter ATP-binding protein	Metabolism	Transport and binding proteins	Other	1	1	0	Not Essential
SAUSA300_RS05190	-1.64687	0.00188388	folD	bifunctional methylenetetrahydrofolate dehydrogenase/methenyltetrahydrofolate cyclohydrolase	Metabolism	Biosynthesis of cofactors, prosthetic groups, and carriers	0	2	2	0	Not Essential
SAUSA300_RS09115	-1.64923	0.0425713	serA	D-3-phosphoglycerate dehydrogenase	Metabolism	Amino acid biosynthesis	Serine family	1	1	0	Not Essential
SAUSA300_RS02510	-1.65035	1.90573e-06	metS	methionine--tRNA ligase	Genetic information processing	Protein synthesis	tRNA aminoacylation	0	0	0	Essential
SAUSA300_RS02360	-1.65719	0.00179983	-	N-acetyltransferase	Genetic information processing	Protein synthesis	Ribosomal proteins: synthesis and modification	4	5	0	Not Essential
SAUSA300_RS08730	-1.65766	0.00223823	rplU	50S ribosomal protein L21	Genetic information processing	Protein synthesis	Ribosomal proteins: synthesis and modification	0	0	0	Essential
SAUSA300_RS02515	-1.66313	0.000177099	-	TatD family deoxyribonuclease	0	Unknown function	Enzymes of unknown specificity	1	2	0	Not Essential
SAUSA300_RS11355	-1.66837	0.000595609	atpF	ATP synthase subunit B	Metabolism	Energy metabolism	ATP-proton motive force interconversion	0	0	0	Essential
SAUSA300_RS13570	-1.67526	0.00601896	-	hypothetical protein	0	0	0	1	1	0	Not Essential
SAUSA300_RS12555	-1.67806	0.00371516	-	MurR/RpiR family transcriptional regulator	0	0	0	4	5	0	Not Essential
SAUSA300_RS12215	-1.67815	3.02037e-06	fmhB	lipid II:glycine glycyltransferase	0	Unknown function	General	0	0	0	Not Essential
SAUSA300_RS13165	-1.67855	0.0168179	-	AraC family transcriptional regulator	0	0	0	4	5	0	Not Essential
SAUSA300_RS12095	-1.67971	0.0033985	rplX	50S ribosomal protein L24	Genetic information processing	Protein synthesis	Ribosomal proteins: synthesis and modification	0	0	0	Essential
SAUSA300_RS09280	-1.68316	0.000702755	-	16S rRNA pseudouridine(516) synthase	Genetic information processing	Protein synthesis	tRNA and rRNA base modification	1	1	0	Not Essential
SAUSA300_RS02005	-1.69015	0.00486108	-	hypothetical protein	Metabolism	Energy metabolism	Electron transport	2	3	0	Not Essential
SAUSA300_RS04280	-1.69402	0.00120263	-	hypothetical protein	0	0	0	3	4	0	Not Essential
SAUSA300_RS00015	-1.69623	6.62812e-07	dnaN	DNA polymerase III subunit beta	Genetic information processing	DNA metabolism	DNA replication, recombination, and repair	0	0	0	Not Essential
SAUSA300_RS03625	-1.69851	0.00225626	-	membrane protein	Metabolism	Transport and binding proteins	Cations and iron carrying compounds; Anions	0	0	0	Not Essential
SAUSA300_RS11340	-1.70422	6.2062e-05	atpG	ATP synthase subunit gamma	Metabolism	Energy metabolism	ATP-proton motive force interconversion	0	0	0	Not Essential
SAUSA300_RS00920	-1.70516	0.0264401	ssuA	hypothetical protein	Metabolism	Transport and binding proteins	Other	3	3	0	Not Essential
SAUSA300_RS01240	-1.70586	0.000242568	hmp	nitric oxide dioxygenase	Metabolism	Energy metabolism	Other	0	0	0	Not Essential
SAUSA300_RS04265	-1.70691	0.00155018	-	arsenate reductase	Signal transduction	Regulatory functions	DNA interactions	1	2	0	Not Essential
SAUSA300_RS08980	-1.71047	6.43416e-08	pfkA	ATP-dependent 6-phosphofructokinase	Metabolism	Energy metabolism	Glycolysis/gluconeogenesis	0	0	0	Essential
SAUSA300_RS12615	-1.71456	0.00133765	rpiA	ribose-5-phosphate isomerase	Metabolism	Energy metabolism	Pentose phosphate pathway	0	0	0	Essential
SAUSA300_RS07015	-1.73314	0.0336278	dapL	hydrolase	Metabolism	Amino acid biosynthesis	Aspartate family	2	3	2	Not Essential
SAUSA300_RS04595	-1.73665	0.00214585	mnhE	Na+/H+ antiporter subunit E	Metabolism	Transport and binding proteins	Cations and iron carrying compounds	2	3	0	Essential
SAUSA300_RS06200	-1.74043	0.000262887	clpQ	HslU--HslV peptidase proteolytic subunit	Genetic information processing	Protein fate	Degradation of proteins, peptides, and glycopeptides	1	1	0	Not Essential
SAUSA300_RS12640	-1.74418	0.00124904	-	sodium ABC transporter permease	Metabolism	Purines, pyrimidines, nucleosides, and nucleotides	Purine ribonucleotide biosynthesis	2	2	0	Not Essential
SAUSA300_RS01315	-1.74921	0.002044	tarJ'	alcohol dehydrogenase	Metabolism	Energy metabolism	Fermentation	3	3	0	Not Essential
SAUSA300_RS11635	-1.7502	6.5766e-06	-	hypothetical protein	0	0	0	1	1	0	Essential
SAUSA300_RS08525	-1.75543	0.0292715	-	acetyl-CoA carboxylase biotin carboxylase subunit	Metabolism	Fatty acid and phospholipid metabolism	Biosynthesis	3	3	0	Not Essential
SAUSA300_RS10475	-1.75605	0.00371516	pmtR	GntR family transcriptional regulator	Signal transduction; Metabolism	Regulatory functions; Energy metabolism	DNA interactions; Amino acids and amines	2	3	0	Not Essential
SAUSA300_RS05225	-1.75634	0.0179554	purF	amidophosphoribosyltransferase	Metabolism	Purines, pyrimidines, nucleosides, and nucleotides	Purine ribonucleotide biosynthesis	4	4	0	Not Essential
SAUSA300_RS03990	-1.76048	0.0185025	-	hydrolase	0	Hypothetical proteins	Conserved	2	3	0	Not Essential
SAUSA300_RS05930	-1.76147	0.010439	pyrC	dihydroorotase	Metabolism	Purines, pyrimidines, nucleosides, and nucleotides	Pyrimidine ribonucleotide biosynthesis	1	1	0	Essential
SAUSA300_RS06080	-1.76199	0.000336437	fabG	beta-ketoacyl-ACP reductase	Metabolism	Fatty acid and phospholipid metabolism	Biosynthesis	0	0	0	Essential
SAUSA300_RS08215	-1.77201	0.0301417	comGA	type II/IV secretion system protein	Genetic information processing; Cellular processes	Protein fate; Cellular processes	Protein and peptide secretion and trafficking; Pathogenesis	5	6	1	Not Essential
SAUSA300_RS03050	-1.77479	2.39441e-09	eutD	phosphate acetyltransferase	Metabolism	Energy metabolism; Central intermediary metabolism	Fermentation; Other	0	0	0	Essential
SAUSA300_RS14530	-1.77627	0.00492405	-	polysaccharide deacetylase	Cellular processes	Cellular processes	Sporulation and germination	3	3	0	Not Essential
SAUSA300_RS12240	-1.78659	0.00206465	sarV	transcriptional regulator	Signal transduction	Regulatory functions	DNA interactions	6	7	0	Not Essential
SAUSA300_RS11385	-1.78875	0.000777275	glyA	serine hydroxymethyltransferase	Cellular processes	Cellular processes	Biosynthesis of natural products	1	1	0	Not Essential
SAUSA300_RS01150	-1.79042	0.00497945	hptA	lipoprotein	Metabolism	Transport and binding proteins	Amino acids, peptides and amines	3	4	1	Not Essential
SAUSA300_RS06595	-1.79113	9.59642e-05	cls1	cardiolipin synthase	0	0	0	1	2	0	Not Essential
SAUSA300_RS14115	-1.79124	1.64677e-05	-	acetyl-CoA synthetase	0	0	0	0	0	0	Not Essential
SAUSA300_RS08885	-1.79496	0.000449041	thrS	threonine--tRNA ligase	Genetic information processing	Protein synthesis	tRNA aminoacylation	0	0	0	Essential
SAUSA300_RS11350	-1.80775	7.97393e-05	atpH	ATP synthase subunit delta	Metabolism	Energy metabolism	ATP-proton motive force interconversion	0	0	0	Not Essential
SAUSA300_RS00590	-1.80991	0.000545617	sarS	transcriptional regulator	Signal transduction	Regulatory functions	DNA interactions	1	1	0	Not Essential
SAUSA300_RS12965	-1.81173	0.00121614	-	formate/nitrite transporter	Metabolism	Transport and binding proteins	Carbohydrates, organic alcohols, and acids	1	1	0	Not Essential
SAUSA300_RS03675	-1.81384	0.00745179	fruA	PTS fructose transporter subunit IIC	Metabolism	Transport and binding proteins	Carbohydrates, organic alcohols, and acids	1	1	0	Not Essential
SAUSA300_RS10180	-1.82008	5.43602e-05	-	YihY/virulence factor BrkB family protein	0	Unknown function	General	0	0	0	Not Essential
SAUSA300_RS04490	-1.82759	9.69846e-05	-	DUF86 domain-containing protein	0	0	0	3	3	0	Not Essential
SAUSA300_RS11455	-1.83145	0.00306692	pyrG	CTP synthetase	Metabolism	Purines, pyrimidines, nucleosides, and nucleotides	Pyrimidine ribonucleotide biosynthesis	0	0	0	Essential
SAUSA300_RS08635	-1.8509	0.000697258	-	tRNA threonylcarbamoyladenosine dehydratase	Metabolism	Biosynthesis of cofactors, prosthetic groups, and carriers	Thiamine	0	0	0	Not Essential
SAUSA300_RS12695	-1.85273	0.0465025	-	MFS transporter	Cellular processes; Metabolism	Cellular processes; Transport and binding proteins	Toxin production and resistance; Other	1	1	0	Not Essential
SAUSA300_RS13740	-1.87021	0.00204564	glcB	PTS glucoside EIICBA component	Metabolism	Transport and binding proteins	Carbohydrates, organic alcohols, and acids	0	0	0	Not Essential
SAUSA300_RS07245	-1.87206	0.00974896	-	amino acid permease	Metabolism	Transport and binding proteins	Amino acids, peptides and amines	0	0	0	Not Essential
SAUSA300_RS00960	-1.87217	0.000558403	-	hypothetical protein	0	0	0	0	0	0	Not Essential
SAUSA300_RS03670	-1.87268	0.0156282	fruB	1-phosphofructokinase	Metabolism	Energy metabolism	Sugars	1	1	0	Not Essential
SAUSA300_RS12475	-1.87531	8.85985e-06	fdhA	formate dehydrogenase subunit alpha	Metabolism	Energy metabolism	Fermentation	0	0	0	Not Essential
SAUSA300_RS13235	-1.87722	0.00138631	opuCC	amino acid transporter	Metabolism	Transport and binding proteins	Amino acids, peptides and amines	2	2	0	Not Essential
SAUSA300_RS08310	-1.87866	1.20184e-08	-	phosphoenolpyruvate synthetase regulatory protein	0	0	0	1	1	0	Not Essential
SAUSA300_RS04625	-1.88325	2.61554e-06	-	peptidyl-prolyl cis-trans isomerase	0	0	0	0	0	0	Not Essential
SAUSA300_RS09145	-1.88505	0.000421347	tyrS	tyrosine--tRNA ligase	Genetic information processing	Protein synthesis	tRNA aminoacylation	1	1	0	Essential
SAUSA300_RS05935	-1.88583	0.00435539	carA	carbamoyl-phosphate synthase small chain	Metabolism	Purines, pyrimidines, nucleosides, and nucleotides	Pyrimidine ribonucleotide biosynthesis	1	1	0	Essential
SAUSA300_RS03660	-1.90313	3.0413e-05	-	aminoacyl-tRNA deacylase	Genetic information processing	Protein synthesis	tRNA aminoacylation	4	6	0	Not Essential
SAUSA300_RS11390	-1.90518	0.000385722	-	TIGR01440 family protein	0	Hypothetical proteins	Conserved	0	0	0	Not Essential
SAUSA300_RS00865	-1.91057	0.0183589	capM	sugar transferase	Virulence; Cell structure	Cell envelope	Biosynthesis and degradation of surface polysaccharides and lipopolysaccharides	6	7	1	Not Essential
SAUSA300_RS05285	-1.91078	2.68533e-05	-	hypothetical protein	0	0	0	1	1	0	Not Essential
SAUSA300_RS04415	-1.91518	0.000149516	sufD	Fe-S cluster assembly protein SufD	Metabolism	Biosynthesis of cofactors, prosthetic groups, and carriers	Other	0	0	0	Essential
SAUSA300_RS07250	-1.91953	0.00871843	ilvA1	serine/threonine dehydratase	Metabolism	Amino acid biosynthesis	Pyruvate family	0	0	1	Not Essential
SAUSA300_RS14060	-1.92218	0.00101854	panB	3-methyl-2-oxobutanoate hydroxymethyltransferase	Metabolism	Biosynthesis of cofactors, prosthetic groups, and carriers	Pantothenate and coenzyme A	0	0	0	Not Essential
SAUSA300_RS02340	-1.92451	0.0154738	metQ2	ABC transporter substrate-binding protein	Cell structure	Cell envelope	Other	1	1	0	Not Essential
SAUSA300_RS12335	-1.93139	0.000842455	-	purine nucleosidase	Metabolism	Biosynthesis of cofactors, prosthetic groups, and carriers	Menaquinone and ubiquinone	5	6	0	Not Essential
SAUSA300_RS11335	-1.94576	1.10837e-05	atpD	ATP synthase subunit beta	Metabolism	Energy metabolism	ATP-proton motive force interconversion	0	0	0	Not Essential
SAUSA300_RS04560	-1.94667	7.3358e-06	ndh2	NADH dehydrogenase	Metabolism	Energy metabolism	0	0	0	0	Not Essential
SAUSA300_RS01940	-1.94802	0.00138321	rpsF	30S ribosomal protein S6	Genetic information processing	Protein synthesis	Ribosomal proteins: synthesis and modification	0	0	0	Essential
SAUSA300_RS05925	-1.95273	0.00698173	pyrB	aspartate carbamoyltransferase	Metabolism	Purines, pyrimidines, nucleosides, and nucleotides	Pyrimidine ribonucleotide biosynthesis	0	0	0	Not Essential
SAUSA300_RS02495	-1.95563	0.0465578	-	hypothetical protein	0	0	0	6	7	3	Not Essential
SAUSA300_RS08615	-1.95712	0.000311903	-	hypothetical protein	0	0	0	0	0	0	Not Essential
SAUSA300_RS11130	-1.95785	0.000876933	rsbV	anti-sigma B factor antagonist	Signal transduction	Regulatory functions	Protein interactions	0	0	0	Not Essential
SAUSA300_RS08520	-1.96033	0.0127104	-	hypothetical protein	0	0	0	3	3	0	Not Essential
SAUSA300_RS13790	-1.96269	1.07987e-08	mvaA	hydroxymethylglutaryl-CoA reductase, degradative	Metabolism	Energy metabolism	Other	1	1	0	Not Essential
SAUSA300_RS12650	-1.96358	0.000415876	-	DUF805 domain-containing protein	0	0	0	4	5	0	Not Essential
SAUSA300_RS09235	-1.96518	0.000526919	-	thiol reductase thioredoxin	Metabolism	Energy metabolism	Electron transport	0	0	0	Not Essential
SAUSA300_RS02635	-1.96726	0.000883273	cysK	cysteine synthase	Metabolism	Amino acid biosynthesis	Serine family	0	0	0	Not Essential
SAUSA300_RS14120	-1.97366	0.00945746	-	antibiotic biosynthesis monooxygenase	0	0	0	3	4	0	Not Essential
SAUSA300_RS11590	-1.97759	4.75495e-05	-	HAD family phosphatase	0	Unknown function	Enzymes of unknown specificity	2	2	0	Not Essential
SAUSA300_RS05230	-1.98459	0.00606388	purM	phosphoribosylformylglycinamidine cyclo-ligase	Metabolism	Purines, pyrimidines, nucleosides, and nucleotides	Purine ribonucleotide biosynthesis	2	2	0	Not Essential
SAUSA300_RS07430	-1.98945	1.3971e-05	hup	DNA-binding protein HU	Genetic information processing	DNA metabolism	DNA replication, recombination, and repair	0	0	0	Not Essential
SAUSA300_RS01310	-1.99395	0.000142137	tarI'	2-C-methyl-D-erythritol 4-phosphate cytidylyltransferase	Metabolism	Biosynthesis of cofactors, prosthetic groups, and carriers	Other	1	1	0	Not Essential
SAUSA300_RS03565	-2.01571	6.28947e-05	-	hypothetical protein	0	0	0	0	0	0	Essential
SAUSA300_RS14085	-2.02437	0.000804191	-	amino acid permease	Metabolism	Transport and binding proteins	Amino acids, peptides and amines	1	1	0	Not Essential
SAUSA300_RS13605	-2.03075	0.0047553	-	lantibiotic ABC transporter ATP-binding protein	0	0	0	0	1	0	Not Essential
SAUSA300_RS11620	-2.04527	2.72241e-05	mtlD	mannitol-1-phosphate 5-dehydrogenase	Metabolism	Transport and binding proteins; Signal transduction	Carbohydrates, organic alcohols, and acids; PTS	0	1	0	Not Essential
SAUSA300_RS13745	-2.04536	6.81013e-10	cidC	pyruvate oxidase	Metabolism	Energy metabolism	Aerobic	0	0	0	Not Essential
SAUSA300_RS04065	-2.05619	0.000714593	-	epimerase	0	Hypothetical proteins	Conserved	1	2	0	Not Essential
SAUSA300_RS13970	-2.06014	0.000286547	-	amidohydrolase	0	0	0	2	2	0	Not Essential
SAUSA300_RS13995	-2.06206	0.00515888	-	type II secretion protein	0	0	0	7	8	0	Not Essential
SAUSA300_RS04795	-2.06263	0.00166923	opp-3D	ABC transporter ATP-binding protein	Metabolism	Transport and binding proteins	Cations and iron carrying compounds	1	1	0	Not Essential
SAUSA300_RS11490	-2.06326	0.00198086	hmrA	aminobenzoyl-glutamate utilization protein B	Genetic information processing	Protein fate	Degradation of proteins, peptides, and glycopeptides	1	1	0	Not Essential
SAUSA300_RS00545	-2.06423	0.0149567	-	amidohydrolase	Genetic information processing	Protein fate	Degradation of proteins, peptides, and glycopeptides	4	4	0	Not Essential
SAUSA300_RS01825	-2.06448	0.0492204	fepA	EfeM/EfeO family lipoprotein	Metabolism	Transport and binding proteins	Cations and iron carrying compounds	7	7	2	Not Essential
SAUSA300_RS13610	-2.06471	0.00414112	-	ABC transporter permease	0	0	0	2	3	0	Not Essential
SAUSA300_RS11445	-2.06487	8.68875e-12	fbaA	fructose-bisphosphate aldolase	Metabolism	Energy metabolism	Glycolysis/gluconeogenesis	0	0	0	Essential
SAUSA300_RS13380	-2.06905	0.00880255	-	transporter	0	Hypothetical proteins	Conserved	2	2	0	Not Essential
SAUSA300_RS07005	-2.07168	0.0172282	dapB	4-hydroxy-tetrahydrodipicolinate reductase	Metabolism	Amino acid biosynthesis	Aspartate family	1	1	1	Not Essential
SAUSA300_RS12835	-2.08165	0.00253894	-	TetR/AcrR family transcriptional regulator	0	0	0	4	5	0	Not Essential
SAUSA300_RS07260	-2.08498	1.33754e-05	-	5'-3' exonuclease	Genetic information processing	DNA metabolism	DNA replication, recombination, and repair	4	5	0	Not Essential
SAUSA300_RS14620	-2.09017	0.000201613	-	membrane protein	0	0	0	1	1	0	Not Essential
SAUSA300_RS10155	-2.09571	0.000323328	-	acyl-CoA thioesterase	0	0	0	3	3	0	Not Essential
SAUSA300_RS09515	-2.10102	0.000415822	-	DUF4352 domain-containing protein	0	0	0	2	2	0	Not Essential
SAUSA300_RS08230	-2.10152	9.64397e-05	glk	glucokinase	Metabolism	Energy metabolism	Glycolysis/gluconeogenesis	0	0	0	Not Essential
SAUSA300_RS04085	-2.10337	2.20143e-05	pgk	phosphoglycerate kinase	Metabolism	Energy metabolism	Glycolysis/gluconeogenesis	0	0	0	Essential
SAUSA300_RS04080	-2.10627	6.62359e-07	gapA	aldehyde dehydrogenase	Metabolism	Energy metabolism	Glycolysis/gluconeogenesis	0	0	0	Essential
SAUSA300_RS13885	-2.11453	0.00167947	crtQ	4,4'-diaponeurosporenoate glycosyltransferase	Metabolism	Biosynthesis of cofactors, prosthetic groups, and carriers	Other	4	4	0	Not Essential
SAUSA300_RS00885	-2.11684	0.0143479	isdI	monooxygenase IsdI	0	0	0	0	0	0	Not Essential
SAUSA300_RS13310	-2.11775	0.000183349	-	hypothetical protein	Metabolism	Transport and binding proteins	Amino acids, peptides and amines	0	0	0	Not Essential
SAUSA300_RS07255	-2.11956	0.00285026	ald1	alanine dehydrogenase	Metabolism	Energy metabolism	Amino acids and amines	0	0	0	Not Essential
SAUSA300_RS02525	-2.12543	1.50577e-06	ksgA	ribosomal RNA small subunit methyltransferase A	Genetic information processing	Protein synthesis	tRNA and rRNA base modification	3	3	0	Not Essential
SAUSA300_RS06645	-2.12765	0.0118979	hom	homoserine dehydrogenase	Signal transduction	Regulatory functions	Protein interactions	0	0	0	Not Essential
SAUSA300_RS14320	-2.13447	0.0264918	-	hypothetical protein	Cellular processes	Cellular processes	Cell division	5	6	3	Essential
SAUSA300_RS14260	-2.13741	4.16796e-06	-	MarR family transcriptional regulator	0	0	0	4	5	0	Not Essential
SAUSA300_RS13375	-2.14056	0.000700714	-	short-chain dehydrogenase	Metabolism	Fatty acid and phospholipid metabolism	Biosynthesis	3	3	0	Not Essential
SAUSA300_RS00575	-2.15108	0.00127171	-	hypothetical protein	0	0	0	4	5	0	Not Essential
SAUSA300_RS04125	-2.15489	0.00019402	smpB	SsrA-binding protein	Genetic information processing	Protein synthesis	Other	3	3	0	Essential
SAUSA300_RS12315	-2.16204	5.97678e-07	modA	molybdate ABC transporter substrate-binding protein	Metabolism	Transport and binding proteins	Anions	2	2	0	Not Essential
SAUSA300_RS02880	-2.16272	0.000760728	ilvE	branched chain amino acid aminotransferase	Metabolism	Amino acid biosynthesis	Pyruvate family	0	0	0	Not Essential
SAUSA300_RS01650	-2.18421	0.000777275	-	ABC transporter ATP-binding protein	0	0	0	2	4	0	Not Essential
SAUSA300_RS11075	-2.18895	0.0132234	ilvA2	L-threonine dehydratase biosynthetic IlvA	Metabolism	Amino acid biosynthesis	Pyruvate family	5	5	1	Not Essential
SAUSA300_RS12915	-2.19593	0.00018787	nreA	GAF domain-containing protein	Signal transduction; Metabolism	Regulatory functions; Central intermediary metabolism	DNA interactions; Nitrogen fixation	1	1	0	Not Essential
SAUSA300_RS11125	-2.19949	2.03928e-07	rsbW	anti-sigma B factor RsbW	Signal transduction	Regulatory functions	Protein interactions	0	0	0	Not Essential
SAUSA300_RS13580	-2.2009	0.00303753	-	MFS transporter	Metabolism	Transport and binding proteins	Carbohydrates, organic alcohols, and acids	0	0	0	Not Essential
SAUSA300_RS03095	-2.20426	2.37067e-05	-	transposase	Cellular processes; Genetic information processing	Cellular processes; DNA metabolism	Cell division; Chromosome-associated proteins	2	3	0	Not Essential
SAUSA300_RS13895	-2.21134	0.00830215	crtO	hypothetical protein	Metabolism	Biosynthesis of cofactors, prosthetic groups, and carriers	Other	6	8	0	Not Essential
SAUSA300_RS13890	-2.21216	0.000146522	crtP	diapolycopene oxygenase	Metabolism	Biosynthesis of cofactors, prosthetic groups, and carriers	Other	3	3	0	Not Essential
SAUSA300_RS10935	-2.2177	7.40327e-06	agrB	accessory gene regulator AgrB	0	0	0	0	1	0	Not Essential
SAUSA300_RS04300	-2.22098	0.00237238	metN1	methionine import ATP-binding protein MetN 2	0	0	0	1	1	0	Not Essential
SAUSA300_RS14315	-2.22215	0.01497	isaB	hypothetical protein	0	0	0	0	1	3	Not Essential
SAUSA300_RS11360	-2.23041	1.95236e-05	atpE	ATP synthase subunit C	Metabolism	Energy metabolism	ATP-proton motive force interconversion	1	1	0	Essential
SAUSA300_RS05105	-2.23421	0.0114196	sspB	staphopain B	Virulence; Genetic information processing	Protein fate	Degradation of proteins, peptides, and glycopeptides; Protein folding and stabilization	6	7	0	Not Essential
SAUSA300_RS09875	-2.25565	4.80143e-05	-	glucosamine-6-phosphate isomerase	Metabolism	Central intermediary metabolism	Amino sugars	0	0	0	Not Essential
SAUSA300_RS00985	-2.25896	1.10102e-05	brnQ1	branched-chain amino acid transporter II carrier protein	Metabolism	Transport and binding proteins	Amino acids, peptides and amines	0	1	0	Not Essential
SAUSA300_RS06650	-2.25913	0.00276196	thrC	threonine synthase	Metabolism	Amino acid biosynthesis	Aspartate family	0	0	0	Not Essential
SAUSA300_RS01830	-2.26329	0.0179554	fepB	deferrochelatase/peroxidase EfeB	Metabolism	Transport and binding proteins	Cations and iron carrying compounds	6	7	2	Not Essential
SAUSA300_RS11605	-2.26729	0.000162173	mtlF	PTS mannitol transporter subunit IICB	Metabolism	Transport and binding proteins; Signal transduction	Carbohydrates, organic alcohols, and acids; PTS	1	1	0	Not Essential
SAUSA300_RS05645	-2.26731	0.000183349	sdhB	succinate dehydrogenase iron-sulfur subunit	Metabolism	Energy metabolism	TCA cycle; Anaerobic; Aerobic	0	0	0	Not Essential
SAUSA300_RS05250	-2.26777	0.00461983	thiX	energy-coupling factor transporter transmembrane protein EcfT	Metabolism	Transport and binding proteins	Cations and iron carrying compounds	3	4	0	Not Essential
SAUSA300_RS10925	-2.28133	0.000177099	-	hydrolase in agr operon	Metabolism	Central intermediary metabolism	Polyamine biosynthesis	1	1	0	Not Essential
SAUSA300_RS09300	-2.28473	8.07463e-05	-	rhodanese-like domain-containing protein	Genetic information processing	Protein synthesis	tRNA and rRNA base modification	4	5	0	Not Essential
SAUSA300_RS12470	-2.2862	2.49471e-06	-	hypothetical protein	0	0	0	3	4	0	Not Essential
SAUSA300_RS09130	-2.2868	7.84785e-11	ptaA	PTS glucose transporter subunit IIBC	Metabolism	Transport and binding proteins	Carbohydrates, organic alcohols, and acids	2	2	0	Not Essential
SAUSA300_RS03030	-2.28728	5.18846e-06	-	amino acid permease	Metabolism	Transport and binding proteins	Amino acids, peptides and amines	0	0	0	Not Essential
SAUSA300_RS02865	-2.31184	0.000272047	hchA	Molecular chaperone Hsp31 and glyoxalase 3	Genetic information processing	Protein fate	Degradation of proteins, peptides, and glycopeptides	0	0	0	Not Essential
SAUSA300_RS00915	-2.31931	0.00868708	ssuB	sulfonate ABC transporter ATP-binding protein	Metabolism	Transport and binding proteins	Anions; Other	7	8	0	Not Essential
SAUSA300_RS04915	-2.32555	0.000618197	-	alanine:cation symporter family protein	0	0	0	2	2	0	Not Essential
SAUSA300_RS05220	-2.33694	0.000298589	purL	phosphoribosylformylglycinamidine synthase subunit PurL	Metabolism	Purines, pyrimidines, nucleosides, and nucleotides	Purine ribonucleotide biosynthesis	0	0	0	Not Essential
SAUSA300_RS03695	-2.34175	5.57623e-06	-	aldo/keto reductase	0	0	0	1	1	0	Not Essential
SAUSA300_RS00540	-2.34728	7.71054e-10	-	AraC family transcriptional regulator	0	0	0	1	1	0	Not Essential
SAUSA300_RS12905	-2.34917	6.39479e-05	nreC	DNA-binding response regulator	Signal transduction	Signal transduction	Two-component systems	1	1	0	Not Essential
SAUSA300_RS11615	-2.35266	0.000476238	mtlA	PTS mannitol transporter subunit IIA	Metabolism	Transport and binding proteins; Signal transduction	Carbohydrates, organic alcohols, and acids; PTS	2	2	0	Not Essential
SAUSA300_RS09040	-2.3641	0.00135856	uspA1	universal stress protein UspA	Genetic information processing	DNA metabolism	DNA replication, recombination, and repair	0	0	0	Essential
SAUSA300_RS06485	-2.36482	3.48058e-08	glnA	glutamine synthetase	Metabolism	Amino acid biosynthesis	Glutamate family	0	0	0	Essential
SAUSA300_RS10855	-2.3672	0.000867212	-	succinyl-diaminopimelate desuccinylase	Genetic information processing	Protein fate	Degradation of proteins, peptides, and glycopeptides	0	0	0	Not Essential
SAUSA300_RS07000	-2.36762	0.00293237	dapA	4-hydroxy-tetrahydrodipicolinate synthase	Metabolism	Amino acid biosynthesis	Aspartate family	1	1	0	Not Essential
SAUSA300_RS12585	-2.37225	0.00210045	hutI	imidazolonepropionase	Metabolism	Energy metabolism	Amino acids and amines	5	6	0	Not Essential
SAUSA300_RS11430	-2.37563	4.12551e-05	-	aldehyde dehydrogenase family protein	Cellular processes	Cellular processes	Adaptations to atypical conditions	0	0	0	Not Essential
SAUSA300_RS03700	-2.38521	8.30525e-06	csbB	glycosyltransferase	0	0	0	2	2	0	Not Essential
SAUSA300_RS02175	-2.38674	2.8722e-07	hsdM1	type I restriction-modification system subunit M	Genetic information processing	DNA metabolism	Restriction/modification	0	0	0	Not Essential
SAUSA300_RS13145	-2.40687	0.00064859	-	GtrA family protein	0	0	0	6	8	1	Not Essential
SAUSA300_RS02070	-2.42256	1.3995e-06	guaB	IMP dehydrogenase	Metabolism	Purines, pyrimidines, nucleosides, and nucleotides	Purine ribonucleotide biosynthesis	0	0	0	Essential
SAUSA300_RS10170	-2.45722	2.29463e-07	ptpA	protein-tyrosine-phosphatase	Cellular processes	Cellular processes	Detoxification	0	0	0	Not Essential
SAUSA300_RS11805	-2.4596	8.56804e-05	asp23	Asp23/Gls24 family envelope stress response protein	0	0	0	0	0	0	Not Essential
SAUSA300_RS14515	-2.4615	0.00565458	hisD	histidinol dehydrogenase	Metabolism	Amino acid biosynthesis	Histidine family	6	7	1	Not Essential
SAUSA300_RS08245	-2.46385	0.000160469	-	5-formyltetrahydrofolate cyclo-ligase	Metabolism	Central intermediary metabolism	One-carbon metabolism	0	1	0	Not Essential
SAUSA300_RS07010	-2.47703	0.00188388	dapD	2,3,4,5-tetrahydropyridine-2,6-dicarboxylate N-acetyltransferase	Metabolism	Amino acid biosynthesis	Aspartate family	0	0	1	Not Essential
SAUSA300_RS11485	-2.48448	5.2781e-08	-	ATP-grasp domain-containing protein	Metabolism	Fatty acid and phospholipid metabolism	Biosynthesis	3	3	0	Not Essential
SAUSA300_RS13000	-2.50258	8.38913e-05	dsbA	protein disulfide-isomerase	0	0	0	5	6	0	Not Essential
SAUSA300_RS09275	-2.50299	2.84444e-05	-	YtxH domain-containing protein	0	0	0	0	0	0	Not Essential
SAUSA300_RS14230	-2.5083	0.000458042	-	ABC transporter ATP-binding protein	Genetic information processing	Protein fate	Protein and peptide secretion and trafficking	4	5	0	Not Essential
SAUSA300_RS12355	-2.52493	0.0349705	ureA	urease subunit gamma	Metabolism	Central intermediary metabolism	Nitrogen metabolism	8	9	5	Not Essential
SAUSA300_RS03650	-2.52906	1.89778e-05	norA	multidrug efflux MFS transporter NorA	0	0	0	2	2	0	Not Essential
SAUSA300_RS11055	-2.53347	0.00339846	leuA	2-isopropylmalate synthase	Metabolism	Amino acid biosynthesis	Pyruvate family	2	3	2	Not Essential
SAUSA300_RS03250	-2.53507	5.72921e-06	sarA	transcriptional regulator	Signal transduction	Regulatory functions	DNA interactions	1	1	0	Essential
SAUSA300_RS03245	-2.53953	1.92651e-05	-	alpha/beta hydrolase	Metabolism	Energy metabolism	Other	1	1	0	Not Essential
SAUSA300_RS09160	-2.54342	0.000204265	isdH	iron-regulated surface determinant protein H	Virulence; Metabolism	Transport and binding proteins	Cations and iron carrying compounds	1	1	0	Not Essential
SAUSA300_RS03235	-2.54417	3.04059e-07	-	hypothetical protein	0	0	0	0	0	0	Not Essential
SAUSA300_RS04805	-2.54675	9.20143e-06	opp-3A	peptide ABC transporter substrate-binding protein	Metabolism	Transport and binding proteins	Cations and iron carrying compounds	1	1	0	Not Essential
SAUSA300_RS04245	-2.55742	0.00180252	ohr	organic hydroperoxide reductase OsmC/OhrA	Cellular processes	Cellular processes	Detoxification	4	4	0	Not Essential
SAUSA300_RS07485	-2.55889	6.64409e-09	ebpS	elastin-binding protein EbpS	Virulence	Virulence	Virulence	0	0	0	Essential
SAUSA300_RS01655	-2.56869	1.92957e-09	-	PTS sugar transporter subunit IIC	0	0	0	2	3	0	Not Essential
SAUSA300_RS05260	-2.5742	0.00025008	thiV	thiamine ABC transporter permease	Metabolism	Transport and binding proteins	0	3	4	0	Not Essential
SAUSA300_RS12910	-2.57833	1.36393e-06	nreB	sensor histidine kinase	Signal transduction	Signal transduction	Two-component systems	0	0	0	Not Essential
SAUSA300_RS13240	-2.59441	0.00016854	opuCB	choline ABC transporter permease	Metabolism	Transport and binding proteins	Amino acids, peptides and amines	6	7	0	Not Essential
SAUSA300_RS13260	-2.59535	0.000146522	-	hypothetical protein	0	0	0	3	4	0	Not Essential
SAUSA300_RS04985	-2.60619	0.0140862	comK1	competence protein ComK	0	0	0	8	8	5	Not Essential
SAUSA300_RS12845	-2.60967	0.000476571	scrA	PTS sucrose transporter subunit IIBC	Metabolism	Transport and binding proteins	Carbohydrates, organic alcohols, and acids	3	3	0	Not Essential
SAUSA300_RS04400	-2.61096	6.39718e-07	-	CsbD family protein	0	0	0	0	0	0	Not Essential
SAUSA300_RS04310	-2.62884	0.000234633	metQ1	methionine ABC transporter substrate-binding protein	Cell structure	Cell envelope	Other	0	0	0	Not Essential
SAUSA300_RS02765	-2.64096	0.000663827	mrnC	Mini-ribonuclease 3	0	0	0	5	5	0	Not Essential
SAUSA300_RS02050	-2.64381	1.2321e-06	-	hypothetical protein	0	0	0	1	1	0	Not Essential
SAUSA300_RS13755	-2.6517	0.002044	cidA	holin-like protein CidA	0	0	0	6	7	2	Not Essential
SAUSA300_RS12565	-2.65446	1.00132e-09	-	sodium:proton antiporter	Metabolism	Transport and binding proteins	Cations and iron carrying compounds	1	1	0	Not Essential
SAUSA300_RS12210	-2.66115	5.40321e-12	-	AcrB/AcrD/AcrF family protein	Metabolism; Cellular processes	Transport and binding proteins; Cellular processes	Cations and iron carrying compounds; Detoxification	1	1	0	Not Essential
SAUSA300_RS01910	-2.66527	0.00350392	metI	cystathionine gamma-synthase	Metabolism	Amino acid biosynthesis	Aspartate family	6	7	4	Not Essential
SAUSA300_RS12700	-2.66725	0.00124904	-	HlyD family secretion protein	Metabolism	Transport and binding proteins	Other	3	4	0	Not Essential
SAUSA300_RS08620	-2.68712	7.84675e-07	csbD	CsbD family protein	0	0	0	1	2	0	Essential
SAUSA300_RS11045	-2.68768	0.0417498	ilvH	acetolactate synthase	Metabolism	Amino acid biosynthesis	Pyruvate family	9	11	7	Not Essential
SAUSA300_RS00550	-2.69074	3.80705e-05	norC	MFS transporter	Cellular processes; Metabolism	Cellular processes; Transport and binding proteins	Toxin production and resistance; Other	5	6	0	Not Essential
SAUSA300_RS10140	-2.70028	1.84756e-05	-	glutamine amidotransferase	Genetic information processing	Protein fate	Degradation of proteins, peptides, and glycopeptides	0	0	0	Not Essential
SAUSA300_RS11610	-2.71873	4.78309e-11	mtlR	PTS lactose transporter subunit IIB	Metabolism	Transport and binding proteins; Signal transduction	Carbohydrates, organic alcohols, and acids; PTS	1	1	0	Not Essential
SAUSA300_RS03215	-2.72203	7.84675e-07	-	ABC transporter substrate-binding protein	0	0	0	1	1	0	Not Essential
SAUSA300_RS11070	-2.74539	0.00657145	leuD	3-isopropylmalate dehydratase small subunit	Metabolism	Amino acid biosynthesis	Pyruvate family	7	9	2	Not Essential
SAUSA300_RS13750	-2.77307	0.000336437	cidB	holin-like protein CidB	0	Hypothetical proteins	Conserved	3	4	1	Not Essential
SAUSA300_RS05950	-2.77671	0.000356233	pyrE	orotate phosphoribosyltransferase	Metabolism	Purines, pyrimidines, nucleosides, and nucleotides	Pyrimidine ribonucleotide biosynthesis	4	5	0	Essential
SAUSA300_RS05200	-2.78003	1.14802e-05	purK	5-(carboxyamino)imidazole ribonucleotide synthase	Metabolism	Purines, pyrimidines, nucleosides, and nucleotides	Purine ribonucleotide biosynthesis	1	1	0	Not Essential
SAUSA300_RS13870	-2.78416	2.8722e-07	-	N-succinyldiaminopimelate aminotransferase	0	0	0	3	3	0	Not Essential
SAUSA300_RS12060	-2.79497	9.40116e-06	rpmD	50S ribosomal protein L30	Genetic information processing	Protein synthesis	Ribosomal proteins: synthesis and modification	1	1	0	Essential
SAUSA300_RS05205	-2.80111	0.000281377	purC	phosphoribosylaminoimidazolesuccinocarboxamide synthase	Metabolism	Purines, pyrimidines, nucleosides, and nucleotides	Purine ribonucleotide biosynthesis	2	2	0	Not Essential
SAUSA300_RS12940	-2.80188	0.000235262	nasF	uroporphyrinogen-III C-methyltransferase	Metabolism	Central intermediary metabolism	Nitrogen metabolism	3	3	0	Not Essential
SAUSA300_RS01645	-2.83559	5.48299e-06	-	peptide ABC transporter permease	Metabolism	Transport and binding proteins	Other	1	2	0	Not Essential
SAUSA300_RS09790	-2.83763	8.20853e-06	-	hypothetical protein	0	0	0	0	0	0	Essential
SAUSA300_RS11495	-2.85496	6.81013e-10	luxS	S-ribosylhomocysteine lyase	0	0	0	3	3	0	Not Essential
SAUSA300_RS11040	-2.88871	0.000708817	ilvB	acetolactate synthase, large subunit, biosynthetic type	Metabolism	Amino acid biosynthesis	Pyruvate family	2	2	1	Not Essential
SAUSA300_RS13245	-2.89313	1.10102e-05	opuCA	glycine/betaine ABC transporter ATP-binding protein	Metabolism	Transport and binding proteins	Amino acids, peptides and amines	2	2	0	Not Essential
SAUSA300_RS12925	-2.95273	0.00025008	narJ	nitrate reductase molybdenum cofactor assembly chaperone	Metabolism	Energy metabolism	Anaerobic	3	3	2	Not Essential
SAUSA300_RS12575	-2.95347	1.93871e-05	-	oxidoreductase	Metabolism	Fatty acid and phospholipid metabolism	Biosynthesis	1	1	0	Not Essential
SAUSA300_RS00910	-2.97973	0.000335273	-	hypothetical protein	0	0	0	5	5	1	Not Essential
SAUSA300_RS12035	-2.9883	0.000100171	rpmJ	50S ribosomal protein L36	Genetic information processing	Protein synthesis	Ribosomal proteins: synthesis and modification	4	4	0	Essential
SAUSA300_RS14010	-2.99043	4.08587e-06	-	fructosamine kinase family protein	0	0	0	2	2	0	Not Essential
SAUSA300_RS13660	-3.04817	1.36248e-06	ddh	lactate dehydrogenase	Metabolism	Amino acid biosynthesis	Serine family	3	4	0	Not Essential
SAUSA300_RS09195	-3.07057	7.35398e-07	aroA2	bifunctional 3-deoxy-7-phosphoheptulonate synthase/chorismate mutase	Metabolism	Amino acid biosynthesis	Aromatic amino acid family	0	0	0	Not Essential
SAUSA300_RS14590	-3.08546	1.62996e-05	bstA	DinB family protein	0	0	0	4	5	0	Not Essential
SAUSA300_RS12605	-3.08667	1.79217e-06	hutG	formimidoylglutamase	Metabolism	Energy metabolism	Amino acids and amines	0	0	0	Not Essential
SAUSA300_RS05210	-3.09451	0.000129324	purS	phosphoribosylformylglycinamidine synthase	Metabolism	Purines, pyrimidines, nucleosides, and nucleotides	Purine ribonucleotide biosynthesis	6	6	1	Not Essential
SAUSA300_RS11935	-3.10838	4.75495e-05	budA1	alpha-acetolactate decarboxylase	Metabolism	Energy metabolism	Fermentation	4	4	0	Not Essential
SAUSA300_RS09510	-3.12181	2.40185e-05	-	calcium-binding protein	Cellular processes	Cellular processes	Pathogenesis	2	2	0	Not Essential
SAUSA300_RS06995	-3.12391	0.000262887	asd	aspartate-semialdehyde dehydrogenase	Metabolism	Amino acid biosynthesis	Aspartate family	1	1	2	Not Essential
SAUSA300_RS05240	-3.14039	4.18258e-06	purH	bifunctional phosphoribosylaminoimidazolecarboxamide formyltransferase/inosine monophosphate cyclohydrolase	Metabolism	Purines, pyrimidines, nucleosides, and nucleotides	Purine ribonucleotide biosynthesis	0	0	0	Not Essential
SAUSA300_RS12580	-3.15499	2.70416e-05	-	N-acetyl-L,L-diaminopimelate deacetylase	Genetic information processing	Protein fate	Degradation of proteins, peptides, and glycopeptides	0	0	0	Not Essential
SAUSA300_RS02385	-3.17609	3.80705e-05	gltD	glutamate synthase subunit beta	Metabolism	Amino acid biosynthesis	0	1	1	0	Not Essential
SAUSA300_RS08530	-3.19988	3.48581e-05	-	acetyl-CoA carboxylase biotin carboxyl carrier protein subunit	Metabolism	Fatty acid and phospholipid metabolism	Biosynthesis	7	7	0	Not Essential
SAUSA300_RS01350	-3.24242	1.59432e-07	scdA	iron-sulfur cluster repair protein ScdA	Metabolism	Biosynthesis of cofactors, prosthetic groups, and carriers	Other	3	3	0	Not Essential
SAUSA300_RS13280	-3.26042	1.28331e-06	-	iron export ABC transporter permease subunit FetB	0	Hypothetical proteins	Conserved	5	6	0	Not Essential
SAUSA300_RS00515	-3.28555	8.94125e-06	plc	1-phosphatidylinositol phosphodiesterase	Virulence	Virulence	Virulence	4	4	0	Not Essential
SAUSA300_RS02885	-3.32998	1.16623e-05	-	HAD family hydrolase	0	0	0	2	3	0	Not Essential
SAUSA300_RS10390	-3.36432	3.13493e-07	-	pectate lyase	0	0	0	2	2	0	Not Essential
SAUSA300_RS01820	-3.38788	7.51918e-05	-	RimJ/RimL family protein N-acetyltransferase	0	0	0	2	2	0	Not Essential
SAUSA300_RS13270	-3.39115	8.36912e-12	pnbA	carboxylesterase/lipase family protein	0	0	0	2	2	0	Not Essential
SAUSA300_RS03585	-3.39475	1.14657e-11	-	hypothetical protein	0	0	0	0	0	0	Not Essential
SAUSA300_RS11820	-3.44282	3.73129e-08	opuD2	glycine/betaine ABC transporter permease	Metabolism	Transport and binding proteins	Other	2	2	0	Not Essential
SAUSA300_RS01250	-3.44509	2.73599e-07	ldh1	L-lactate dehydrogenase	Metabolism	Energy metabolism	Fermentation	0	0	0	Not Essential
SAUSA300_RS12920	-3.48861	1.45617e-08	narI	nitrate reductase subunit gamma	Metabolism	Energy metabolism	Anaerobic	3	3	0	Not Essential
SAUSA300_RS05215	-3.52704	5.18846e-06	purQ	phosphoribosylformylglycinamidine synthase subunit PurQ	Metabolism	Purines, pyrimidines, nucleosides, and nucleotides	Purine ribonucleotide biosynthesis	4	4	0	Not Essential
SAUSA300_RS14605	-3.563	6.25139e-06	-	DNA-binding protein	0	0	0	9	9	0	Not Essential
SAUSA300_RS12935	-3.57332	1.11906e-10	narG	nitrate reductase subunit alpha	Metabolism	Energy metabolism	Anaerobic	0	0	0	Not Essential
SAUSA300_RS02395	-3.57615	2.13312e-06	treP	PTS ascorbate transporter subunit IIA	Metabolism	Transport and binding proteins	Carbohydrates, organic alcohols, and acids	1	1	0	Not Essential
SAUSA300_RS12955	-3.58337	5.56501e-08	nirR	cobalamin biosynthesis protein CbiX	Signal transduction	Regulatory functions	DNA interactions	4	4	0	Not Essential
SAUSA300_RS08765	-3.59883	0.000410383	comC	prepilin peptidase	0	0	0	6	7	2	Not Essential
SAUSA300_RS09210	-3.62635	7.16798e-10	-	DUF948 domain containing protein	Cellular processes	Cellular processes	Pathogenesis	0	0	0	Essential
SAUSA300_RS12950	-3.63363	2.47947e-13	nasD	nitrite reductase large subunit	Metabolism	Central intermediary metabolism	Nitrogen metabolism	1	1	0	Not Essential
SAUSA300_RS01625	-3.64244	5.56501e-08	-	formate/nitrite transporter	Metabolism	Transport and binding proteins	Anions	4	5	0	Not Essential
SAUSA300_RS11815	-3.64604	3.79589e-09	amaP	hypothetical protein	0	0	0	1	1	0	Not Essential
SAUSA300_RS00585	-3.6613	2.64639e-11	spa	peptidoglycan-binding protein LysM	Virulence	Virulence	Virulence	0	0	0	Not Essential
SAUSA300_RS09205	-3.69425	8.05929e-12	-	membrane protein	Metabolism	Transport and binding proteins	Unknown substrate	0	1	0	Not Essential
SAUSA300_RS04785	-3.70399	8.71273e-07	opp-3B	ABC transporter permease	Metabolism	Transport and binding proteins	Cations and iron carrying compounds	2	2	0	Not Essential
SAUSA300_RS01980	-3.75111	1.24882e-07	-	peptidase	0	0	0	0	0	0	Not Essential
SAUSA300_RS04790	-3.75942	7.35398e-07	opp-3C	ABC transporter permease	Metabolism	Transport and binding proteins	Cations and iron carrying compounds	2	2	0	Not Essential
SAUSA300_RS12780	-3.76989	3.43664e-17	lctP2	L-lactate permease	Metabolism	Transport and binding proteins	Carbohydrates, organic alcohols, and acids	0	0	0	Not Essential
SAUSA300_RS01990	-3.77072	8.94819e-11	-	GlsB/YeaQ/YmgE family stress response membrane protein	Genetic information processing	Protein fate	Protein and peptide secretion and trafficking	0	0	0	Essential
SAUSA300_RS03880	-3.853	3.57082e-07	sstD	hypothetical protein	Metabolism	Transport and binding proteins	Cations and iron carrying compounds; Anions	0	0	0	Not Essential
SAUSA300_RS13385	-3.86016	2.87009e-07	-	carboxymuconolactone decarboxylase family protein	0	0	0	3	4	0	Not Essential
SAUSA300_RS02380	-3.87529	5.02903e-06	gltB	glutamate synthase large subunit	Metabolism	Amino acid biosynthesis	0	1	1	0	Not Essential
SAUSA300_RS11550	-3.95178	1.05957e-12	-	NAD(P)-dependent oxidoreductase	0	Unknown function	Enzymes of unknown specificity	2	2	0	Not Essential
SAUSA300_RS12930	-3.98098	1.25029e-07	narH	nitrate reductase subunit beta	Metabolism	Energy metabolism	Anaerobic	3	3	0	Not Essential
SAUSA300_RS12945	-3.99845	3.59522e-07	nasE	nitrite reductase (NAD(P)H) small subunit	Metabolism	Central intermediary metabolism	Nitrogen metabolism	7	7	1	Not Essential
SAUSA300_RS01490	-4.08316	5.51182e-10	esxA	virulence factor EsxA	Genetic information processing	Protein fate	Protein and peptide secretion and trafficking	3	3	0	Not Essential
SAUSA300_RS05195	-4.12419	5.68643e-06	purE	5-(carboxyamino)imidazole ribonucleotide mutase	Metabolism	Purines, pyrimidines, nucleosides, and nucleotides	Purine ribonucleotide biosynthesis	5	6	0	Not Essential
SAUSA300_RS11810	-4.16293	2.62868e-09	-	hypothetical protein	Genetic information processing	Protein fate	Protein modification and repair	2	2	0	Not Essential
SAUSA300_RS04305	-4.27291	3.14601e-09	metP1	ABC transporter permease	Metabolism	Transport and binding proteins	Anions	5	5	0	Not Essential
SAUSA300_RS13285	-4.27824	1.60536e-07	-	ABC transporter ATP-binding protein	Cellular processes; Metabolism	Cellular processes; Transport and binding proteins	Toxin production and resistance; Unknown substrate	5	6	0	Not Essential
SAUSA300_RS12890	-4.60119	8.24416e-16	narK	MFS transporter	Metabolism	Transport and binding proteins	Anions	3	3	0	Not Essential
SAUSA300_RS11930	-4.67568	6.04647e-06	-	toxin	0	0	0	7	7	1	Not Essential

## Sheet: >4-fold
DESeq2 comparison of S. aureus transcriptome in human sputum infection vs. all in vitro conditions. Only those genes with at least a 4 fold change and an adjusted p-value <0.05 are shown. A positive log2FoldChange indicates increased expression in vivo, while negative indicates increased expression in vitro.
	log2FoldChange	padj	pan gene symbol	product	TIGRFAM Meta Role	TIGRFAM Main Role	TIGRFAM Sub Role	# human sputum samples with 0 reads	# human samples with 0 reads	# in vitro samples with 0 reads	Essential in vitro?
SAUSA300_RS05055	4.87905	1.9243e-12	-	ABC transporter substrate-binding protein				0	1	0	Not Essential
SAUSA300_RS13070	4.7983	1.16869e-11	hlgA	gamma-hemolysin component A	Virulence	Virulence	Virulence	0	0	0	Not Essential
SAUSA300_RS13355	4.71613	2.69686e-15	-	hypothetical protein				0	0	3	Not Essential
SAUSA300_RS13365	4.70226	3.33633e-12	dapF	diaminopimelate epimerase	Metabolism	Amino acid biosynthesis	Aspartate family	0	0	4	Not Essential
SAUSA300_RS13075	4.52487	1.78134e-09	hlgC	gamma-hemolysin component C	Virulence	Virulence	Virulence	0	0	2	Not Essential
SAUSA300_RS05765	4.48383	1.56052e-15	-	YfcC family protein	Metabolism	Transport and binding proteins	Carbohydrates, organic alcohols, and acids	0	0	0	Not Essential
SAUSA300_RS03080	4.41366	1.38335e-58	-	dihydrolipoamide dehydrogenase				0	0	0	Not Essential
SAUSA300_RS13360	4.40746	1.16869e-11	-	hypothetical protein				0	0	3	Not Essential
SAUSA300_RS01135	4.33582	4.66036e-10	uhpT	hexose phosphate transporter	Metabolism	Transport and binding proteins	Carbohydrates, organic alcohols, and acids	0	0	0	Not Essential
SAUSA300_RS14455	4.12547	3.39612e-06	icaA	poly-beta-1,6 N-acetyl-D-glucosamine synthase	Virulence; Cell structure; Cellular processes	Cell envelope; Cellular processes	Biosynthesis and degradation of surface polysaccharides and lipopolysaccharides; Pathogenesis	6	7	5	Not Essential
SAUSA300_RS05865	4.08934	9.49729e-26	-	YggS family pyridoxal phosphate enzyme		Unknown function	Enzymes of unknown specificity	0	0	0	Essential
SAUSA300_RS02160	4.03442	4.33985e-11	ssl9	hypothetical protein	Virulence	Virulence	Virulence	0	0	2	Not Essential
SAUSA300_RS00725	4.00178	5.40321e-12	deoD1	purine-nucleoside phosphorylase	Metabolism	Purines, pyrimidines, nucleosides, and nucleotides	Salvage of nucleosides and nucleotides	0	0	0	Not Essential
SAUSA300_RS02115	3.77786	8.55659e-05	ssl2	hypothetical protein	Virulence	Virulence	Virulence	2	2	7	Not Essential
SAUSA300_RS07380	3.77297	1.61218e-15	-	hypothetical protein				0	0	0	Not Essential
SAUSA300_RS13090	3.74234	3.3559e-09	bioW	6-carboxyhexanoate--CoA ligase	Metabolism	Biosynthesis of cofactors, prosthetic groups, and carriers	Biotin	0	0	0	Not Essential
SAUSA300_RS01510	3.6787	3.20492e-07	essB	protein EssB	Genetic information processing	Protein fate	Protein and peptide secretion and trafficking	0	0	1	Not Essential
SAUSA300_RS04580	3.5615	1.05957e-12	-	pyridine nucleotide-disulfide oxidoreductase	Genetic information processing	Protein synthesis	tRNA and rRNA base modification	0	0	0	Not Essential
SAUSA300_RS03085	3.51065	8.09751e-09	-	transcriptional regulator		Unknown function	General	0	0	1	Not Essential
SAUSA300_RS05750	3.50204	3.56558e-07	ssl14	hypothetical protein	Virulence	Virulence	Virulence	0	0	3	Not Essential
SAUSA300_RS13080	3.49561	6.44871e-07	hlgB	gamma-hemolysin component B	Virulence	Virulence	Virulence	0	0	1	Not Essential
SAUSA300_RS13335	3.47131	6.05297e-07	cntD	ABC transporter ATP-binding protein	Metabolism	Transport and binding proteins	Cations and iron carrying compounds	0	0	0	Not Essential
SAUSA300_RS14285	3.41515	3.01673e-09	arcD	arginine-ornithine antiporter	Metabolism	Transport and binding proteins	Amino acids, peptides and amines	0	0	0	Not Essential
SAUSA300_RS13330	3.31496	5.29904e-08	cntF	ABC transporter ATP-binding protein	Metabolism	Transport and binding proteins	Cations and iron carrying compounds	0	0	0	Not Essential
SAUSA300_RS14295	3.29634	2.78753e-06	arcA	arginine deiminase	Metabolism	Energy metabolism	Amino acids and amines	0	0	0	Not Essential
SAUSA300_RS00730	3.22069	8.7195e-12	tet38	tetracycline efflux MFS transporter Tet(38)	Cellular processes; Metabolism	Cellular processes; Transport and binding proteins	Toxin production and resistance; Other	0	0	0	Not Essential
SAUSA300_RS01175	3.17736	1.2321e-06	-	hypothetical protein				0	1	0	Not Essential
SAUSA300_RS14275	3.12625	1.03785e-12	arcR	transcriptional regulator	Signal transduction	Regulatory functions	DNA interactions	0	0	0	Not Essential
SAUSA300_RS13850	3.0927	1.51236e-07	cwrA	hypothetical protein				0	0	1	Not Essential
SAUSA300_RS02165	3.07228	1.37789e-05	ssl10	hypothetical protein	Virulence	Virulence	Virulence	3	3	1	Not Essential
SAUSA300_RS05740	3.07088	0.000775508	ssl12	hypothetical protein	Virulence	Virulence	Virulence	3	4	6	Not Essential
SAUSA300_RS03280	3.03506	0.00591002	mnhB2	Na(+)/H(+) antiporter subunit B	Metabolism	Transport and binding proteins	Cations and iron carrying compounds	1	2	15	Essential
SAUSA300_RS00650	3.0157	5.51182e-10	sbnI	siderophore biosynthesis protein SbnI	Cellular processes	Cellular processes	Biosynthesis of natural products	0	0	0	Not Essential
SAUSA300_RS05695	3.00406	9.51262e-06	scc	fibrinogen-binding protein	Virulence	Virulence	Virulence	0	1	1	Not Essential
SAUSA300_RS02120	2.9542	0.000263416	ssl3	hypothetical protein	Virulence	Virulence	Virulence	2	3	4	Not Essential
SAUSA300_RS13900	2.94056	6.43416e-08	-	CHAP domain-containing protein				1	1	0	Not Essential
SAUSA300_RS13340	2.93235	5.10366e-06	cntC	nickel ABC transporter permease	Metabolism	Transport and binding proteins	Cations and iron carrying compounds	0	0	1	Not Essential
SAUSA300_RS04175	2.91899	5.67462e-06	emp	hypothetical protein	Virulence	Virulence	Virulence	2	2	3	Not Essential
SAUSA300_RS10845	2.9123	0.000157385	lukG	gamma-hemolysin subunit B	Virulence	Virulence	Virulence	0	0	0	Not Essential
SAUSA300_RS00625	2.87334	1.77078e-05	sbnD	MFS transporter	Cellular processes	Cellular processes	Biosynthesis of natural products	0	0	1	Not Essential
SAUSA300_RS00630	2.81191	3.80705e-05	sbnE	IucA/IucC family siderophore biosynthesis protein	Cellular processes	Cellular processes	Biosynthesis of natural products	0	0	3	Not Essential
SAUSA300_RS14290	2.79372	1.71297e-05	arcB	ornithine carbamoyltransferase	Metabolism	Amino acid biosynthesis	Glutamate family	0	0	1	Not Essential
SAUSA300_RS13630	2.76162	3.57317e-07	-	carboxylesterase	Metabolism	Biosynthesis of cofactors, prosthetic groups, and carriers	Menaquinone and ubiquinone	2	3	0	Not Essential
SAUSA300_RS05745	2.74772	0.00777605	ssl13	hypothetical protein	Virulence	Virulence	Virulence	3	5	8	Not Essential
SAUSA300_RS13325	2.74517	9.17441e-07	-	MFS transporter	Metabolism	Transport and binding proteins	Carbohydrates, organic alcohols, and acids	0	0	0	Not Essential
SAUSA300_RS00640	2.69929	9.24137e-07	sbnG	siderophore biosynthesis protein SbnG	Cellular processes	Cellular processes	Biosynthesis of natural products	0	1	1	Not Essential
SAUSA300_RS13530	2.69772	2.84344e-10	fnbA	fibronectin-binding protein A	Virulence	Virulence	Virulence	0	0	0	Not Essential
SAUSA300_RS13665	2.69493	1.92625e-06	-	haloacid dehalogenase		Unknown function	Enzymes of unknown specificity	0	1	0	Not Essential
SAUSA300_RS00635	2.56917	2.20143e-05	sbnF	IucA/IucC family siderophore biosynthesis protein	Cellular processes	Cellular processes	Biosynthesis of natural products	0	0	0	Not Essential
SAUSA300_RS05760	2.5533	5.79842e-06	arcC1	carbamate kinase 1	Metabolism	Energy metabolism	Amino acids and amines	0	0	2	Not Essential
SAUSA300_RS13345	2.5055	8.1372e-05	cntB	peptide ABC transporter permease	Metabolism	Transport and binding proteins	Cations and iron carrying compounds	0	0	0	Not Essential
SAUSA300_RS14280	2.47145	1.27908e-08	arcC	carbamate kinase 2	Metabolism	Energy metabolism	Amino acids and amines	0	0	0	Not Essential
SAUSA300_RS02195	2.46815	0.000708717	-	hypothetical protein				0	0	0	Not Essential
SAUSA300_RS00620	2.46738	0.000321543	sbnC	IucA/IucC family siderophore biosynthesis protein	Cellular processes	Cellular processes	Biosynthesis of natural products	0	0	2	Not Essential
SAUSA300_RS08005	2.46411	1.27972e-10	bfmBAA	2-oxoisovalerate dehydrogenase subunit alpha	Metabolism	Biosynthesis of cofactors, prosthetic groups, and carriers	Other; Thiamine; Pyridoxine	0	0	0	Essential
SAUSA300_RS01675	2.41012	0.00187619	nanT	hypothetical protein	Metabolism	Transport and binding proteins	Carbohydrates, organic alcohols, and acids	0	0	1	Not Essential
SAUSA300_RS09490	2.39614	1.68453e-05	-	membrane protein insertion efficiency factor YidD		Hypothetical proteins	Conserved	1	1	0	Essential
SAUSA300_RS03720	2.38869	2.86962e-06	saeP	hypothetical protein				0	0	0	Not Essential
SAUSA300_RS14470	2.34567	0.000210339	icaC	poly-beta-1,6-N-acetyl-D-glucosamine export protein	Virulence; Cell structure; Cellular processes	Cell envelope; Cellular processes	Biosynthesis and degradation of surface polysaccharides and lipopolysaccharides; Pathogenesis	2	4	0	Not Essential
SAUSA300_RS03745	2.33965	8.04845e-06	pabA	aminodeoxychorismate/anthranilate synthase component II	Metabolism	Biosynthesis of cofactors, prosthetic groups, and carriers	Folic acid	1	1	0	Not Essential
SAUSA300_RS07355	2.32343	1.14657e-11	bshA	N-acetyl-alpha-D-glucosaminyl L-malate synthase BshA	Metabolism	Biosynthesis of cofactors, prosthetic groups, and carriers	Glutathione and analogs	0	0	0	Essential
SAUSA300_RS01690	2.31961	3.19596e-07	nanR	MurR/RpiR family transcriptional regulator	Signal transduction	Regulatory functions	DNA interactions	0	1	0	Not Essential
SAUSA300_RS10310	2.30545	1.92625e-06	-	CamS family sex pheromone protein	Cellular processes	Cellular processes	Sporulation and germination	0	0	0	Not Essential
SAUSA300_RS13350	2.30243	0.00161537	cntA	nickel ABC transporter, nickel/metallophore periplasmic binding protein	Metabolism	Transport and binding proteins	Cations and iron carrying compounds	0	0	0	Not Essential
SAUSA300_RS08930	2.29311	3.93748e-07	-	hypothetical protein				0	1	0	Not Essential
SAUSA300_RS14465	2.27882	0.0264401	icaB	poly-beta-1,6-N-acetyl-D-glucosamine N-deacetylase	Virulence; Cell structure; Cellular processes	Cell envelope; Cellular processes	Biosynthesis and degradation of surface polysaccharides and lipopolysaccharides; Pathogenesis	6	8	4	Not Essential
[truncated: 205 more rows]
