# Supplementary material for: The Staphylococcus aureus Transcriptome during Cystic Fibrosis Lung Infection
Source: mBio. 2019 Nov 19;10(6):e02774-19. doi: 10.1128/mBio.02774-19 (PMC6867902; doi:10.1128/mBio.02774-19)
Supplement: DATA SET S2 [file mBio.02774-19-sd002.xlsx]

## Sheet: allData
DESeq2 comparison of S. aureus transcriptome in human sputum infection vs. chemically defiined media with glucose as a carbon source. A positive log2FoldChange indicates increased expression in vivo, while negative indicates increased expression in vitro.
Locus Tag	gene	log2FoldChange human sputum vs. CDM glucose log	padj	# human sputum samples with 0 reads	# human samples with 0 reads	# in vitro samples with 0 reads	product	TIGRFAM Meta Role	TIGRFAM Main Role	TIGRFAM Sub Role
SAUSA300_RS00010	dnaA	0.0270777	0.983588	0	0	0	chromosomal replication initiator protein DnaA	Genetic information processing	DNA metabolism	DNA replication, recombination, and repair
SAUSA300_RS00015	dnaN	-1.43247	0.0488819	0	0	0	DNA polymerase III subunit beta	Genetic information processing	DNA metabolism	DNA replication, recombination, and repair
SAUSA300_RS00020	-	-0.548068	0.773135	0	1	0	RNA-binding protein	Genetic information processing	DNA metabolism	DNA replication, recombination, and repair
SAUSA300_RS00025	recF	-1.13232	0.413344	0	0	0	DNA replication and repair protein RecF	Genetic information processing	DNA metabolism	DNA replication, recombination, and repair
SAUSA300_RS00030	gyrB	-0.239763	0.838174	0	0	0	DNA gyrase subunit B	Genetic information processing	DNA metabolism	DNA replication, recombination, and repair
SAUSA300_RS00035	gyrA	-0.559395	0.552271	0	0	0	DNA gyrase subunit A	Genetic information processing	DNA metabolism	DNA replication, recombination, and repair
SAUSA300_RS00040	nnrD	0.046027	0.979376	0	0	0	NAD(P)H-hydrate dehydratase
SAUSA300_RS00045	hutH	-0.320952	0.907526	2	2	0	histidine ammonia-lyase	Metabolism	Energy metabolism	Amino acids and amines
SAUSA300_RS00050	serS	-2.02607	0.00303389	0	0	0	serine--tRNA ligase	Genetic information processing	Protein synthesis	tRNA aminoacylation
SAUSA300_RS00055	-	-1.80165	0.215732	1	2	1	branched-chain amino acid ABC transporter permease	Metabolism	Transport and binding proteins	Amino acids, peptides and amines
SAUSA300_RS00060	-	-0.285628	0.907542	2	3	0	membrane protein	Genetic information processing	Protein fate	Protein and peptide secretion and trafficking
SAUSA300_RS00065	metX	-0.56915	0.775036	1	1	0	homoserine O-acetyltransferase	Metabolism	Amino acid biosynthesis	Aspartate family
SAUSA300_RS00070	-	-0.881194	0.543748	0	0	0	membrane protein
SAUSA300_RS00075	-	-0.316347	0.735764	0	0	0	DHH family phosphoesterase	Signal transduction	Signal transduction	Two-component systems
SAUSA300_RS00080	rplI	-0.888287	0.46043	1	1	0	50S ribosomal protein L9	Genetic information processing	Protein synthesis	Ribosomal proteins: synthesis and modification
SAUSA300_RS00085	dnaC	0.143763	0.919333	0	0	0	replicative DNA helicase	Genetic information processing	DNA metabolism	DNA replication, recombination, and repair
SAUSA300_RS00090	purA	0.512682	0.826335	0	0	0	adenylosuccinate synthetase	Metabolism	Purines, pyrimidines, nucleosides, and nucleotides	Purine ribonucleotide biosynthesis
SAUSA300_RS00105	walR	1.32493	0.17733	0	0	0	DNA-binding response regulator	Signal transduction	Signal transduction	Two-component systems
SAUSA300_RS00110	walK	1.45283	0.0298395	0	0	0	cell wall metabolism sensor histidine kinase WalK	Signal transduction	Signal transduction	Two-component systems
SAUSA300_RS00115	walH	0.4129	0.682815	0	0	0	hypothetical protein	Cell structure	Cell envelope	Protein and peptide secretion and trafficking
SAUSA300_RS00120	walI	-0.68344	0.661322	1	1	0	hypothetical protein	Cell structure	Cell envelope	Protein and peptide secretion and trafficking
SAUSA300_RS00125	walJ	0.209259	0.902473	0	0	0	MBL fold metallo-hydrolase	Cell structure	Cell envelope	Protein and peptide secretion and trafficking
SAUSA300_RS00130	adsA	-0.451771	0.790307	1	1	0	multifunctional 2',3'-cyclic-nucleotide 2'-phosphodiesterase/5'-nucleotidase/3'-nucleotidase	Metabolism	Biosynthesis of cofactors, prosthetic groups, and carriers; Transport and binding proteins	Pyridine nucleotides; Other
SAUSA300_RS00460	-	0.943084	0.382923	0	0	0	tRNA-dihydrouridine synthase
SAUSA300_RS00470	-	-1.29141	0.5038	6	7	1	transcriptional regulator
SAUSA300_RS00510	-	-0.888672	0.521478	2	3	0	hypothetical protein	Cell structure	Cell envelope	Biosynthesis and degradation of surface polysaccharides and lipopolysaccharides
SAUSA300_RS00515	plc	-2.9362	0.0566881	4	4	0	1-phosphatidylinositol phosphodiesterase	Virulence	Virulence	Virulence
SAUSA300_RS00540	-	-2.82887	0.000318537	1	1	0	AraC family transcriptional regulator
SAUSA300_RS00545	-	0.0578455	0.983588	4	4	0	amidohydrolase	Genetic information processing	Protein fate	Degradation of proteins, peptides, and glycopeptides
SAUSA300_RS00550	norC	-1.64344	0.283391	5	6	0	MFS transporter	Cellular processes; Metabolism	Cellular processes; Transport and binding proteins	Toxin production and resistance; Other
SAUSA300_RS00555	-	0.747604	0.408468	0	0	0	Na/Pi cotransporter	Metabolism	Transport and binding proteins	Cations and iron carrying compounds
SAUSA300_RS00560	-	-0.413643	0.839612	0	0	0	oleate hydratase
SAUSA300_RS00575	-	-1.79165	0.208583	4	5	0	hypothetical protein
SAUSA300_RS00580	lctP1	-0.434874	0.776039	0	1	0	L-lactate permease	Metabolism	Transport and binding proteins	Carbohydrates, organic alcohols, and acids
SAUSA300_RS00585	spa	-3.23995	0.00944165	0	0	0	peptidoglycan-binding protein LysM	Virulence	Virulence	Virulence
SAUSA300_RS00590	sarS	-2.37841	0.038096	1	1	0	transcriptional regulator	Signal transduction	Regulatory functions	DNA interactions
SAUSA300_RS00595	sirC	-1.1336	0.376587	0	1	0	iron ABC transporter permease	Metabolism	Transport and binding proteins	Cations and iron carrying compounds
SAUSA300_RS00600	sirB	-0.959645	0.591821	0	0	2	iron ABC transporter permease	Metabolism	Transport and binding proteins	Cations and iron carrying compounds
SAUSA300_RS00605	sirA	-1.45109	0.259672	0	0	0	iron ABC transporter substrate-binding protein	Metabolism	Transport and binding proteins	Cations and iron carrying compounds
SAUSA300_RS00610	sbnA	0.451382	0.845622	1	1	1	siderophore biosynthesis protein SbnA	Cellular processes	Cellular processes	Biosynthesis of natural products
SAUSA300_RS00615	sbnB	1.09478	0.549153	0	0	2	2,3-diaminopropionate biosynthesis protein SbnB	Cellular processes	Cellular processes	Biosynthesis of natural products
SAUSA300_RS00620	sbnC	0.841787	0.655725	0	0	2	IucA/IucC family siderophore biosynthesis protein	Cellular processes	Cellular processes	Biosynthesis of natural products
SAUSA300_RS00625	sbnD	0.674509	0.695776	0	0	1	MFS transporter	Cellular processes	Cellular processes	Biosynthesis of natural products
SAUSA300_RS00630	sbnE	0.956779	0.590885	0	0	3	IucA/IucC family siderophore biosynthesis protein	Cellular processes	Cellular processes	Biosynthesis of natural products
SAUSA300_RS00635	sbnF	0.70295	0.693119	0	0	0	IucA/IucC family siderophore biosynthesis protein	Cellular processes	Cellular processes	Biosynthesis of natural products
SAUSA300_RS00640	sbnG	1.40896	0.334502	0	1	1	siderophore biosynthesis protein SbnG	Cellular processes	Cellular processes	Biosynthesis of natural products
SAUSA300_RS00645	sbnH	0.189147	0.942463	0	0	0	diaminopimelate decarboxylase	Cellular processes	Cellular processes	Biosynthesis of natural products
SAUSA300_RS00650	sbnI	1.33202	0.221577	0	0	0	siderophore biosynthesis protein SbnI	Cellular processes	Cellular processes	Biosynthesis of natural products
SAUSA300_RS00670	butA	0.917753	0.544347	0	0	0	diacetyl reductase ((S)-acetoin forming)	Metabolism	Energy metabolism	Fermentation
SAUSA300_RS00685	-	3.4957	0.0642107	6	8	3	UDP-phosphate N-acetylgalactosaminyl-1-phosphate transferase
SAUSA300_RS00690	-	1.43145	0.489773	2	4	3	glycosyltransferase family 1 protein
SAUSA300_RS00695	-	0.048027	0.983588	4	4	2	ligase
SAUSA300_RS00700	-	-0.219789	0.929546	3	4	1	hypothetical protein
SAUSA300_RS00705	sodM	1.7852	0.05819	0	0	0	Superoxide dismutase [Mn/Fe] 2
SAUSA300_RS00715	-	0.555469	0.715856	1	2	0	GntR family transcriptional regulator	Signal transduction	Regulatory functions	DNA interactions
SAUSA300_RS00725	deoD1	5.1294	1.1832e-05	0	0	0	purine-nucleoside phosphorylase	Metabolism	Purines, pyrimidines, nucleosides, and nucleotides	Salvage of nucleosides and nucleotides
SAUSA300_RS00730	tet38	4.22936	6.34773e-06	0	0	0	tetracycline efflux MFS transporter Tet(38)	Cellular processes; Metabolism	Cellular processes; Transport and binding proteins	Toxin production and resistance; Other
SAUSA300_RS00735	deoC1	2.09693	0.0566881	0	0	0	2-deoxyribose-5-phosphate aldolase	Metabolism	Energy metabolism; Purines, pyrimidines, nucleosides, and nucleotides	Other
SAUSA300_RS00740	deoB	1.38232	0.156072	0	0	0	phosphopentomutase	Metabolism	Purines, pyrimidines, nucleosides, and nucleotides	Other
SAUSA300_RS00745	phnE1	-0.0523064	0.984525	8	9	1	phosphonate ABC transporter, permease protein PhnE	Metabolism	Transport and binding proteins	Anions
SAUSA300_RS00750	phnE2	0.643627	0.829847	7	8	4	phosphonate ABC transporter, permease protein PhnE	Metabolism	Transport and binding proteins	Anions
SAUSA300_RS00755	phnC	0.700387	0.796097	7	8	3	phosphonates import ATP-binding protein PhnC	Metabolism	Transport and binding proteins	Anions
SAUSA300_RS00760	phnD	1.57107	0.407025	4	6	1	phosphonate ABC transporter substrate-binding protein	Metabolism	Transport and binding proteins	Anions
SAUSA300_RS00765	-	1.30444	0.58587	3	4	3	hypothetical protein
SAUSA300_RS00770	-	-0.506363	0.771726	1	2	0	bifunctional metallophosphatase/5'-nucleotidase	Metabolism	Purines, pyrimidines, nucleosides, and nucleotides	Other
SAUSA300_RS00800	adhE	-1.60232	0.35273	0	0	0	bifunctional acetaldehyde-CoA/alcohol dehydrogenase	Metabolism	Energy metabolism	Fermentation
SAUSA300_RS00805	capA	3.30065	0.0476717	2	2	2	capsular polysaccharide type 5 biosynthesis protein cap5A	Virulence; Metabolism	Transport and binding proteins	Carbohydrates, organic alcohols, and acids
SAUSA300_RS00810	capB	1.6476	0.462656	2	3	5	capsular polysaccharide biosynthesis protein Cap5B	Virulence; Metabolism	Transport and binding proteins	Carbohydrates, organic alcohols, and acids
SAUSA300_RS00815	capC	1.89511	0.410509	4	5	8	capsular polysaccharide biosynthesis protein Cap8C	Virulence; Genetic information processing	Transcription	Transcription factors
SAUSA300_RS00825	capE	1.54158	0.422032	2	2	0	UDP-glucose 4-epimerase	Virulence; Cell structure	Cell envelope	Biosynthesis and degradation of surface polysaccharides and lipopolysaccharides
SAUSA300_RS00830	capF	1.87749	0.32905	1	2	2	capsular polysaccharide biosynthesis protein Cap8F	Virulence; Cell structure	Cell envelope	Biosynthesis and degradation of surface polysaccharides and lipopolysaccharides
SAUSA300_RS00835	capG	1.49188	0.48337	5	6	1	UDP-N-acetylglucosamine 2-epimerase (non-hydrolyzing)	Virulence; Cell structure	Cell envelope	Biosynthesis and degradation of surface polysaccharides and lipopolysaccharides
SAUSA300_RS00860	capL	1.41861	0.440858	2	3	0	glycosyltransferase WbuB	Virulence; Cell structure	Cell envelope	Biosynthesis and degradation of surface polysaccharides and lipopolysaccharides
SAUSA300_RS00865	capM	0.0647414	0.9797	6	7	1	sugar transferase	Virulence; Cell structure	Cell envelope	Biosynthesis and degradation of surface polysaccharides and lipopolysaccharides
SAUSA300_RS00870	capN	0.835168	0.695776	3	3	1	UDP-glucose 4-epimerase	Virulence; Cell structure	Cell envelope	Biosynthesis and degradation of surface polysaccharides and lipopolysaccharides
SAUSA300_RS00875	capO	1.45264	0.422032	3	4	0	UDP-N-acetyl-D-mannosamine dehydrogenase	Virulence
SAUSA300_RS00880	capP	0.370834	0.884289	2	2	0	UDP-N-acetylglucosamine 2-epimerase (non-hydrolyzing)	Virulence; Cell structure	Cell envelope	Biosynthesis and degradation of surface polysaccharides and lipopolysaccharides
SAUSA300_RS00885	isdI	-2.59203	0.0536969	0	0	0	monooxygenase IsdI
SAUSA300_RS00890	-	-0.00119899	1	2	3	1	DUF454 domain-containing protein
SAUSA300_RS00895	aldA	3.62475	0.0142311	0	0	0	aldehyde dehydrogenase	Cellular processes	Cellular processes	Adaptations to atypical conditions
SAUSA300_RS00900	-	-1.15614	0.405471	4	5	0	cation transporter	Metabolism	Transport and binding proteins	Cations and iron carrying compounds
SAUSA300_RS00910	-	1.58452	0.461822	5	5	1	hypothetical protein
SAUSA300_RS00915	ssuB	1.82251	0.321849	7	8	0	sulfonate ABC transporter ATP-binding protein	Metabolism	Transport and binding proteins	Anions; Other
SAUSA300_RS00920	ssuA	1.8763	0.24356	3	3	0	hypothetical protein	Metabolism	Transport and binding proteins	Other
SAUSA300_RS00925	ssuC	3.97385	0.00946182	5	5	2	ABC transporter permease	Metabolism	Transport and binding proteins	Anions
SAUSA300_RS00930	-	1.34193	0.444313	4	4	0	acyl-CoA dehydrogenase	Metabolism	Central intermediary metabolism	Sulfur metabolism
SAUSA300_RS00945	-	-1.03916	0.361781	0	0	0	MFS transporter
SAUSA300_RS00950	ausA	0.0547863	0.969222	0	0	0	non-ribosomal peptide synthetase
SAUSA300_RS00955	-	-0.0643328	0.969884	0	0	0	4'-phosphopantetheinyl transferase	Genetic information processing	Protein fate	Protein modification and repair
SAUSA300_RS00960	-	-1.92114	0.124919	0	0	0	hypothetical protein
SAUSA300_RS00965	argB	0.248454	0.948193	7	8	6	acetylglutamate kinase	Metabolism	Amino acid biosynthesis	Glutamate family
SAUSA300_RS00970	argJ	0.82043	0.68296	3	4	0	bifunctional glutamate N-acetyltransferase/amino-acid N-acetyltransferase	Metabolism	Amino acid biosynthesis	Glutamate family
SAUSA300_RS00975	argC	-0.29888	0.911816	6	6	0	N-acetyl-gamma-glutamyl-phosphate reductase	Metabolism	Amino acid biosynthesis	Glutamate family
SAUSA300_RS00980	argD	0.226945	0.939368	3	3	0	ornithine aminotransferase 1	Metabolism	Amino acid biosynthesis	Glutamate family
SAUSA300_RS00985	brnQ1	-3.74754	4.65556e-06	0	1	0	branched-chain amino acid transporter II carrier protein	Metabolism	Transport and binding proteins	Amino acids, peptides and amines
SAUSA300_RS00990	-	1.08144	0.382923	1	1	0	isochorismatase
SAUSA300_RS00995	-	2.56336	0.0711467	0	0	0	indolepyruvate decarboxylase	Metabolism	Central intermediary metabolism	Other
SAUSA300_RS01005	glcA	-2.25596	0.00473346	0	0	0	PTS glucose EIICBA component	Metabolism	Transport and binding proteins	Carbohydrates, organic alcohols, and acids
SAUSA300_RS01010	-	0.303886	0.926573	3	3	0	hypothetical protein
SAUSA300_RS01015	murQ	4.25541	0.00208526	0	0	0	N-acetylmuramic acid 6-phosphate etherase	Cell structure	Cell envelope	Biosynthesis and degradation of murein sacculus and peptidoglycan
SAUSA300_RS01020	-	1.5288	0.461822	1	1	0	permease
SAUSA300_RS01025	-	2.55237	0.0994511	2	2	1	MurR/RpiR family transcriptional regulator
SAUSA300_RS01055	-	2.97263	0.0131863	0	0	0	ABC transporter ATP-binding protein	Metabolism	Transport and binding proteins	Cations and iron carrying compounds
SAUSA300_RS01060	-	0.333794	0.907542	4	4	1	ABC transporter permease	Metabolism	Transport and binding proteins	Cations and iron carrying compounds
SAUSA300_RS01065	-	1.11441	0.61629	5	5	1	ABC transporter permease	Metabolism	Transport and binding proteins	Cations and iron carrying compounds
SAUSA300_RS01070	-	1.10329	0.583459	3	4	1	peptide ABC transporter substrate-binding protein
SAUSA300_RS01075	ggt	-0.090071	0.970962	4	4	1	gamma-glutamyltransferase	Metabolism	Biosynthesis of cofactors, prosthetic groups, and carriers	Glutathione and analogs
SAUSA300_RS01085	azoR	1.28407	0.413353	0	0	0	FMN-dependent NADH-azoreductase
SAUSA300_RS01090	-	2.81736	0.055126	1	2	1	peptidase M23	Genetic information processing	Transcription	DNA-dependent RNA polymerase
SAUSA300_RS01095	malK	1.94421	0.171858	1	2	0	sugar ABC transporter ATP-binding protein	Metabolism	Transport and binding proteins	Amino acids, peptides and amines
SAUSA300_RS01100	malE	1.57756	0.326016	1	1	0	maltose ABC transporter substrate-binding protein	Metabolism	Transport and binding proteins	Amino acids, peptides and amines
SAUSA300_RS01105	malF	1.36833	0.35925	1	1	0	maltose ABC transporter permease	Metabolism	Transport and binding proteins	Amino acids, peptides and amines
SAUSA300_RS01110	-	1.06602	0.57007	4	4	0	maltose ABC transporter permease
SAUSA300_RS01115	-	2.31121	0.0719613	1	1	0	gfo/Idh/MocA family oxidoreductase	Metabolism	Energy metabolism	Sugars
SAUSA300_RS01120	-	2.54278	0.0532381	0	1	0	gfo/Idh/MocA family oxidoreductase	Metabolism	Energy metabolism	Sugars
SAUSA300_RS01125	-	1.88055	0.105121	0	1	0	xylose isomerase	Metabolism	Energy metabolism	Sugars
SAUSA300_RS01130	-	1.06321	0.635985	0	0	0	membrane protein
SAUSA300_RS01135	uhpT	6.52476	3.87105e-07	0	0	0	hexose phosphate transporter	Metabolism	Transport and binding proteins	Carbohydrates, organic alcohols, and acids
SAUSA300_RS01140	hptR	-0.388117	0.836336	2	2	0	DNA-binding response regulator	Signal transduction	Signal transduction	Two-component systems
SAUSA300_RS01145	hptS	-0.425933	0.753085	1	1	0	sensor histidine kinase	Signal transduction	Signal transduction	Two-component systems
SAUSA300_RS01150	hptA	-1.86149	0.158797	3	4	1	lipoprotein	Metabolism	Transport and binding proteins	Amino acids, peptides and amines
SAUSA300_RS01155	pflB	0.769782	0.555202	0	0	0	formate acetyltransferase	Metabolism	Energy metabolism	Fermentation
SAUSA300_RS01160	pflA	0.0367932	0.984525	0	0	0	pyruvate formate-lyase-activating enzyme	Metabolism	Energy metabolism	Fermentation
SAUSA300_RS01170	-	0.458935	0.773121	0	0	0	glycerophosphoryl diester phosphodiesterase
SAUSA300_RS01175	-	1.52743	0.35925	0	1	0	hypothetical protein
SAUSA300_RS01180	coa	2.06149	0.208237	1	1	0	coagulase	Virulence	Virulence	Virulence
SAUSA300_RS01195	fadA	2.14886	0.272444	4	4	1	acetyl-CoA acetyltransferase	Metabolism	Fatty acid and phospholipid metabolism	Other
SAUSA300_RS01200	fadB	3.15475	0.0899706	2	3	3	3-hydroxyacyl-CoA dehydrogenase	Metabolism	Fatty acid and phospholipid metabolism	Other
SAUSA300_RS01205	fadD	1.74024	0.476447	5	6	5	glutaryl-CoA dehydrogenase	Metabolism	Fatty acid and phospholipid metabolism	Other
SAUSA300_RS01210	fadE	1.84982	0.422032	4	5	4	long-chain-fatty-acid--CoA ligase	Metabolism	Fatty acid and phospholipid metabolism	Other
SAUSA300_RS01215	fadX	1.24729	0.604727	4	5	3	acyl CoA:acetate/3-ketoacid CoA transferase	Metabolism	Fatty acid and phospholipid metabolism	Other
SAUSA300_RS01220	prsS	-2.23241	0.057625	1	1	0	PrsW family intramembrane metalloprotease
SAUSA300_RS01225	opp-5A	-0.373409	0.842157	1	1	0	nickel ABC transporter substrate-binding protein	Metabolism	Transport and binding proteins	Cations and iron carrying compounds
SAUSA300_RS01230	-	-0.6548	0.763011	5	5	0	DUF488 domain-containing protein
SAUSA300_RS01235	-	-1.43831	0.440901	4	5	0	hypothetical protein
SAUSA300_RS01240	hmp	-2.04789	0.0573375	0	0	0	nitric oxide dioxygenase	Metabolism	Energy metabolism	Other
SAUSA300_RS01250	ldh1	-2.83716	0.0278327	0	0	0	L-lactate dehydrogenase	Metabolism	Energy metabolism	Fermentation
SAUSA300_RS01260	glcC	1.78102	0.203519	0	0	0	PTS glucose transporter subunit IIB	Metabolism	Transport and binding proteins	Carbohydrates, organic alcohols, and acids
SAUSA300_RS01265	-	0.854427	0.424723	1	1	0	nucleoside hydrolase
SAUSA300_RS01275	-	2.40585	0.238376	4	5	5	transcriptional antiterminator	Signal transduction	Signal transduction	PTS
SAUSA300_RS01280	-	0.633889	0.862997	9	11	9	PTS sugar transporter subunit IIA	Metabolism	Transport and binding proteins; Signal transduction	Carbohydrates, organic alcohols, and acids; PTS
SAUSA300_RS01285	-	-0.0944552	0.977207	8	10	7	PTS galactitol transporter subunit IIB	Metabolism	Transport and binding proteins; Signal transduction	Carbohydrates, organic alcohols, and acids; PTS
SAUSA300_RS01290	-	-0.148811	0.959163	5	6	1	PTS galactitol transporter subunit IIC	Metabolism	Transport and binding proteins; Signal transduction	Carbohydrates, organic alcohols, and acids; PTS
SAUSA300_RS01295	-	0.520208	0.864765	5	6	3	sorbitol dehydrogenase	Metabolism	Energy metabolism	Amino acids and amines
SAUSA300_RS01300	-	-0.636569	0.859328	9	11	7	hypothetical protein
SAUSA300_RS01305	-	-0.256621	0.91909	4	5	0	galactitol-1-phosphate 5-dehydrogenase	Metabolism	Energy metabolism	Amino acids and amines
SAUSA300_RS01310	tarI'	-1.97916	0.10954	1	1	0	2-C-methyl-D-erythritol 4-phosphate cytidylyltransferase	Metabolism	Biosynthesis of cofactors, prosthetic groups, and carriers	Other
SAUSA300_RS01315	tarJ'	-1.50316	0.265748	3	3	0	alcohol dehydrogenase	Metabolism	Energy metabolism	Fermentation
SAUSA300_RS01320	tarL'	-1.26339	0.282378	0	0	0	tagB protein	Metabolism	Biosynthesis of cofactors, prosthetic groups, and carriers	Other
SAUSA300_RS01325	tarF	1.92293	0.00722363	0	0	0	CDP-glycerol--glycerophosphate glycerophosphotransferase	Metabolism	Biosynthesis of cofactors, prosthetic groups, and carriers	Other
SAUSA300_RS01330	tarI	-0.0909933	0.955467	0	0	0	2-C-methyl-D-erythritol 4-phosphate cytidylyltransferase	Metabolism	Biosynthesis of cofactors, prosthetic groups, and carriers	Other
SAUSA300_RS01335	tarJ	-0.133612	0.903288	0	0	0	ribitol-5-phosphate dehydrogenase	Metabolism	Energy metabolism	Amino acids and amines
SAUSA300_RS01340	tarL	1.00414	0.082771	0	0	0	hypothetical protein	Metabolism	Biosynthesis of cofactors, prosthetic groups, and carriers	Other
SAUSA300_RS01345	tarS	1.12729	0.087958	0	0	0	glycosyl transferase family 2	Metabolism	Biosynthesis of cofactors, prosthetic groups, and carriers	Other
SAUSA300_RS01350	scdA	-2.8986	0.00715119	3	3	0	iron-sulfur cluster repair protein ScdA	Metabolism	Biosynthesis of cofactors, prosthetic groups, and carriers	Other
SAUSA300_RS01355	lytS	-0.856207	0.435616	0	0	0	sensor histidine kinase	Signal transduction	Signal transduction	Two-component systems
SAUSA300_RS01360	lytR	-0.197098	0.946945	2	2	0	DNA-binding response regulator	Signal transduction	Signal transduction	Two-component systems
SAUSA300_RS01365	lrgA	1.12321	0.55428	0	0	1	antiholin-like protein LrgA
SAUSA300_RS01370	lrgB	1.01905	0.583423	1	1	0	antiholin-like protein LrgB		Hypothetical proteins	Conserved
SAUSA300_RS01375	bglR	-0.201056	0.927552	2	3	0	GntR family transcriptional regulator	Signal transduction	Regulatory functions	DNA interactions
SAUSA300_RS01380	-	2.05812	0.22995	1	2	1	hypothetical protein
SAUSA300_RS01385	bglA	1.75732	0.161465	0	0	0	6-phospho-beta-glucosidase
SAUSA300_RS01395	-	0.00683547	0.999414	1	2	2	SAM-dependent methyltransferase	Metabolism	Biosynthesis of cofactors, prosthetic groups, and carriers	Menaquinone and ubiquinone
SAUSA300_RS01405	rbsK	0.660985	0.663549	1	1	0	ribokinase	Metabolism	Energy metabolism	Sugars
SAUSA300_RS01410	rbsD	0.469991	0.817385	3	3	0	D-ribose pyranase	Metabolism	Energy metabolism	Sugars
SAUSA300_RS01415	rbsU	3.19081	0.00944165	1	1	1	ribose transporter RbsU	Metabolism	Transport and binding proteins	Carbohydrates, organic alcohols, and acids
SAUSA300_RS01420	rbsR	-1.16348	0.272891	3	4	0	LacI family transcriptional regulator	Signal transduction	Regulatory functions	DNA interactions
SAUSA300_RS01430	-	-0.795154	0.765978	6	7	3	hypothetical protein
SAUSA300_RS01440	-	0.261733	0.915725	0	0	2	MFS transporter	Cellular processes; Metabolism	Cellular processes; Transport and binding proteins	Toxin production and resistance; Other
SAUSA300_RS01445	-	0.113657	0.961516	1	1	0	choloylglycine hydrolase
SAUSA300_RS01450	lytM	1.78933	0.0849473	1	1	0	glycyl-glycine endopeptidase LytM	Genetic information processing	Transcription	DNA-dependent RNA polymerase
SAUSA300_RS01455	-	-0.0587138	0.977207	3	3	0	ABC transporter ATP-binding protein	Metabolism	Transport and binding proteins	Carbohydrates, organic alcohols, and acids
SAUSA300_RS01460	-	0.99086	0.572614	1	3	0	ABC transporter permease
SAUSA300_RS01465	-	1.13664	0.481188	1	2	0	ABC transporter permease
SAUSA300_RS01485	-	0.74119	0.624219	0	1	0	CHAP domain-containing protein
SAUSA300_RS01490	esxA	-2.1415	0.112489	3	3	0	virulence factor EsxA	Genetic information processing	Protein fate	Protein and peptide secretion and trafficking
SAUSA300_RS01495	esaA	0.295004	0.875799	0	0	0	type VII secretion protein EsaA	Genetic information processing	Protein fate	Protein and peptide secretion and trafficking
SAUSA300_RS01500	essA	1.31776	0.384962	1	3	0	protein EssA	Genetic information processing	Protein fate	Protein and peptide secretion and trafficking
SAUSA300_RS01505	esaB	-0.349442	0.911816	8	9	5	type VII secretion protein EsaB	Genetic information processing	Protein fate	Protein and peptide secretion and trafficking
SAUSA300_RS01510	essB	4.02085	0.00523351	0	0	1	protein EssB	Genetic information processing	Protein fate	Protein and peptide secretion and trafficking
SAUSA300_RS01515	essC	-0.136409	0.956572	1	1	0	protein EssC	Genetic information processing	Protein fate	Protein and peptide secretion and trafficking
SAUSA300_RS01615	-	0.846301	0.693119	2	3	1	cystatin-like fold lipoprotein	Cell structure	Cell envelope	Surface structures
SAUSA300_RS01620	-	-0.457703	0.814198	2	3	0	membrane protein
SAUSA300_RS01625	-	-4.46807	0.000219882	4	5	0	formate/nitrite transporter	Metabolism	Transport and binding proteins	Anions
SAUSA300_RS01630	brnQ2	-0.0547418	0.970604	0	0	0	branched-chain amino acid transporter II carrier protein	Metabolism	Transport and binding proteins	Amino acids, peptides and amines
SAUSA300_RS01635	-	-2.07236	0.088818	0	0	0	5'-nucleotidase, lipoprotein e(P4) family	Metabolism	Biosynthesis of cofactors, prosthetic groups, and carriers; Transport and binding proteins	Pyridine nucleotides; Other
SAUSA300_RS01645	-	-1.54892	0.254219	1	2	0	peptide ABC transporter permease	Metabolism	Transport and binding proteins	Other
SAUSA300_RS01650	-	-1.77841	0.249089	2	4	0	ABC transporter ATP-binding protein
SAUSA300_RS01655	-	-2.32307	0.000811179	2	3	0	PTS sugar transporter subunit IIC
SAUSA300_RS01660	-	3.37264	0.057625	1	1	4	carbohydrate kinase	Metabolism	Energy metabolism	Sugars
SAUSA300_RS01665	psuG	2.71098	0.1329	2	2	2	pseudouridine-5'-phosphate glycosidase
SAUSA300_RS01670	-	2.75147	0.0642107	0	0	2	pyrimidine nucleoside transporter NupC	Metabolism	Transport and binding proteins	Nucleosides, purines and pyrimidines
SAUSA300_RS01675	nanT	4.30882	0.00431243	0	0	1	hypothetical protein	Metabolism	Transport and binding proteins	Carbohydrates, organic alcohols, and acids
SAUSA300_RS01680	nanA	4.06815	0.0106044	0	1	0	N-acetylneuraminate lyase	Metabolism	Energy metabolism	Sugars
SAUSA300_RS01685	nanK	3.23319	0.0291768	2	3	2	ROK family protein	Metabolism	Energy metabolism	Sugars
SAUSA300_RS01690	nanR	2.64033	0.0123285	0	1	0	MurR/RpiR family transcriptional regulator	Signal transduction	Regulatory functions	DNA interactions
SAUSA300_RS01695	nanE	2.87493	0.0190515	0	0	0	N-acetylmannosamine-6-phosphate 2-epimerase	Metabolism	Energy metabolism	Sugars
SAUSA300_RS01700	-	1.27071	0.58893	4	6	1	histidine transporter	Cellular processes	Cellular processes	Sporulation and germination
SAUSA300_RS01710	-	-0.217851	0.904872	2	3	0	alpha/beta hydrolase
SAUSA300_RS01715	-	0.96135	0.440901	1	1	0	NADH-dependent flavin oxidoreductase
SAUSA300_RS01725	-	0.031522	0.987034	1	2	0	LLM class flavin-dependent oxidoreductase		Unknown function	Enzymes of unknown specificity
SAUSA300_RS01730	gcvH-L	0.0315115	0.984525	1	1	0	glycine cleavage system protein H	Metabolism	Energy metabolism	Amino acids and amines
SAUSA300_RS01735	-	1.19816	0.427435	0	0	0	hypothetical protein
SAUSA300_RS01745	lplA2	0.47862	0.81433	1	1	0	lipoate--protein ligase A	Genetic information processing	Protein fate	Protein modification and repair
SAUSA300_RS01755	ulaA	0.601265	0.759179	4	4	1	PTS ascorbate transporter subunit IIC
SAUSA300_RS01760	-	1.66082	0.44407	4	5	5	PTS lactose transporter subunit IIB
SAUSA300_RS01765	-	1.86524	0.40155	4	4	5	PTS ascorbate transporter subunit IIA	Metabolism	Transport and binding proteins; Signal transduction	Carbohydrates, organic alcohols, and acids; PTS
SAUSA300_RS01770	-	1.6072	0.418756	3	4	2	hypothetical protein	Metabolism	Transport and binding proteins; Signal transduction	Carbohydrates, organic alcohols, and acids; PTS
SAUSA300_RS01775	mepR	0.96165	0.491127	2	2	0	multidrug efflux MATE transporter transcriptional repressor MepR	Signal transduction	Regulatory functions	DNA interactions
SAUSA300_RS01780	mepA	1.96545	0.308156	1	1	0	multidrug efflux MATE transporter MepA	Metabolism	Transport and binding proteins	Other
SAUSA300_RS01785	mepB	-0.965231	0.643496	6	7	1	hypothetical protein	Metabolism	Transport and binding proteins	Other
SAUSA300_RS01795	-	1.15397	0.445376	0	0	0	glyoxalase	Metabolism	Energy metabolism	Other
SAUSA300_RS01800	-	1.11451	0.55428	1	1	1	LLM class flavin-dependent oxidoreductase
SAUSA300_RS01805	-	0.0581381	0.979376	6	7	0	NAD(P)H-dependent oxidoreductase
SAUSA300_RS01810	-	-1.44008	0.280947	2	2	0	membrane protein		Hypothetical proteins	Conserved
SAUSA300_RS01820	-	-2.41375	0.0844114	2	2	0	RimJ/RimL family protein N-acetyltransferase
SAUSA300_RS01825	fepA	-0.975119	0.709963	7	7	2	EfeM/EfeO family lipoprotein	Metabolism	Transport and binding proteins	Cations and iron carrying compounds
SAUSA300_RS01830	fepB	-0.899962	0.725655	6	7	2	deferrochelatase/peroxidase EfeB	Metabolism	Transport and binding proteins	Cations and iron carrying compounds
SAUSA300_RS01835	fepC	-0.779807	0.642461	3	4	0	iron permease FTR1 family protein	Metabolism	Transport and binding proteins	Cations and iron carrying compounds
SAUSA300_RS01845	tatA	0.892458	0.628097	3	4	1	twin-arginine translocase TatA/TatE family subunit	Genetic information processing	Protein fate	Protein and peptide secretion and trafficking
SAUSA300_RS01850	-	0.0903035	0.970604	2	3	1	hypothetical protein
SAUSA300_RS01855	-	2.15346	0.171858	3	4	1	transcriptional regulator	Signal transduction	Regulatory functions	DNA interactions
SAUSA300_RS01860	-	-0.811039	0.526793	2	2	0	hypothetical protein	Genetic information processing	Protein fate	Protein and peptide secretion and trafficking
SAUSA300_RS01865	-	-0.597193	0.64865	2	2	0	ABC transporter ATP-binding protein
SAUSA300_RS01870	-	-0.928535	0.293274	0	0	0	ABC-2 transporter family protein
SAUSA300_RS01875	-	-0.900712	0.583643	2	3	0	hypothetical protein
SAUSA300_RS01885	-	0.0565551	0.973358	0	0	0	acetyl-CoA acyltransferase	Metabolism	Fatty acid and phospholipid metabolism	Other
SAUSA300_RS01890	mdh	-0.252482	0.907542	1	1	0	metal-dependent hydrolase	Metabolism	Energy metabolism	Amino acids and amines
SAUSA300_RS01895	metE	-0.478416	0.830831	1	1	0	5-methyltetrahydropteroyltriglutamate-- homocysteine methyltransferase	Metabolism	Amino acid biosynthesis	Aspartate family
SAUSA300_RS01900	metF	-1.5618	0.369844	3	3	0	bifunctional homocysteine S-methyltransferase/methylenetetrahydrofolate reductase	Metabolism	Amino acid biosynthesis	Aspartate family
SAUSA300_RS01905	metC	-1.08718	0.58893	2	2	2	cystathionine beta-lyase	Metabolism	Amino acid biosynthesis	Aspartate family
SAUSA300_RS01910	metI	-2.65839	0.147457	6	7	4	cystathionine gamma-synthase	Metabolism	Amino acid biosynthesis	Aspartate family
SAUSA300_RS01915	parB	-0.272929	0.894049	1	1	0	chromosome partitioning protein ParB	Cellular processes	Cellular processes	Cell division
SAUSA300_RS01920	-	-1.24084	0.263549	1	1	0	mechanosensitive ion channel protein MscS
SAUSA300_RS01930	ychF	-0.00816167	0.996139	0	0	0	GTP-binding protein YchF		Unknown function	General
SAUSA300_RS01935	-	-0.271759	0.940345	6	7	3	hypothetical protein
SAUSA300_RS01940	rpsF	-0.281478	0.903355	0	0	0	30S ribosomal protein S6	Genetic information processing	Protein synthesis	Ribosomal proteins: synthesis and modification
SAUSA300_RS01945	ssb	0.422406	0.826335	0	0	0	single-stranded DNA-binding protein	Genetic information processing	DNA metabolism	DNA replication, recombination, and repair
SAUSA300_RS01950	rpsR	-0.443108	0.836336	0	0	0	30S ribosomal protein S18	Genetic information processing	Protein synthesis	Ribosomal proteins: synthesis and modification
SAUSA300_RS01975	-	3.3942	0.0759637	4	6	5	hypothetical protein		Hypothetical proteins	Conserved
SAUSA300_RS01980	-	-1.57308	0.37534	0	0	0	peptidase
SAUSA300_RS01985	-	-1.40043	0.403426	4	4	0	transcriptional regulator	Genetic information processing	Protein synthesis	tRNA and rRNA base modification
SAUSA300_RS01990	-	-2.42912	0.0342337	0	0	0	GlsB/YeaQ/YmgE family stress response membrane protein	Genetic information processing	Protein fate	Protein and peptide secretion and trafficking
SAUSA300_RS02000	-	-0.762553	0.454333	1	1	0	histidine phosphatase family protein	Metabolism	Biosynthesis of cofactors, prosthetic groups, and carriers	Heme, porphyrin, and cobalamin
SAUSA300_RS02005	-	-2.23556	0.082771	2	3	0	hypothetical protein	Metabolism	Energy metabolism	Electron transport
SAUSA300_RS02010	-	0.249716	0.863034	0	0	0	hypothetical protein
SAUSA300_RS02020	ahpF	1.74101	0.0257329	0	0	0	alkyl hydroperoxide reductase subunit F	Cellular processes	Cellular processes	Detoxification; Adaptations to atypical conditions
SAUSA300_RS02025	ahpC	1.21823	0.405471	0	0	0	alkyl hydroperoxide reductase subunit C	Cellular processes	Cellular processes	Detoxification; Adaptations to atypical conditions
SAUSA300_RS02030	nfrA	0.716601	0.575975	1	1	0	NADPH-dependent oxidoreductase	Metabolism	Biosynthesis of cofactors, prosthetic groups, and carriers	Heme, porphyrin, and cobalamin
SAUSA300_RS02035	tcyP	3.08631	0.00722363	0	1	0	L-cystine transporter	Metabolism	Transport and binding proteins	Amino acids and amines
SAUSA300_RS02045	-	-0.708681	0.216123	0	0	0	hypothetical protein	Cellular processes; Genetic information processing	Cellular processes; DNA metabolism	Cell division; Chromosome-associated proteins
SAUSA300_RS02050	-	-1.2281	0.24003	1	1	0	hypothetical protein
SAUSA300_RS02055	-	-0.687264	0.590885	0	0	0	hypothetical protein
SAUSA300_RS02060	xpt	-0.879207	0.64319	0	0	0	xanthine phosphoribosyltransferase	Metabolism	Purines, pyrimidines, nucleosides, and nucleotides	Salvage of nucleosides and nucleotides
SAUSA300_RS02065	pbuX	-1.88489	0.1329	0	0	0	xanthine permease	Metabolism	Transport and binding proteins	Other
SAUSA300_RS02070	guaB	-1.60769	0.221577	0	0	0	IMP dehydrogenase	Metabolism	Purines, pyrimidines, nucleosides, and nucleotides	Purine ribonucleotide biosynthesis
SAUSA300_RS02075	guaA	-1.26846	0.344402	0	0	0	GMP synthase (glutamine-hydrolyzing)	Metabolism	Purines, pyrimidines, nucleosides, and nucleotides	Purine ribonucleotide biosynthesis
SAUSA300_RS02100	-	0.299974	0.907542	5	6	2	membrane protein
SAUSA300_RS02105	-	2.51585	0.0204262	1	2	0	NAD(P)-dependent oxidoreductase
SAUSA300_RS02110	ssl1	2.58862	0.0869031	5	5	0	hypothetical protein	Virulence	Virulence	Virulence
SAUSA300_RS02115	ssl2	3.9762	0.0267381	2	2	7	hypothetical protein	Virulence	Virulence	Virulence
SAUSA300_RS02120	ssl3	3.83949	0.0186938	2	3	4	hypothetical protein	Virulence	Virulence	Virulence
SAUSA300_RS02130	ssl4	2.18022	0.364049	2	2	12	hypothetical protein	Virulence	Virulence	Virulence
SAUSA300_RS02135	ssl5	2.44483	0.193079	4	4	1	hypothetical protein	Virulence	Virulence	Virulence
SAUSA300_RS02150	ssl7	1.13503	0.569832	3	3	1	hypothetical protein	Virulence	Virulence	Virulence
SAUSA300_RS02160	ssl9	3.67377	0.00679326	0	0	2	hypothetical protein	Virulence	Virulence	Virulence
SAUSA300_RS02165	ssl10	2.04152	0.290328	3	3	1	hypothetical protein	Virulence	Virulence	Virulence
SAUSA300_RS02175	hsdM1	-1.68545	0.0745272	0	0	0	type I restriction-modification system subunit M	Genetic information processing	DNA metabolism	Restriction/modification
SAUSA300_RS02185	ssl11	0.0452129	0.987034	3	3	2	hypothetical protein	Virulence	Virulence	Virulence
SAUSA300_RS02195	-	3.22809	0.0316402	0	0	0	hypothetical protein
SAUSA300_RS02255	-	-0.488983	0.778637	5	6	0	hypothetical protein	Cellular processes; Genetic information processing	Cellular processes; DNA metabolism	Cell division; Chromosome-associated proteins
SAUSA300_RS02260	-	-1.7884	0.211271	4	4	0	hypothetical protein
SAUSA300_RS02270	-	1.21919	0.501147	2	3	2	GTP-binding protein	Metabolism	Biosynthesis of cofactors, prosthetic groups, and carriers	Heme, porphyrin, and cobalamin
SAUSA300_RS02280	mpsA	0.183628	0.927552	0	1	0	NADH dehydrogenase subunit 5	Metabolism	Energy metabolism	Electron transport
SAUSA300_RS02285	mpsB	0.434419	0.791648	0	0	0	hypothetical protein	Metabolism	Amino acid biosynthesis	Pyruvate family
SAUSA300_RS02300	-	-1.61887	0.0107304	2	3	0	phosphatase	Genetic information processing; Metabolism	Protein fate; Transport and binding proteins	Protein and peptide secretion and trafficking; Other
SAUSA300_RS02305	-	-1.30959	0.150937	1	1	0	carboxylesterase	Metabolism	Biosynthesis of cofactors, prosthetic groups, and carriers	Menaquinone and ubiquinone
SAUSA300_RS02340	metQ2	0.551548	0.816756	1	1	0	ABC transporter substrate-binding protein	Cell structure	Cell envelope	Other
SAUSA300_RS02345	sle1	-0.591161	0.721144	0	0	0	N-acetylmuramoyl-L-alanine amidase	Cellular processes	Cellular processes	Sporulation and germination
SAUSA300_RS02350	-	-0.336847	0.875262	2	3	0	hypothetical protein
SAUSA300_RS02355	-	-0.725501	0.430358	2	3	0	DNA mismatch repair protein MutT	Genetic information processing	DNA metabolism	DNA replication, recombination, and repair
SAUSA300_RS02360	-	-1.40449	0.218344	4	5	0	N-acetyltransferase	Genetic information processing	Protein synthesis	Ribosomal proteins: synthesis and modification
SAUSA300_RS02365	-	-0.349296	0.789733	0	1	0	hypothetical protein
SAUSA300_RS02370	-	-0.156601	0.945937	0	0	0	hypothetical protein
SAUSA300_RS02375	gltC	-1.17865	0.581697	6	6	2	LysR family transcriptional regulator	Signal transduction	Regulatory functions	DNA interactions
SAUSA300_RS02380	gltB	-3.59438	0.0235429	1	1	0	glutamate synthase large subunit	Metabolism	Amino acid biosynthesis
SAUSA300_RS02385	gltD	-3.6491	0.00944165	1	1	0	glutamate synthase subunit beta	Metabolism	Amino acid biosynthesis
SAUSA300_RS02395	treP	1.11357	0.543182	1	1	0	PTS ascorbate transporter subunit IIA	Metabolism	Transport and binding proteins	Carbohydrates, organic alcohols, and acids
SAUSA300_RS02400	treC	0.938649	0.514556	2	2	0	glucohydrolase	Metabolism	Energy metabolism	Sugars
SAUSA300_RS02415	-	-0.3991	0.775729	2	2	0	N-acetyltransferase	Genetic information processing	Protein synthesis	Ribosomal proteins: synthesis and modification
SAUSA300_RS02420	dnaX	2.81191	4.71093e-05	0	0	0	DNA polymerase III subunit gamma/tau	Genetic information processing	DNA metabolism	DNA replication, recombination, and repair
SAUSA300_RS02425	-	-0.530653	0.578199	0	0	0	YbaB/EbfC family nucleoid-associated protein		Unknown function	General
SAUSA300_RS02430	recR	0.369473	0.706981	0	0	0	recombination protein RecR	Genetic information processing	DNA metabolism	DNA replication, recombination, and repair
SAUSA300_RS02455	-	-0.644764	0.644234	3	4	0	lysine decarboxylase
SAUSA300_RS02460	tmk	-0.467578	0.737178	1	1	0	thymidylate kinase	Metabolism	Purines, pyrimidines, nucleosides, and nucleotides	Nucleotide and nucleoside interconversions
SAUSA300_RS02465	pstA	-0.248773	0.891539	0	0	0	hypothetical protein
SAUSA300_RS02475	holB	-1.32852	0.130195	0	0	0	DNA polymerase III subunit delta'	Genetic information processing	DNA metabolism	DNA replication, recombination, and repair
SAUSA300_RS02480	-	-1.6543	0.0532381	1	1	0	signal peptidase II
SAUSA300_RS02485	-	-0.183302	0.907542	1	1	0	initiation-control protein YabA
SAUSA300_RS02490	-	-0.327402	0.891539	3	4	0	tRNA1(Val) (adenine(37)-N6)-methyltransferase	Genetic information processing	Protein fate	Protein modification and repair
SAUSA300_RS02495	-	-0.490607	0.877728	6	7	3	hypothetical protein
SAUSA300_RS02500	rsmI	-0.312189	0.891539	0	1	0	rRNA (cytidine-2'-O-)-methyltransferase	Genetic information processing	Protein synthesis	tRNA and rRNA base modification
SAUSA300_RS02510	metS	-1.12567	0.156094	0	0	0	methionine--tRNA ligase	Genetic information processing	Protein synthesis	tRNA aminoacylation
SAUSA300_RS02515	-	-0.459019	0.767085	1	2	0	TatD family deoxyribonuclease		Unknown function	Enzymes of unknown specificity
SAUSA300_RS02520	rnmV	0.329281	0.820581	0	0	0	ribonuclease M5	Genetic information processing	Transcription	RNA processing
SAUSA300_RS02525	ksgA	-1.75772	0.0716352	3	3	0	ribosomal RNA small subunit methyltransferase A	Genetic information processing	Protein synthesis	tRNA and rRNA base modification
SAUSA300_RS02530	veg	0.52663	0.788527	0	0	0	hypothetical protein
SAUSA300_RS02575	rplY	2.14407	0.0235429	0	0	0	50S ribosomal protein L25/general stress protein Ctc	Genetic information processing	Protein synthesis	Ribosomal proteins: synthesis and modification
SAUSA300_RS02580	pth	-0.746122	0.496207	0	0	0	peptidyl-tRNA hydrolase	Genetic information processing	Protein synthesis	Other
SAUSA300_RS02585	mfd	0.627111	0.48337	0	0	0	transcription-repair coupling factor	Genetic information processing	DNA metabolism	DNA replication, recombination, and repair
SAUSA300_RS02590	-	0.820934	0.53051	0	0	0	stage V sporulation protein B	Cellular processes	Cellular processes	Sporulation and germination
SAUSA300_RS02595	-	0.568521	0.647346	0	0	0	nucleotide pyrophosphohydrolase		Unknown function	General
SAUSA300_RS02600	-	1.47886	0.0720103	0	0	0	hypothetical protein
SAUSA300_RS02605	divIC	0.291904	0.840253	0	0	0	cell division protein DIVIC	Cellular processes	Cellular processes	Cell division
SAUSA300_RS02610	-	1.35375	0.181054	0	0	0	RNA-binding protein S1	Genetic information processing	Transcription	Degradation of RNA
SAUSA300_RS02615	tilS	0.568713	0.627426	0	0	0	tRNA(Ile)-lysidine synthetase	Genetic information processing	Protein synthesis	tRNA and rRNA base modification
SAUSA300_RS02620	hpt	-0.631638	0.620253	0	1	0	hypoxanthine-guanine phosphoribosyltransferase	Metabolism	Purines, pyrimidines, nucleosides, and nucleotides	Salvage of nucleosides and nucleotides
SAUSA300_RS02625	ftsH	0.924543	0.0356028	0	0	0	zinc metalloprotease	Genetic information processing; Cellular processes	Protein fate; Cellular processes	Degradation of proteins, peptides, and glycopeptides; Cell division
SAUSA300_RS02630	hslO	1.53021	0.0757204	0	0	0	redox-regulated molecular chaperone Hsp33
SAUSA300_RS02635	cysK	1.12529	0.447092	0	0	0	cysteine synthase	Metabolism	Amino acid biosynthesis	Serine family
SAUSA300_RS02640	folP	0.348916	0.86958	2	2	0	dihydropteroate synthase	Metabolism	Biosynthesis of cofactors, prosthetic groups, and carriers	Folic acid
SAUSA300_RS02645	folB	2.83953	0.00715119	1	1	0	dihydroneopterin aldolase	Metabolism	Biosynthesis of cofactors, prosthetic groups, and carriers	Folic acid
SAUSA300_RS02695	-	0.242794	0.918959	3	4	1	PLP-dependent aminotransferase family protein
SAUSA300_RS02700	pdxS	2.79621	0.0107909	1	1	0	pyridoxal 5'-phosphate synthase lyase subunit PdxS	Metabolism	Biosynthesis of cofactors, prosthetic groups, and carriers	Pyridoxine
SAUSA300_RS02705	pdxT	2.37859	0.00242557	1	2	0	pyridoxal 5'-phosphate synthase glutaminase subunit PdxT	Metabolism	Biosynthesis of cofactors, prosthetic groups, and carriers	Pyridoxine
SAUSA300_RS02710	nupC	-0.761266	0.639927	0	0	0	pyrimidine nucleoside transporter NupC	Metabolism	Transport and binding proteins	Nucleosides, purines and pyrimidines
SAUSA300_RS02715	ctsR	0.534441	0.737178	0	1	0	transcriptional regulator CtsR	Signal transduction	Regulatory functions	DNA interactions
SAUSA300_RS02720	mcsA	1.0753	0.49414	0	1	0	excinuclease ABC subunit B	Genetic information processing	DNA metabolism	DNA replication, recombination, and repair
SAUSA300_RS02725	mcsB	0.982699	0.439899	0	0	0	protein arginine kinase
SAUSA300_RS02730	clpC	0.56358	0.655725	0	0	0	ATP-dependent Clp protease ATP-binding subunit ClpC	Genetic information processing	Protein fate	Protein folding and stabilization
SAUSA300_RS02740	radA	0.744661	0.136176	0	0	0	DNA repair protein RadA	Genetic information processing	DNA metabolism	DNA replication, recombination, and repair
SAUSA300_RS02745	-	-1.45213	0.219764	1	1	0	PIN/TRAM domain-containing protein
SAUSA300_RS02750	gltX	0.00442474	0.999219	0	0	0	glutamate--tRNA ligase	Genetic information processing	Protein synthesis	tRNA aminoacylation
SAUSA300_RS02755	cysE	-0.294811	0.863086	0	0	0	serine acetyltransferase	Metabolism	Amino acid biosynthesis	Serine family
SAUSA300_RS02760	cysS	0.710041	0.456465	0	0	0	cysteine--tRNA ligase	Genetic information processing	Protein synthesis	tRNA aminoacylation
SAUSA300_RS02765	mrnC	-0.512232	0.803482	5	5	0	Mini-ribonuclease 3
SAUSA300_RS02770	-	-0.78552	0.371555	2	2	0	23S rRNA (guanosine(2251)-2'-O)-methyltransferase RlmB	Genetic information processing	Protein synthesis	tRNA and rRNA base modification
SAUSA300_RS02775	-	-0.0707343	0.965069	1	2	0	hypothetical protein
SAUSA300_RS02780	sigH	-1.35959	0.215732	5	6	0	RNA polymerase sigma factor	Genetic information processing	Transcription	Transcription factors
SAUSA300_RS02785	secE	0.429049	0.606869	0	0	0	protein translocase subunit SecE	Genetic information processing	Protein fate	Protein and peptide secretion and trafficking
SAUSA300_RS02790	nusG	0.784346	0.365548	0	0	0	transcription termination/antitermination protein NusG	Genetic information processing	Transcription	Transcription factors
SAUSA300_RS02795	rplK	-0.0906775	0.961516	0	0	0	50S ribosomal protein L11	Genetic information processing	Protein synthesis	Ribosomal proteins: synthesis and modification
SAUSA300_RS02800	rplA	0.123757	0.95622	0	0	0	50S ribosomal protein L1	Genetic information processing	Protein synthesis	Ribosomal proteins: synthesis and modification
SAUSA300_RS02805	rplJ	-0.103586	0.961516	0	0	0	50S ribosomal protein L10	Genetic information processing	Protein synthesis	tRNA aminoacylation
SAUSA300_RS02810	rplL	0.581459	0.768034	0	0	0	50S ribosomal protein L7/L12	Genetic information processing	Protein synthesis	Ribosomal proteins: synthesis and modification
SAUSA300_RS02815	rsmC	0.534872	0.680781	1	1	0	methyltransferase	Genetic information processing	Protein fate	Protein modification and repair
SAUSA300_RS02820	rpoB	0.845742	0.484117	0	0	0	DNA-directed RNA polymerase subunit beta	Genetic information processing	Transcription	DNA-dependent RNA polymerase
SAUSA300_RS02825	rpoC	0.536317	0.715856	0	0	0	DNA-directed RNA polymerase subunit beta'	Genetic information processing	Transcription	DNA-dependent RNA polymerase
SAUSA300_RS02830	rplGB	-0.13016	0.959163	0	0	0	50S ribosomal protein L7ae-like protein	Genetic information processing	Protein synthesis	Ribosomal proteins: synthesis and modification
SAUSA300_RS02835	rpsL	-0.192913	0.907542	0	0	0	30S ribosomal protein S12	Genetic information processing	Protein synthesis	Ribosomal proteins: synthesis and modification
SAUSA300_RS02840	rpsG	-0.254587	0.892909	0	0	0	30S ribosomal protein S7	Genetic information processing	Protein synthesis	Ribosomal proteins: synthesis and modification
SAUSA300_RS02850	tuf	-0.342087	0.820581	0	0	0	elongation factor Tu	Genetic information processing	Protein synthesis	Translation factors
SAUSA300_RS02855	-	-0.809758	0.578199	2	2	0	N-acetyl-L,L-diaminopimelate deacetylase	Genetic information processing	Protein fate	Degradation of proteins, peptides, and glycopeptides
SAUSA300_RS02860	kbl	0.648879	0.650853	1	1	0	2-amino-3-ketobutyrate CoA ligase	Metabolism	Energy metabolism	Other
SAUSA300_RS02865	hchA	1.07045	0.534965	0	0	0	Molecular chaperone Hsp31 and glyoxalase 3	Genetic information processing	Protein fate	Degradation of proteins, peptides, and glycopeptides
SAUSA300_RS02870	araB	0.674935	0.70033	0	0	0	ribulokinase	Metabolism	Energy metabolism	Sugars
SAUSA300_RS02875	-	3.23694	0.0237518	0	0	0	UDP-glucose 4-epimerase	Cell structure	Cell envelope	Biosynthesis and degradation of surface polysaccharides and lipopolysaccharides
SAUSA300_RS02880	ilvE	-1.24147	0.3914	0	0	0	branched chain amino acid aminotransferase	Metabolism	Amino acid biosynthesis	Pyruvate family
SAUSA300_RS02885	-	-2.06058	0.197699	2	3	0	HAD family hydrolase
SAUSA300_RS02890	dck	0.451118	0.797098	0	1	0	deoxynucleoside kinase	Metabolism	Purines, pyrimidines, nucleosides, and nucleotides	Nucleotide and nucleoside interconversions
SAUSA300_RS02895	dgk	-0.453803	0.875799	1	2	1	deoxynucleoside kinase	Metabolism	Purines, pyrimidines, nucleosides, and nucleotides	Nucleotide and nucleoside interconversions
SAUSA300_RS02900	tadA	-1.04119	0.574595	1	2	0	tRNA-specific adenosine deaminase	Metabolism	Biosynthesis of cofactors, prosthetic groups, and carriers	Riboflavin, FMN, and FAD
SAUSA300_RS02905	-	-1.23269	0.367198	0	0	0	HAD family phosphatase		Unknown function	Enzymes of unknown specificity
SAUSA300_RS02910	azo1	-1.44548	0.197699	1	1	0	FMN-dependent NADPH-azoreductase
SAUSA300_RS02915	sdrC	1.43071	0.24003	0	0	0	serine-aspartate repeat-containing protein C	Virulence	Virulence	Virulence
SAUSA300_RS02930	-	-1.14958	0.19422	1	1	0	glycosyl transferase family 1	Genetic information processing	Protein fate	Protein modification and repair
SAUSA300_RS02935	-	-0.649952	0.650123	1	1	0	glycosyl transferase family 1	Genetic information processing	Protein fate	Protein modification and repair
SAUSA300_RS02940	folE2	1.33957	0.0642107	0	0	0	GTP cyclohydrolase I FolE2	Metabolism	Biosynthesis of cofactors, prosthetic groups, and carriers	Other
SAUSA300_RS02945	bshB2	1.58627	0.130818	0	0	0	bacillithiol biosynthesis deacetylase BshB2	Metabolism	Biosynthesis of cofactors, prosthetic groups, and carriers	Glutathione and analogs
SAUSA300_RS02950	-	0.948872	0.359012	0	0	0	hypothetical protein
SAUSA300_RS02955	nagB	-0.831609	0.455809	0	0	0	glucosamine-6-phosphate deaminase	Metabolism	Central intermediary metabolism	Amino sugars
SAUSA300_RS02960	hxlA	-0.246477	0.895139	0	0	0	3-hexulose-6-phosphate synthase	Metabolism	Energy metabolism	Sugars
SAUSA300_RS02965	hxlB	-0.848327	0.546186	0	0	0	6-phospho-3-hexuloisomerase	Metabolism	Energy metabolism	Sugars
SAUSA300_RS02970	-	0.854207	0.646086	2	2	0	HAD family hydrolase	Metabolism	Energy metabolism	Sugars
SAUSA300_RS02975	proP	0.522837	0.819287	0	1	0	proline/betaine transporter	Metabolism	Transport and binding proteins	Unknown substrate
SAUSA300_RS02985	vraA	1.56823	0.265748	1	1	1	long-chain-fatty-acid--CoA ligase	Metabolism	Fatty acid and phospholipid metabolism	Other
SAUSA300_RS02990	vraB	1.99636	0.095712	1	2	0	acetyl-CoA acetyltransferase	Metabolism	Fatty acid and phospholipid metabolism	Other
SAUSA300_RS02995	vraC	1.93904	0.2985	5	6	3	protein VraC
SAUSA300_RS03010	pdxK	-0.500762	0.552271	1	1	0	hydroxymethylpyrimidine/phosphomethylpyrimidine kinase	Metabolism	Biosynthesis of cofactors, prosthetic groups, and carriers	Thiamine
SAUSA300_RS03015	ung	0.535557	0.610927	1	2	0	uracil-DNA glycosylase	Genetic information processing	DNA metabolism	DNA replication, recombination, and repair
SAUSA300_RS03020	-	-0.133418	0.955779	4	5	0	hypothetical protein
SAUSA300_RS03025	-	-0.520632	0.699898	0	0	0	DUF423 domain-containing protein
SAUSA300_RS03030	-	-1.89446	0.124919	0	0	0	amino acid permease	Metabolism	Transport and binding proteins	Amino acids, peptides and amines
SAUSA300_RS03035	-	-1.06249	0.455742	2	3	0	membrane protein
SAUSA300_RS03040	-	-1.13085	0.401866	1	2	0	hypothetical protein
SAUSA300_RS03045	hemQ	-0.932348	0.293274	1	1	0	heme-binding protein	Metabolism	Transport and binding proteins	Cations and iron carrying compounds
SAUSA300_RS03050	eutD	-1.25321	0.0997893	0	0	0	phosphate acetyltransferase	Metabolism	Energy metabolism; Central intermediary metabolism	Fermentation; Other
SAUSA300_RS03055	lipL	0.237198	0.877728	0	0	0	biotin/lipoate A/B protein ligase family protein	Genetic information processing	Protein fate	Protein modification and repair
SAUSA300_RS03060	mvaK1	-0.633457	0.623018	0	0	0	mevalonate kinase	Metabolism	Central intermediary metabolism	Other
SAUSA300_RS03065	mvaD	-0.497806	0.714552	0	0	0	diphosphomevalonate decarboxylase	Metabolism	Central intermediary metabolism	Other
SAUSA300_RS03070	mvaK2	-0.52068	0.706002	1	1	0	phosphomevalonate kinase	Metabolism	Central intermediary metabolism	Other
SAUSA300_RS03075	-	1.23783	0.446962	0	0	0	hypothetical protein	Genetic information processing	Protein synthesis	tRNA aminoacylation
SAUSA300_RS03080	-	4.5932	1.88948e-14	0	0	0	dihydrolipoamide dehydrogenase
SAUSA300_RS03085	-	4.2582	0.000297005	0	0	1	transcriptional regulator		Unknown function	General
SAUSA300_RS03095	-	-1.48857	0.247165	2	3	0	transposase	Cellular processes; Genetic information processing	Cellular processes; DNA metabolism	Cell division; Chromosome-associated proteins
SAUSA300_RS03165	iolS	-0.94357	0.38094	1	1	0	aldo/keto reductase
SAUSA300_RS03170	-	0.0423432	0.982498	1	1	0	flavodoxin family protein
SAUSA300_RS03175	-	-1.05668	0.423468	0	0	0	N-acetyltransferase	Genetic information processing	Protein synthesis	Ribosomal proteins: synthesis and modification
SAUSA300_RS03180	-	-0.0865594	0.961516	0	0	0	HD domain-containing protein	Metabolism	Purines, pyrimidines, nucleosides, and nucleotides	Nucleotide and nucleoside interconversions
SAUSA300_RS03190	adh1	-1.50466	0.267578	0	0	0	zinc-dependent alcohol dehydrogenase	Metabolism	Energy metabolism	Fermentation
SAUSA300_RS03200	-	-0.190338	0.884874	0	0	0	hypothetical protein
SAUSA300_RS03205	argS	-0.59796	0.47698	0	0	0	arginine--tRNA ligase	Genetic information processing	Protein synthesis	tRNA aminoacylation
SAUSA300_RS03210	-	1.79924	0.234357	2	2	0	endonuclease III domain-containing protein	Genetic information processing	DNA metabolism	DNA replication, recombination, and repair
SAUSA300_RS03215	-	-2.45271	0.011469	1	1	0	ABC transporter substrate-binding protein
SAUSA300_RS03220	-	-0.724207	0.58893	4	5	0	iron ABC transporter permease
SAUSA300_RS03225	-	0.222764	0.877728	0	0	0	HAD family hydrolase
SAUSA300_RS03230	-	0.74178	0.638226	0	0	0	alpha/beta hydrolase	Metabolism	Energy metabolism	Other
SAUSA300_RS03235	-	-1.35951	0.280947	0	0	0	hypothetical protein
SAUSA300_RS03240	-	0.317049	0.875799	3	4	0	hypothetical protein		Hypothetical proteins	Conserved
SAUSA300_RS03245	-	-1.31151	0.321849	1	1	0	alpha/beta hydrolase	Metabolism	Energy metabolism	Other
SAUSA300_RS03250	sarA	-2.39712	0.0673925	1	1	0	transcriptional regulator	Signal transduction	Regulatory functions	DNA interactions
SAUSA300_RS03255	-	-0.489582	0.826067	4	4	1	membrane protein
SAUSA300_RS03260	-	1.96744	0.44407	6	8	16	DUF2922 domain-containing protein
SAUSA300_RS03270	-	3.74342	0.057625	3	3	16	recombinase	Genetic information processing	DNA metabolism	DNA replication, recombination, and repair
SAUSA300_RS03275	mnhA2	3.27515	0.131271	2	2	16	cation:proton antiporter	Metabolism	Transport and binding proteins	Cations and iron carrying compounds
SAUSA300_RS03280	mnhB2	5.46156	0.00126658	1	2	15	Na(+)/H(+) antiporter subunit B	Metabolism	Transport and binding proteins	Cations and iron carrying compounds
SAUSA300_RS03285	mnhC2	4.10788	0.017439	4	6	8	cation:proton antiporter	Metabolism	Transport and binding proteins	Cations and iron carrying compounds
SAUSA300_RS03290	mnhD2	2.64935	0.085434	1	2	2	cation:proton antiporter	Metabolism	Transport and binding proteins	Cations and iron carrying compounds
SAUSA300_RS03295	mnhE2	1.4543	0.3914	1	2	3	Na+/H+ antiporter subunit E	Metabolism	Transport and binding proteins	Cations and iron carrying compounds
SAUSA300_RS03300	mnhF2	1.18356	0.560095	5	6	3	cation:proton antiporter	Metabolism	Transport and binding proteins	Cations and iron carrying compounds
SAUSA300_RS03305	mnhG2	1.70488	0.40279	4	5	4	cation:proton antiporter	Metabolism	Transport and binding proteins	Cations and iron carrying compounds
SAUSA300_RS03310	-	-0.545401	0.680781	0	0	0	sodium:proton antiporter	Metabolism	Transport and binding proteins	Cations and iron carrying compounds
SAUSA300_RS03315	mntC	2.9828	0.00622536	0	0	0	metal ABC transporter substrate-binding protein	Metabolism	Transport and binding proteins	Cations and iron carrying compounds
SAUSA300_RS03320	mntB	3.23958	0.00356266	0	0	0	metal ABC transporter permease	Metabolism	Transport and binding proteins	Cations and iron carrying compounds
SAUSA300_RS03325	mntA	3.53714	0.00014386	0	0	0	phosphonate ABC transporter ATP-binding protein	Metabolism	Transport and binding proteins	Cations and iron carrying compounds
SAUSA300_RS03330	mntR	0.934003	0.208583	0	0	0	DtxR family transcriptional regulator	Signal transduction	Regulatory functions	DNA interactions
SAUSA300_RS03335	-	1.21376	0.423468	1	2	0	membrane protein	Genetic information processing	Protein fate	Protein and peptide secretion and trafficking
SAUSA300_RS03340	tagA	1.90035	0.0532381	0	0	0	N-acetylmannosaminyltransferase	Cell structure	Cell envelope	Biosynthesis and degradation of surface polysaccharides and lipopolysaccharides
SAUSA300_RS03345	tagH	0.957331	0.10773	0	0	0	teichoic acids export ATP-binding protein TagH	Cell structure	Cell envelope	Biosynthesis and degradation of surface polysaccharides and lipopolysaccharides
SAUSA300_RS03350	tagG	-0.401867	0.733249	0	0	0	teichoic acid ABC transporter permease	Metabolism	Transport and binding proteins	Other
SAUSA300_RS03360	tagX	-0.634277	0.61752	2	2	0	glycosyl transferase	Cell structure	Cell envelope	Biosynthesis and degradation of surface polysaccharides and lipopolysaccharides
SAUSA300_RS03365	tagD	-0.762394	0.357745	0	0	0	glycerol-3-phosphate cytidylyltransferase	Cell structure	Cell envelope	Biosynthesis and degradation of murein sacculus and peptidoglycan
SAUSA300_RS03370	pbp4	0.788386	0.418756	0	0	0	D-alanyl-D-alanine carboxypeptidase
SAUSA300_RS03375	abcA	-0.738846	0.408858	0	0	0	ABC transporter ATP-binding protein	Metabolism	Transport and binding proteins	Other
SAUSA300_RS03380	nupG	-1.12021	0.0994511	0	0	0	nucleoside permease	Metabolism	Transport and binding proteins	Nucleosides, purines and pyrimidines
SAUSA300_RS03390	-	-0.729378	0.501638	1	1	0	YitT family protein
SAUSA300_RS03395	fhuC	-0.365135	0.830831	0	0	0	ABC transporter ATP-binding protein	Metabolism	Transport and binding proteins	Cations and iron carrying compounds
SAUSA300_RS03400	fhuB	-0.340416	0.826067	0	0	0	iron ABC transporter permease	Metabolism	Transport and binding proteins	Cations and iron carrying compounds
SAUSA300_RS03405	fhuG	-0.601952	0.723305	2	2	0	iron ABC transporter permease	Metabolism	Transport and binding proteins	Cations and iron carrying compounds
SAUSA300_RS03410	dhaK	2.11808	0.1329	0	0	0	dihydroxyacetone kinase subunit DhaK
SAUSA300_RS03415	dhaL	1.70176	0.226123	2	2	1	dihydroxyacetone kinase subunit L
SAUSA300_RS03420	dhaM	1.88722	0.208405	2	3	2	PTS-dependent dihydroxyacetone kinase phosphotransferase subunit DhaM
SAUSA300_RS03425	-	0.331974	0.787342	0	0	0	hypothetical protein
SAUSA300_RS03430	-	0.139102	0.951186	0	0	0	membrane protein
SAUSA300_RS03435	-	0.667687	0.606969	1	1	0	alpha/beta hydrolase	Metabolism	Fatty acid and phospholipid metabolism	Degradation
SAUSA300_RS03445	-	-0.266013	0.884874	1	2	0	hypothetical protein
SAUSA300_RS03450	-	-0.102937	0.969884	0	1	0	N-acetyltransferase	Genetic information processing	Protein synthesis	Ribosomal proteins: synthesis and modification
SAUSA300_RS03455	graX	-0.121662	0.929546	0	0	0	NAD(P)-dependent oxidoreductase		Hypothetical proteins	Conserved
SAUSA300_RS03460	graR	-1.04976	0.361781	0	0	0	DNA-binding response regulator	Signal transduction	Signal transduction	Two-component systems
SAUSA300_RS03465	graS	-0.960476	0.521478	0	0	0	sensor histidine kinase	Signal transduction	Signal transduction	Two-component systems
SAUSA300_RS03470	vraF	-1.08876	0.523724	2	2	0	ABC transporter ATP-binding protein	Metabolism	Transport and binding proteins	Other
SAUSA300_RS03475	vraG	-0.835779	0.661984	2	2	0	ABC transporter permease	Metabolism	Transport and binding proteins	Other
SAUSA300_RS03480	pitR	-0.133113	0.946945	0	0	0	hypothetical protein		Hypothetical proteins	Conserved
SAUSA300_RS03485	pitA	0.60737	0.737476	0	0	0	anion permease
SAUSA300_RS03490	-	0.831746	0.637446	0	0	0	peptidase M23	Cellular processes	Cellular processes	Sporulation and germination
SAUSA300_RS03495	-	-0.797796	0.435616	0	1	0	hypothetical protein
SAUSA300_RS03500	-	-1.01587	0.440901	1	1	0	AraC family transcriptional regulator
SAUSA300_RS03505	sarX	-0.447437	0.842812	4	4	0	MarR family transcriptional regulator	Signal transduction	Regulatory functions	DNA interactions
SAUSA300_RS03510	-	0.123674	0.927772	0	0	0	transcriptional regulator	Signal transduction	Regulatory functions	DNA interactions
SAUSA300_RS03525	-	-0.85864	0.534965	1	1	0	hypothetical protein
SAUSA300_RS03530	ccpE	-0.670304	0.445376	0	0	0	LysR family transcriptional regulator	Signal transduction	Regulatory functions	DNA interactions
SAUSA300_RS03540	-	-1.24986	0.0906779	0	0	0	MFS transporter	Metabolism	Transport and binding proteins	Carbohydrates, organic alcohols, and acids
SAUSA300_RS03550	-	-0.594674	0.737077	2	3	0	hypothetical protein
SAUSA300_RS03555	-	-0.468113	0.86958	5	7	2	N-acetyltransferase	Genetic information processing	Protein synthesis	Ribosomal proteins: synthesis and modification
SAUSA300_RS03560	-	0.223871	0.907526	1	1	0	hypothetical protein	Signal transduction; Cellular processes	Regulatory functions; Cellular processes	DNA interactions; Sporulation and germination
SAUSA300_RS03565	-	-1.99698	0.0359254	0	0	0	hypothetical protein
SAUSA300_RS03570	-	-1.06614	0.369844	1	1	0	N-acetyltransferase
SAUSA300_RS03575	-	-0.624357	0.736215	1	1	0	Rossman fold protein, TIGR00730 family		Hypothetical proteins	Conserved
SAUSA300_RS03580	-	-0.302345	0.854642	0	0	0	DUF188 domain-containing protein
SAUSA300_RS03585	-	-2.07097	0.0148148	0	0	0	hypothetical protein
SAUSA300_RS03590	uppP	-0.0532825	0.981308	0	0	0	undecaprenyl-diphosphatase	Cell structure	Cell envelope	Biosynthesis and degradation of murein sacculus and peptidoglycan
SAUSA300_RS03595	-	0.414058	0.710647	0	0	0	cysteine ABC transporter ATP-binding protein
SAUSA300_RS03600	-	-0.313718	0.745909	0	0	0	cysteine ABC transporter ATP-binding protein
SAUSA300_RS03605	mgrA	0.566292	0.775729	0	0	0	MarR family transcriptional regulator	Signal transduction	Regulatory functions	DNA interactions
SAUSA300_RS03610	-	-1.15714	0.477084	0	0	0	GTP-binding protein	Metabolism	Biosynthesis of cofactors, prosthetic groups, and carriers	Heme, porphyrin, and cobalamin
SAUSA300_RS03615	-	-0.388191	0.595962	0	0	0	aldo/keto reductase
SAUSA300_RS03620	-	-1.30663	0.485297	4	5	2	hypothetical protein
SAUSA300_RS03625	-	-1.33425	0.194722	0	0	0	membrane protein	Metabolism	Transport and binding proteins	Cations and iron carrying compounds; Anions
SAUSA300_RS03630	-	-0.819943	0.408858	0	0	0	deoxyribodipyrimidine photo-lyase	Genetic information processing	DNA metabolism	DNA replication, recombination, and repair
SAUSA300_RS03640	-	-0.920013	0.58824	0	0	0	hypothetical protein
SAUSA300_RS03645	-	-0.323575	0.884874	2	3	0	hypothetical protein
SAUSA300_RS03650	norA	-1.70904	0.156094	2	2	0	multidrug efflux MFS transporter NorA
SAUSA300_RS03655	-	0.138515	0.961516	0	0	0	hypothetical protein
SAUSA300_RS03660	-	-1.32006	0.177912	4	6	0	aminoacyl-tRNA deacylase	Genetic information processing	Protein synthesis	tRNA aminoacylation
SAUSA300_RS03665	fruR	3.42796	0.0148148	0	0	1	DeoR/GlpR transcriptional regulator	Signal transduction	Regulatory functions	DNA interactions
SAUSA300_RS03670	fruB	1.05976	0.559419	1	1	0	1-phosphofructokinase	Metabolism	Energy metabolism	Sugars
SAUSA300_RS03675	fruA	0.567487	0.765978	1	1	0	PTS fructose transporter subunit IIC	Metabolism	Transport and binding proteins	Carbohydrates, organic alcohols, and acids
SAUSA300_RS03685	nagA	-1.27127	0.107182	1	1	0	N-acetylglucosamine-6-phosphate deacetylase	Metabolism	Central intermediary metabolism	Amino sugars
SAUSA300_RS03690	-	-0.495964	0.650853	0	0	0	HlyC/CorC family transporter
SAUSA300_RS03695	-	-1.01645	0.410509	1	1	0	aldo/keto reductase
SAUSA300_RS03700	csbB	-1.37156	0.298348	2	2	0	glycosyltransferase
SAUSA300_RS03705	saeS	0.849433	0.549928	0	0	0	two-component sensor histidine kinase	Signal transduction	Signal transduction	Two-component systems
SAUSA300_RS03710	saeR	1.0927	0.422032	0	0	0	DNA-binding response regulator	Signal transduction	Signal transduction	Two-component systems
SAUSA300_RS03720	saeP	1.95518	0.105121	0	0	0	hypothetical protein
SAUSA300_RS03725	-	0.180797	0.951186	0	0	0	hypothetical protein
SAUSA300_RS03730	queE	2.54366	0.00679326	1	1	0	7-carboxy-7-deazaguanine synthase QueE	Genetic information processing	Protein synthesis	tRNA and rRNA base modification
SAUSA300_RS03735	queD	1.0609	0.58587	2	2	0	6-carboxytetrahydropterin synthase QueD	Genetic information processing	Protein synthesis	tRNA and rRNA base modification
SAUSA300_RS03740	queC	2.46625	0.0536969	0	0	0	7-cyano-7-deazaguanine synthase QueC	Genetic information processing	Protein synthesis	tRNA and rRNA base modification
SAUSA300_RS03745	pabA	1.98022	0.116887	1	1	0	aminodeoxychorismate/anthranilate synthase component II	Metabolism	Biosynthesis of cofactors, prosthetic groups, and carriers	Folic acid
SAUSA300_RS03750	pabB	1.53765	0.280947	1	1	0	para-aminobenzoate synthetase subunit I	Metabolism	Biosynthesis of cofactors, prosthetic groups, and carriers	Folic acid
SAUSA300_RS03755	-	1.34349	0.407403	1	1	2	aminodeoxychorismate lyase	Metabolism	Biosynthesis of cofactors, prosthetic groups, and carriers	Folic acid
SAUSA300_RS03765	-	1.18505	0.28861	0	0	0	allophanate hydrolase		Hypothetical proteins	Conserved
SAUSA300_RS03770	-	-0.245644	0.880915	0	0	0	allophanate hydrolase		Unknown function	General
SAUSA300_RS03775	ltaS	-0.115961	0.951186	0	0	0	lipoteichoic acid synthase	Cell structure	Cell envelope	Biosynthesis and degradation of surface polysaccharides and lipopolysaccharides
SAUSA300_RS03785	-	0.431827	0.737178	0	0	0	ABC transporter ATP-binding protein
SAUSA300_RS03790	recQ1	0.596879	0.625036	0	0	0	DNA helicase RecQ	Genetic information processing	DNA metabolism	DNA replication, recombination, and repair
SAUSA300_RS03795	opuBA	1.11109	0.347643	0	0	0	glycine/betaine ABC transporter ATP-binding protein	Metabolism	Transport and binding proteins	Amino acids, peptides and amines
SAUSA300_RS03800	opuBB	1.67337	0.0466333	0	0	0	ABC transporter permease	Metabolism	Transport and binding proteins	Amino acids, peptides and amines
SAUSA300_RS03805	hisC	0.204583	0.946945	1	1	0	histidinol-phosphate aminotransferase	Metabolism	Amino acid biosynthesis	Histidine family
SAUSA300_RS03810	-	1.07835	0.517802	0	0	0	5'-3'-deoxyribonucleotidase
SAUSA300_RS03815	bmrU	-0.392531	0.850161	0	0	0	lipid kinase		Unknown function	Enzymes of unknown specificity
SAUSA300_RS03825	dtpT	-1.66193	0.061835	0	0	0	MFS transporter	Metabolism	Transport and binding proteins	Amino acids, peptides and amines
SAUSA300_RS03830	queF	-0.810685	0.58893	1	1	0	NADPH-dependent 7-cyano-7-deazaguanine reductase QueF
SAUSA300_RS03835	-	-0.568279	0.693119	1	2	0	EamA/RhaT family transporter	Metabolism	Transport and binding proteins	Amino acids, peptides and amines
SAUSA300_RS03840	nrdI	1.84965	0.102404	0	0	0	protein NrdI	Metabolism	Purines, pyrimidines, nucleosides, and nucleotides	2'-Deoxyribonucleotide metabolism
SAUSA300_RS03845	nrdE	0.801007	0.556468	0	0	0	ribonucleotide-diphosphate reductase subunit alpha	Metabolism	Purines, pyrimidines, nucleosides, and nucleotides	2'-Deoxyribonucleotide metabolism
SAUSA300_RS03850	nrdF	0.811536	0.40857	0	0	0	ribonucleotide-diphosphate reductase subunit beta	Metabolism	Purines, pyrimidines, nucleosides, and nucleotides	2'-Deoxyribonucleotide metabolism
SAUSA300_RS03870	sstB	-1.87387	0.323467	1	2	0	iron ABC transporter permease	Metabolism	Transport and binding proteins	Cations and iron carrying compounds; Anions
SAUSA300_RS03875	sstC	-1.58066	0.354798	1	2	0	iron ABC transporter ATP-binding protein	Metabolism	Transport and binding proteins	Cations and iron carrying compounds; Anions
SAUSA300_RS03880	sstD	-4.42102	1.49848e-05	0	0	0	hypothetical protein	Metabolism	Transport and binding proteins	Cations and iron carrying compounds; Anions
SAUSA300_RS03890	murB	-0.36689	0.806379	1	1	0	UDP-N-acetylenolpyruvoylglucosamine reductase	Cell structure	Cell envelope	Biosynthesis and degradation of murein sacculus and peptidoglycan
SAUSA300_RS03895	-	-0.0247198	0.99364	1	2	3	GrpB family protein
SAUSA300_RS03900	-	-1.3708	0.265488	1	1	0	hypothetical protein
SAUSA300_RS03905	-	-0.381526	0.836336	0	0	0	hypothetical protein		Unknown function	Enzymes of unknown specificity
SAUSA300_RS03910	-	-0.087082	0.957109	0	0	0	glycerate kinase	Metabolism	Energy metabolism	Other
SAUSA300_RS03915	pepT	0.043131	0.972263	0	0	0	peptidase T	Genetic information processing	Protein fate	Degradation of proteins, peptides, and glycopeptides
SAUSA300_RS03920	-	0.551453	0.771822	2	3	0	membrane protein
SAUSA300_RS03925	-	-0.059054	0.973624	1	2	0	membrane protein
SAUSA300_RS03930	-	0.247311	0.900982	0	1	0	GGDEF domain-containing protein	Signal transduction	Signal transduction; Regulatory functions	Other; Small molecule interactions
SAUSA300_RS03935	tagO	0.246652	0.918959	0	0	0	undecaprenyl-phosphate alpha-N-acetylglucosaminyl 1-phosphate transferase	Cell structure	Cell envelope	Biosynthesis and degradation of surface polysaccharides and lipopolysaccharides
SAUSA300_RS03940	-	1.96257	0.173717	0	0	0	YigZ family protein		Unknown function	General
SAUSA300_RS03950	comFA	0.678938	0.802248	5	6	5	comf operon protein 1	Cellular processes	Cellular processes	DNA transformation
SAUSA300_RS03955	comFC	0.384313	0.891539	4	5	3	competence protein ComF	Cellular processes	Cellular processes	DNA transformation
SAUSA300_RS03960	saHPF	-0.489422	0.721642	0	0	0	ribosomal subunit interface protein	Genetic information processing	Protein synthesis	Translation factors
SAUSA300_RS03965	secA	0.827094	0.226417	0	0	0	preprotein translocase subunit SecA	Genetic information processing	Protein fate	Protein and peptide secretion and trafficking
SAUSA300_RS03985	-	1.80479	0.280947	2	3	1	peptidase M23	Cellular processes	Cellular processes	Sporulation and germination
SAUSA300_RS03990	-	-0.822756	0.647346	2	3	0	hydrolase		Hypothetical proteins	Conserved
SAUSA300_RS04000	uvrB	1.08391	0.161299	0	0	0	excinuclease ABC subunit B	Genetic information processing	DNA metabolism	DNA replication, recombination, and repair
SAUSA300_RS04005	uvrA	-0.144057	0.911816	1	1	0	excinuclease ABC subunit A	Genetic information processing	DNA metabolism	DNA replication, recombination, and repair
SAUSA300_RS04010	hprK	-0.346383	0.732564	0	0	0	HPr kinase/phosphorylase	Signal transduction	Regulatory functions; Signal transduction	Protein interactions; PTS
SAUSA300_RS04015	lgt	-1.20168	0.0430955	0	0	0	prolipoprotein diacylglyceryl transferase	Genetic information processing	Protein fate	Protein modification and repair
SAUSA300_RS04020	-	0.778841	0.227489	0	0	0	acetyltransferase
SAUSA300_RS04025	-	1.64463	0.00151553	0	1	0	hypothetical protein
SAUSA300_RS04030	trxB	0.24856	0.832853	0	0	0	thioredoxin reductase	Metabolism	Energy metabolism	Electron transport
SAUSA300_RS04040	-	0.668519	0.583459	0	0	0	RNase adaptor protein RapZ	Metabolism	Transport and binding proteins	Anions
SAUSA300_RS04045	-	-0.135464	0.948681	1	1	0	YvcK family protein		Hypothetical proteins	Conserved
SAUSA300_RS04050	whiA	0.340457	0.799856	0	0	0	sporulation regulator WhiA	Cellular processes	Cellular processes	Cell division
SAUSA300_RS04060	clpP	-0.407805	0.730133	0	0	0	ATP-dependent Clp protease proteolytic subunit	Genetic information processing	Protein fate	Degradation of proteins, peptides, and glycopeptides
SAUSA300_RS04065	-	-1.52215	0.256748	1	2	0	epimerase		Hypothetical proteins	Conserved
SAUSA300_RS04070	-	0.744567	0.655725	0	0	0	DUF4887 domain-containing protein	Cellular processes	Cellular processes	Adaptations to atypical conditions
SAUSA300_RS04075	gapR	-0.261328	0.907526	0	0	0	transcriptional regulator	Genetic information processing	DNA metabolism	DNA replication, recombination, and repair
SAUSA300_RS04080	gapA	-1.85416	0.0616487	0	0	0	aldehyde dehydrogenase	Metabolism	Energy metabolism	Glycolysis/gluconeogenesis
SAUSA300_RS04085	pgk	-1.195	0.376587	0	0	0	phosphoglycerate kinase	Metabolism	Energy metabolism	Glycolysis/gluconeogenesis
SAUSA300_RS04090	tpiA	-0.284437	0.89126	0	0	0	triose-phosphate isomerase	Metabolism	Energy metabolism	Glycolysis/gluconeogenesis
SAUSA300_RS04095	pgm	-0.241134	0.882165	0	0	0	2,3-bisphosphoglycerate-independent phosphoglycerate mutase	Metabolism	Energy metabolism	Glycolysis/gluconeogenesis
SAUSA300_RS04100	eno	-0.242936	0.903327	0	0	0	enolase	Metabolism	Energy metabolism	Glycolysis/gluconeogenesis
SAUSA300_RS04105	-	-1.48499	0.109086	2	2	0	hypothetical protein
SAUSA300_RS04110	secG	-1.06294	0.325574	0	0	0	protein-export membrane protein SecG	Genetic information processing	Protein fate	Protein and peptide secretion and trafficking
SAUSA300_RS04115	est	0.355213	0.768034	0	0	0	carboxylesterase
SAUSA300_RS04120	rnr	0.0293005	0.983588	0	0	0	ribonuclease R	Genetic information processing	Transcription	Degradation of RNA
SAUSA300_RS04125	smpB	-1.4334	0.21143	3	3	0	SsrA-binding protein	Genetic information processing	Protein synthesis	Other
SAUSA300_RS04175	emp	2.64238	0.0744521	2	2	3	hypothetical protein	Virulence	Virulence	Virulence
SAUSA300_RS04180	-	1.82877	0.418756	3	3	5	hypothetical protein	Virulence	Virulence	Virulence
SAUSA300_RS04185	nuc	0.176302	0.955779	0	0	0	thermonuclease	Virulence; Metabolism	Transport and binding proteins	Nucleosides, purines and pyrimidines
SAUSA300_RS04190	cspC	-0.227887	0.903258	0	0	0	cold-shock protein	Genetic information processing; Cellular processes	DNA metabolism; Cellular processes	DNA replication, recombination, and repair; Adaptations to atypical conditions
SAUSA300_RS04200	-	0.531374	0.810517	3	4	0	hypothetical protein
SAUSA300_RS04205	-	0.962456	0.440901	2	3	0	hypothetical protein
SAUSA300_RS04220	-	-0.504384	0.863086	2	3	1	hypothetical protein
SAUSA300_RS04225	-	-0.541728	0.773135	0	0	0	hypothetical protein
SAUSA300_RS04230	-	2.42318	0.00379596	0	0	0	histidine phosphatase family protein	Metabolism	Biosynthesis of cofactors, prosthetic groups, and carriers	Heme, porphyrin, and cobalamin
SAUSA300_RS04235	-	-0.195048	0.927834	1	1	0	hypothetical protein	Metabolism	Transport and binding proteins	Amino acids, peptides and amines
SAUSA300_RS04240	-	0.0909719	0.970962	1	1	0	N-acetyltransferase
SAUSA300_RS04245	ohr	-1.0785	0.628906	4	4	0	organic hydroperoxide reductase OsmC/OhrA	Cellular processes	Cellular processes	Detoxification
SAUSA300_RS04250	aroD	-0.51785	0.761544	2	3	0	3-dehydroquinase	Metabolism	Amino acid biosynthesis	Aromatic amino acid family
SAUSA300_RS04255	-	0.69814	0.58587	0	0	0	nitroreductase	Metabolism	Biosynthesis of cofactors, prosthetic groups, and carriers	Heme, porphyrin, and cobalamin
SAUSA300_RS04260	-	0.153102	0.947984	0	0	0	thiol reductase thioredoxin	Metabolism	Energy metabolism	Electron transport
SAUSA300_RS04265	-	-0.863628	0.58893	1	2	0	arsenate reductase	Signal transduction	Regulatory functions	DNA interactions
SAUSA300_RS04280	-	-0.79665	0.590885	3	4	0	hypothetical protein
SAUSA300_RS04290	-	0.275244	0.877728	2	2	0	topiosmerase	Genetic information processing	Transcription	RNA processing
SAUSA300_RS04295	-	-0.225341	0.907542	3	3	0	thiol reductase thioredoxin	Metabolism	Energy metabolism	Electron transport
SAUSA300_RS04300	metN1	-1.14534	0.514556	1	1	0	methionine import ATP-binding protein MetN 2
SAUSA300_RS04305	metP1	-3.71558	0.00595354	5	5	0	ABC transporter permease	Metabolism	Transport and binding proteins	Anions
SAUSA300_RS04310	metQ1	-2.12245	0.141085	0	0	0	methionine ABC transporter substrate-binding protein	Cell structure	Cell envelope	Other
SAUSA300_RS04400	-	-1.84646	0.166533	0	0	0	CsbD family protein
SAUSA300_RS04405	-	-0.913078	0.659546	0	0	0	DUF368 domain-containing protein
SAUSA300_RS04410	sufC	0.0046391	0.999716	0	0	0	ABC transporter ATP-binding protein	Metabolism	Biosynthesis of cofactors, prosthetic groups, and carriers	Other
SAUSA300_RS04415	sufD	-0.591137	0.662128	0	0	0	Fe-S cluster assembly protein SufD	Metabolism	Biosynthesis of cofactors, prosthetic groups, and carriers	Other
SAUSA300_RS04420	sufS	0.188663	0.919019	0	0	0	aminotransferase	Metabolism	Biosynthesis of cofactors, prosthetic groups, and carriers	Other
SAUSA300_RS04425	sufU	0.425051	0.788527	1	2	0	iron-sulfur cluster assembly scaffold protein NifU	Metabolism	Biosynthesis of cofactors, prosthetic groups, and carriers	Other
SAUSA300_RS04430	sufB	0.302361	0.824493	0	0	0	Fe-S cluster assembly protein SufB	Metabolism	Biosynthesis of cofactors, prosthetic groups, and carriers	Other
SAUSA300_RS04445	-	1.80689	0.0499177	0	0	0	HlyC/CorC family transporter
SAUSA300_RS04450	-	0.281259	0.891539	1	1	0	nitronate monooxygenase
SAUSA300_RS04460	-	1.06822	0.224707	0	0	0	DUF72 domain-containing protein
SAUSA300_RS04465	-	0.242406	0.877728	1	2	0	anion permease
SAUSA300_RS04470	-	2.33891	0.000315477	0	0	0	bifunctional metallophosphatase/5'-nucleotidase
SAUSA300_RS04475	lipA	0.330689	0.729428	0	0	0	lipoyl synthase	Metabolism	Biosynthesis of cofactors, prosthetic groups, and carriers	Lipoate
SAUSA300_RS04480	-	-0.203063	0.927552	1	2	0	hypothetical protein
SAUSA300_RS04485	-	0.430356	0.830831	2	3	0	hypothetical protein
SAUSA300_RS04490	-	-1.26268	0.203519	3	3	0	DUF86 domain-containing protein
SAUSA300_RS04495	-	-0.799881	0.439899	1	1	0	TIGR01457 family HAD-type hydrolase		Unknown function	Enzymes of unknown specificity
SAUSA300_RS04500	-	-0.116873	0.948193	0	0	0	D-glycerate dehydrogenase	Metabolism	Amino acid biosynthesis	Serine family
SAUSA300_RS04515	dltA	-0.204212	0.891539	0	0	0	D-alanine--poly(phosphoribitol) ligase	Cell structure	Cell envelope	Biosynthesis and degradation of murein sacculus and peptidoglycan
SAUSA300_RS04520	dltB	-0.195869	0.939368	0	0	0	D-alanyl-lipoteichoic acid biosynthesis protein DltB	Cell structure	Cell envelope	Biosynthesis and degradation of murein sacculus and peptidoglycan
SAUSA300_RS04525	dltC	-0.15704	0.942463	0	0	0	D-alanine--poly(phosphoribitol) ligase subunit 2	Cell structure	Cell envelope	Biosynthesis and degradation of murein sacculus and peptidoglycan
SAUSA300_RS04530	dltD	0.910128	0.51541	0	0	0	D-alanyl-lipoteichoic acid biosynthesis protein DltD	Cell structure	Cell envelope	Biosynthesis and degradation of murein sacculus and peptidoglycan
SAUSA300_RS04535	nfu	-0.112132	0.951186	0	0	0	NifU family protein	Metabolism	Biosynthesis of cofactors, prosthetic groups, and carriers; Central intermediary metabolism	Other; Nitrogen fixation
SAUSA300_RS04540	-	-0.614096	0.719804	1	2	0	disulfide oxidoreductase
SAUSA300_RS04545	-	-0.248194	0.877728	0	0	0	NADH dehydrogenase family protein
SAUSA300_RS04550	-	1.17846	0.221577	0	0	0	hypothetical protein
SAUSA300_RS04555	sufA	-0.998333	0.438895	1	2	0	iron-sulfur cluster assembly accessory protein	Metabolism	Biosynthesis of cofactors, prosthetic groups, and carriers	Other
SAUSA300_RS04560	ndh2	-0.322491	0.850558	0	0	0	NADH dehydrogenase	Metabolism	Energy metabolism
SAUSA300_RS04570	-	-0.288602	0.894049	2	2	0	sodium:proton antiporter	Metabolism	Transport and binding proteins	Carbohydrates, organic alcohols, and acids
SAUSA300_RS04575	-	-0.0504871	0.974524	3	3	0	thioesterase
SAUSA300_RS04580	-	4.52246	8.75001e-06	0	0	0	pyridine nucleotide-disulfide oxidoreductase	Genetic information processing	Protein synthesis	tRNA and rRNA base modification
SAUSA300_RS04585	mnhG	-1.82303	0.156655	2	3	0	Na+/H+ antiporter subunit G	Metabolism	Transport and binding proteins	Cations and iron carrying compounds
SAUSA300_RS04590	mnhF	-1.01937	0.507962	5	5	0	Na+/H+ antiporter subunit F	Genetic information processing	Mobile and extrachromosomal element functions	Plasmid functions
SAUSA300_RS04595	mnhE	-1.46941	0.22995	2	3	0	Na+/H+ antiporter subunit E	Metabolism	Transport and binding proteins	Cations and iron carrying compounds
SAUSA300_RS04600	mnhD	-0.654623	0.438529	0	1	0	Na+/H+ antiporter subunit D	Metabolism	Transport and binding proteins	Cations and iron carrying compounds
SAUSA300_RS04605	mnhC	-1.2441	0.0936615	0	0	0	Na(+)/H(+) antiporter subunit C	Metabolism	Transport and binding proteins	Cations and iron carrying compounds
SAUSA300_RS04610	mnhB	-0.929386	0.361781	0	1	0	Na+/H+ antiporter subunit B	Metabolism	Transport and binding proteins	Cations and iron carrying compounds
SAUSA300_RS04615	mnhA	-0.591018	0.594389	0	0	0	Na+/H+ antiporter subunit A	Metabolism	Transport and binding proteins	Cations and iron carrying compounds
SAUSA300_RS04620	kapB	-1.21788	0.376587	2	2	0	kinase
SAUSA300_RS04625	-	-0.622787	0.58824	0	0	0	peptidyl-prolyl cis-trans isomerase
SAUSA300_RS04635	-	1.77022	0.177091	0	0	0	NADH-dependent flavin oxidoreductase
SAUSA300_RS04640	rocD	1.21271	0.473226	0	0	0	Ornithine aminotransferase 2
SAUSA300_RS04645	gudB	1.06269	0.480546	0	0	0	NAD-specific glutamate dehydrogenase	Cellular processes	Cellular processes	Sporulation and germination
SAUSA300_RS04655	glpQ	1.71096	0.219764	1	1	0	glycerophosphodiester phosphodiesterase
SAUSA300_RS04660	argH	2.95098	0.0435107	2	2	1	argininosuccinate lyase	Metabolism	Amino acid biosynthesis	Glutamate family
SAUSA300_RS04665	argG	2.47094	0.104378	1	1	0	argininosuccinate synthase	Metabolism	Amino acid biosynthesis	Glutamate family
SAUSA300_RS04670	pgi	-0.638874	0.610927	0	0	0	glucose-6-phosphate isomerase	Metabolism	Energy metabolism	Glycolysis/gluconeogenesis
SAUSA300_RS04675	-	1.50201	0.105121	0	0	0	TVP38/TMEM64 family protein
SAUSA300_RS04680	spsA	0.524599	0.787613	0	1	0	inactive signal peptidase IA	Genetic information processing	Protein fate	Protein and peptide secretion and trafficking
SAUSA300_RS04685	spsB	0.434011	0.710647	0	0	0	signal peptidase IB	Genetic information processing	Protein fate	Protein and peptide secretion and trafficking
SAUSA300_RS04690	addB	-0.268606	0.778637	0	0	0	ATP-dependent helicase/deoxyribonuclease subunit B	Genetic information processing	DNA metabolism	DNA replication, recombination, and repair
SAUSA300_RS04695	addA	0.0706673	0.951186	0	0	0	ATP-dependent helicase/nuclease subunit A	Genetic information processing	DNA metabolism	DNA replication, recombination, and repair
SAUSA300_RS04700	-	-0.316022	0.778239	0	0	0	hypothetical protein
SAUSA300_RS04705	-	-0.79821	0.546384	1	1	0	hypothetical protein
SAUSA300_RS04710	cdr	-0.315603	0.823153	0	0	0	CoA-disulfide reductase	Cellular processes	Cellular processes	Detoxification
SAUSA300_RS04715	-	-0.888652	0.306807	0	0	0	HAD family phosphatase		Unknown function	Enzymes of unknown specificity
SAUSA300_RS04720	sufT	-0.464453	0.786835	0	0	0	DNA methyltransferase	Metabolism	Biosynthesis of cofactors, prosthetic groups, and carriers	Other
SAUSA300_RS04725	-	1.70075	0.24003	2	2	0	O-acetyltransferase
SAUSA300_RS04730	clpB	1.02941	0.53965	0	0	0	chaperone protein ClpB	Genetic information processing	Protein fate	Protein folding and stabilization
SAUSA300_RS04735	-	-0.87907	0.737077	7	8	4	LysR family transcriptional regulator	Signal transduction	Regulatory functions	DNA interactions
SAUSA300_RS04760	-	2.37898	0.0711467	0	0	0	MAP domain-containing protein
SAUSA300_RS04765	-	-0.355244	0.903355	2	3	0	DUF2929 domain-containing protein
SAUSA300_RS04770	fabH	-0.392998	0.787613	0	0	0	3-oxoacyl-ACP synthase III	Metabolism	Fatty acid and phospholipid metabolism	Biosynthesis
SAUSA300_RS04775	fabF	0.52647	0.787342	0	0	0	beta-ketoacyl-[acyl-carrier-protein] synthase II	Metabolism	Fatty acid and phospholipid metabolism	Biosynthesis
SAUSA300_RS04785	opp-3B	-2.659	0.00523351	2	2	0	ABC transporter permease	Metabolism	Transport and binding proteins	Cations and iron carrying compounds
SAUSA300_RS04790	opp-3C	-2.76684	0.0536969	2	2	0	ABC transporter permease	Metabolism	Transport and binding proteins	Cations and iron carrying compounds
SAUSA300_RS04795	opp-3D	-2.09184	0.163305	1	1	0	ABC transporter ATP-binding protein	Metabolism	Transport and binding proteins	Cations and iron carrying compounds
SAUSA300_RS04800	opp-3F	-0.826919	0.661984	0	0	1	peptide ABC transporter ATP-binding protein	Metabolism	Transport and binding proteins	Cations and iron carrying compounds
SAUSA300_RS04805	opp-3A	-2.39313	0.0660211	1	1	0	peptide ABC transporter substrate-binding protein	Metabolism	Transport and binding proteins	Cations and iron carrying compounds
SAUSA300_RS04835	trpS	-0.986864	0.40122	0	1	0	tryptophan--tRNA ligase	Genetic information processing	Protein synthesis	tRNA aminoacylation
SAUSA300_RS04840	spxA	0.422833	0.767085	0	0	0	regulatory protein Spx	Signal transduction	Regulatory functions	DNA interactions
SAUSA300_RS04845	trfA	0.855918	0.49414	0	0	0	adaptor protein MecA
SAUSA300_RS04855	pepF	0.471933	0.775729	0	0	0	oligoendopeptidase F	Genetic information processing	Protein fate	Degradation of proteins, peptides, and glycopeptides
SAUSA300_RS04860	yjbH	0.222544	0.863957	0	0	0	hypothetical protein
SAUSA300_RS04865	-	0.297076	0.788527	1	2	0	hypothetical protein
SAUSA300_RS04870	-	-0.695476	0.58893	1	2	0	adenylate cyclase
SAUSA300_RS04875	-	-0.464456	0.723001	1	1	0	hypothetical protein
SAUSA300_RS04880	relQ	1.21538	0.0305775	0	0	0	GTP pyrophosphokinase	Cellular processes	Cellular processes	Adaptations to atypical conditions
SAUSA300_RS04885	ppnK	0.127945	0.919002	0	0	0	NAD(+) kinase
SAUSA300_RS04890	-	-0.577664	0.668816	1	2	0	RNA pseudouridine synthase	Genetic information processing	Protein synthesis	tRNA and rRNA base modification
SAUSA300_RS04895	mgtE	-0.254312	0.875799	0	0	0	magnesium transporter	Metabolism	Transport and binding proteins	Cations and iron carrying compounds
SAUSA300_RS04900	cpaA	0.000644091	1	0	0	0	sodium:proton antiporter	Metabolism	Transport and binding proteins	Cations and iron carrying compounds
SAUSA300_RS04905	fabI	-0.182402	0.862997	0	0	0	enoyl-ACP reductase	Metabolism	Fatty acid and phospholipid metabolism	Biosynthesis
SAUSA300_RS04910	-	-1.41045	0.1329	0	0	0	AI-2E family transporter	Cellular processes	Cellular processes	Sporulation and germination
SAUSA300_RS04915	-	-2.72097	0.0127897	2	2	0	alanine:cation symporter family protein
SAUSA300_RS04920	-	-0.714963	0.55428	3	4	0	esterase family protein	Cellular processes	Cellular processes	Detoxification
SAUSA300_RS04925	-	0.0305246	0.984525	0	0	0	hypothetical protein	Genetic information processing	Transcription	RNA processing
SAUSA300_RS04930	ltaA	0.82152	0.49759	0	1	0	MFS transporter	Metabolism	Transport and binding proteins	Other
SAUSA300_RS04935	ugtP	0.374575	0.765978	0	0	0	diacylglycerol beta-glucosyltransferase	Cell structure	Cell envelope	Biosynthesis and degradation of murein sacculus and peptidoglycan
SAUSA300_RS04940	murE	-0.26904	0.857001	0	0	0	UDP-N-acetylmuramoyl-L-alanyl-D-glutamate--L- lysine ligase	Cell structure	Cell envelope	Biosynthesis and degradation of murein sacculus and peptidoglycan
SAUSA300_RS04945	-	2.73047	0.0114902	0	1	1	hypothetical protein
SAUSA300_RS04950	prfC	1.08299	0.0206783	0	0	0	peptide chain release factor 3	Genetic information processing	Protein synthesis	Translation factors
SAUSA300_RS04955	-	-0.181229	0.907922	1	1	0	membrane protein
SAUSA300_RS04960	htrA2	-0.0124765	0.99364	0	0	0	serine protease	Genetic information processing	Protein fate	Degradation of proteins, peptides, and glycopeptides; Protein folding and stabilization
SAUSA300_RS04965	ktrD	-0.292204	0.857001	0	0	0	Ktr system potassium uptake protein D	Metabolism	Transport and binding proteins	Cations and iron carrying compounds
SAUSA300_RS04970	-	-0.971613	0.321849	2	2	0	bifunctional metallophosphatase/5'-nucleotidase	Metabolism	Purines, pyrimidines, nucleosides, and nucleotides	Other
SAUSA300_RS04985	comK1	-2.03658	0.364049	8	8	5	competence protein ComK
SAUSA300_RS05055	-	5.11769	0.000205051	0	1	0	ABC transporter substrate-binding protein
SAUSA300_RS05070	-	1.26739	0.374963	2	2	0	acetyltransferase	Genetic information processing	Protein synthesis	Ribosomal proteins: synthesis and modification
SAUSA300_RS05075	menA	1.51705	0.410509	0	0	0	1,4-dihydroxy-2-naphthoate octaprenyltransferase	Metabolism	Biosynthesis of cofactors, prosthetic groups, and carriers	Menaquinone and ubiquinone
SAUSA300_RS05080	menF	1.56274	0.151965	0	0	0	isochorismate synthase	Metabolism	Biosynthesis of cofactors, prosthetic groups, and carriers	Menaquinone and ubiquinone
SAUSA300_RS05085	menD	1.34055	0.0101118	0	0	0	2-succinyl-5-enolpyruvyl-6-hydroxy-3- cyclohexene-1-carboxylate synthase	Metabolism	Biosynthesis of cofactors, prosthetic groups, and carriers	Menaquinone and ubiquinone
SAUSA300_RS05090	menH	1.89242	0.0120631	0	0	0	2-succinyl-6-hydroxy-2, 4-cyclohexadiene-1-carboxylate synthase	Metabolism	Biosynthesis of cofactors, prosthetic groups, and carriers	Menaquinone and ubiquinone
SAUSA300_RS05095	menB	0.359947	0.737178	0	0	0	1,4-dihydroxy-2-naphthoyl-CoA synthase	Metabolism	Biosynthesis of cofactors, prosthetic groups, and carriers	Menaquinone and ubiquinone
SAUSA300_RS05100	sspC	-0.634416	0.836336	7	7	5	staphostatin B	Genetic information processing	Protein fate	Degradation of proteins, peptides, and glycopeptides; Protein folding and stabilization
SAUSA300_RS05105	sspB	-0.683782	0.797329	6	7	0	staphopain B	Virulence; Genetic information processing	Protein fate	Degradation of proteins, peptides, and glycopeptides; Protein folding and stabilization
SAUSA300_RS05110	sspA	-0.673504	0.793308	3	4	1	serine protease	Virulence; Genetic information processing	Protein fate	Degradation of proteins, peptides, and glycopeptides; Protein folding and stabilization
SAUSA300_RS05135	atl	0.180106	0.937728	0	0	0	bifunctional autolysin	Virulence; Metabolism	Transport and binding proteins	Cations and iron carrying compounds
SAUSA300_RS05140	-	0.267994	0.907542	0	0	0	GNAT family N-acetyltransferase
SAUSA300_RS05145	-	-0.383977	0.807061	1	1	0	hypothetical protein
SAUSA300_RS05150	-	0.963088	0.23518	0	0	0	hypothetical protein	Signal transduction	Regulatory functions	Other
SAUSA300_RS05155	fmtA	-0.12392	0.959163	2	2	0	protein FmtA
SAUSA300_RS05160	qoxD	-0.450594	0.806767	0	0	0	quinol oxidase subunit 4	Metabolism	Energy metabolism	Electron transport
SAUSA300_RS05165	qoxC	-0.0732505	0.965382	0	0	0	quinol oxidase subunit 3	Metabolism	Energy metabolism	Electron transport
SAUSA300_RS05170	qoxB	-0.155585	0.935235	0	0	0	cytochrome ubiquinol oxidase subunit I	Metabolism	Energy metabolism	Electron transport
SAUSA300_RS05175	qoxA	0.106286	0.959163	0	0	0	quinol oxidase subunit 2	Metabolism	Energy metabolism	Electron transport
SAUSA300_RS05185	-	0.269431	0.891539	1	2	0	hypothetical protein
SAUSA300_RS05190	folD	-0.749786	0.716342	2	2	0	bifunctional methylenetetrahydrofolate dehydrogenase/methenyltetrahydrofolate cyclohydrolase	Metabolism	Biosynthesis of cofactors, prosthetic groups, and carriers
SAUSA300_RS05195	purE	-3.23331	0.0618386	5	6	0	5-(carboxyamino)imidazole ribonucleotide mutase	Metabolism	Purines, pyrimidines, nucleosides, and nucleotides	Purine ribonucleotide biosynthesis
SAUSA300_RS05200	purK	-3.18606	0.0143397	1	1	0	5-(carboxyamino)imidazole ribonucleotide synthase	Metabolism	Purines, pyrimidines, nucleosides, and nucleotides	Purine ribonucleotide biosynthesis
SAUSA300_RS05205	purC	-3.53657	0.0102761	2	2	0	phosphoribosylaminoimidazolesuccinocarboxamide synthase	Metabolism	Purines, pyrimidines, nucleosides, and nucleotides	Purine ribonucleotide biosynthesis
SAUSA300_RS05210	purS	-4.01137	0.0148148	6	6	1	phosphoribosylformylglycinamidine synthase	Metabolism	Purines, pyrimidines, nucleosides, and nucleotides	Purine ribonucleotide biosynthesis
SAUSA300_RS05215	purQ	-3.07498	0.0556778	4	4	0	phosphoribosylformylglycinamidine synthase subunit PurQ	Metabolism	Purines, pyrimidines, nucleosides, and nucleotides	Purine ribonucleotide biosynthesis
SAUSA300_RS05220	purL	-2.58914	0.116887	0	0	0	phosphoribosylformylglycinamidine synthase subunit PurL	Metabolism	Purines, pyrimidines, nucleosides, and nucleotides	Purine ribonucleotide biosynthesis
SAUSA300_RS05225	purF	-2.53788	0.17378	4	4	0	amidophosphoribosyltransferase	Metabolism	Purines, pyrimidines, nucleosides, and nucleotides	Purine ribonucleotide biosynthesis
SAUSA300_RS05230	purM	-2.35198	0.200499	2	2	0	phosphoribosylformylglycinamidine cyclo-ligase	Metabolism	Purines, pyrimidines, nucleosides, and nucleotides	Purine ribonucleotide biosynthesis
SAUSA300_RS05240	purH	-2.76021	0.0739084	0	0	0	bifunctional phosphoribosylaminoimidazolecarboxamide formyltransferase/inosine monophosphate cyclohydrolase	Metabolism	Purines, pyrimidines, nucleosides, and nucleotides	Purine ribonucleotide biosynthesis
SAUSA300_RS05245	purD	-1.99442	0.248809	0	0	0	phosphoribosylamine--glycine ligase	Metabolism	Purines, pyrimidines, nucleosides, and nucleotides	Purine ribonucleotide biosynthesis
SAUSA300_RS05250	thiX	-0.400957	0.848213	3	4	0	energy-coupling factor transporter transmembrane protein EcfT	Metabolism	Transport and binding proteins	Cations and iron carrying compounds
SAUSA300_RS05255	thiW	1.08493	0.496207	1	1	0	ABC transporter ATP-binding protein	Metabolism	Transport and binding proteins	Unknown substrate
SAUSA300_RS05260	thiV	-0.605739	0.737138	3	4	0	thiamine ABC transporter permease	Metabolism	Transport and binding proteins
SAUSA300_RS05275	-	-0.220171	0.802188	0	0	0	hypothetical protein
SAUSA300_RS05280	-	0.14572	0.938813	0	0	0	class I SAM-dependent rRNA methyltransferase	Genetic information processing	Protein synthesis	tRNA and rRNA base modification
SAUSA300_RS05285	-	-1.17505	0.24003	1	1	0	hypothetical protein
SAUSA300_RS05290	ptsH	-0.777177	0.382923	0	0	0	phosphocarrier protein HPr	Signal transduction	Signal transduction	PTS
SAUSA300_RS05295	ptsI	-0.100408	0.955467	0	0	0	phosphoenolpyruvate--protein phosphotransferase
SAUSA300_RS05300	-	-0.127498	0.959163	2	4	0	NrdH-redoxin
SAUSA300_RS05305	cydA	1.11443	0.35925	0	0	0	cytochrome ubiquinol oxidase subunit I	Metabolism	Energy metabolism	Electron transport
SAUSA300_RS05310	cydB	1.05671	0.322394	0	0	0	cytochrome D ubiquinol oxidase subunit II	Metabolism	Energy metabolism	Electron transport
SAUSA300_RS05315	ktrA	1.87843	0.0200078	0	0	0	potassium transporter Trk	Metabolism	Transport and binding proteins
SAUSA300_RS05325	rnjA	0.776133	0.170068	0	0	0	ribonuclease J 1	Genetic information processing	Transcription	Degradation of RNA
SAUSA300_RS05330	rpoY	0.628826	0.643482	0	0	0	hypothetical protein
SAUSA300_RS05340	def	0.128631	0.938813	0	0	0	peptide deformylase	Genetic information processing	Protein fate	Protein modification and repair
SAUSA300_RS05345	-	0.265635	0.907526	0	0	0	cell-wall-binding lipoprotein	Cellular processes; Genetic information processing	Cellular processes; DNA metabolism	Cell division; Chromosome-associated proteins
SAUSA300_RS05350	pdhA	1.19816	0.303214	0	0	0	pyruvate dehydrogenase E1 component subunit alpha	Metabolism	Energy metabolism	Pyruvate dehydrogenase
SAUSA300_RS05355	pdhB	1.19046	0.274436	0	0	0	pyruvate dehydrogenase E1 component subunit beta	Metabolism	Energy metabolism	Pyruvate dehydrogenase
SAUSA300_RS05360	pdhC	0.684748	0.613812	0	0	0	dihydrolipoyllysine-residue acetyltransferase component of pyruvate dehydrogenase complex	Metabolism	Energy metabolism	Pyruvate dehydrogenase
SAUSA300_RS05365	pdhD	0.0749877	0.969884	0	0	0	dihydrolipoyl dehydrogenase	Metabolism	Energy metabolism	Pyruvate dehydrogenase
SAUSA300_RS05370	-	0.109812	0.959163	3	3	0	hypothetical protein
SAUSA300_RS05375	-	1.42545	0.35925	1	1	0	XRE family transcriptional regulator	Signal transduction	Regulatory functions	DNA interactions
SAUSA300_RS05380	potA	-0.259341	0.907542	0	0	0	spermidine/putrescine import ATP-binding protein PotA	Metabolism	Transport and binding proteins	Amino acids, peptides and amines
SAUSA300_RS05395	potD	-0.160897	0.940345	1	1	0	spermidine/putrescine ABC transporter substrate-binding protein	Metabolism	Transport and binding proteins	Amino acids, peptides and amines
SAUSA300_RS05400	-	0.999301	0.235148	0	0	0	hypothetical protein
SAUSA300_RS05405	-	0.247348	0.908478	0	0	0	membrane protein	Cell structure	Cell envelope	Biosynthesis and degradation of surface polysaccharides and lipopolysaccharides
SAUSA300_RS05430	typA	2.00278	0.00831226	0	0	0	translational GTPase TypA	Genetic information processing; Cellular processes; Signal transduction	Protein synthesis; Cellular processes; Regulatory functions	Translation factors; Adaptations to atypical conditions; Other
SAUSA300_RS05435	-	-0.538407	0.818174	2	2	0	DUF2197 domain-containing protein
SAUSA300_RS05440	-	-0.531645	0.582719	0	0	0	hypothetical protein
SAUSA300_RS05445	-	-0.741268	0.644234	0	0	0	hypothetical protein
SAUSA300_RS05450	-	0.189295	0.857001	0	0	0	cell division protein FtsW	Cellular processes; Cell structure	Cellular processes; Cell envelope	Cell division; Biosynthesis and degradation of murein sacculus and peptidoglycan
SAUSA300_RS05455	pycA	-1.64516	0.112878	0	0	0	pyruvate carboxylase	Metabolism	Energy metabolism	Glycolysis/gluconeogenesis
SAUSA300_RS05460	ctaA	-0.498761	0.68296	0	0	0	heme A synthase	Metabolism	Biosynthesis of cofactors, prosthetic groups, and carriers	Heme, porphyrin, and cobalamin
SAUSA300_RS05465	ctaB	-0.224345	0.894049	0	0	0	protoheme IX farnesyltransferase	Metabolism	Biosynthesis of cofactors, prosthetic groups, and carriers	Heme, porphyrin, and cobalamin
SAUSA300_RS05470	ctaM	-1.2953	0.0700765	0	0	0	membrane protein	Metabolism	Biosynthesis of cofactors, prosthetic groups, and carriers	Heme, porphyrin, and cobalamin
SAUSA300_RS05480	-	-0.17026	0.902473	1	1	0	hypothetical protein
SAUSA300_RS05485	-	-0.438146	0.782245	1	1	0	regulator	Metabolism; Cellular processes	Transport and binding proteins; Cellular processes	Amino acids, peptides and amines; Biosynthesis of natural products
SAUSA300_RS05495	-	0.0483919	0.984276	1	2	0	hypothetical protein
SAUSA300_RS05500	-	0.417002	0.895789	1	1	0	hypothetical protein	Metabolism	Biosynthesis of cofactors, prosthetic groups, and carriers	Glutathione and analogs
SAUSA300_RS05505	rsmD	0.287686	0.857001	1	2	0	methyltransferase	Genetic information processing	Protein synthesis	tRNA and rRNA base modification
SAUSA300_RS05510	coaD	-0.31239	0.872595	3	3	0	phosphopantetheine adenylyltransferase	Metabolism	Biosynthesis of cofactors, prosthetic groups, and carriers	Pantothenate and coenzyme A
SAUSA300_RS05515	-	1.01043	0.569832	0	0	0	hypothetical protein
SAUSA300_RS05540	isdA	-2.34889	0.0894467	0	0	0	iron-regulated surface determinant protein A	Virulence; Metabolism	Transport and binding proteins	Cations and iron carrying compounds
SAUSA300_RS05545	isdC	-1.45697	0.37534	0	1	0	iron-regulated surface determinant protein C	Virulence; Metabolism	Transport and binding proteins	Cations and iron carrying compounds
SAUSA300_RS05550	isdD	-0.770174	0.695776	0	0	0	hypothetical protein	Metabolism	Transport and binding proteins	Cations and iron carrying compounds
SAUSA300_RS05555	isdE	-1.01532	0.578199	0	0	2	heme uptake system protein IsdE	Metabolism	Transport and binding proteins	Cations and iron carrying compounds
SAUSA300_RS05560	isdF	-0.952463	0.625036	1	1	2	hemin ABC transporter permease	Metabolism	Transport and binding proteins	Cations and iron carrying compounds
SAUSA300_RS05570	isdG	-1.83785	0.26106	1	1	3	monooxygenase IsdI	Metabolism	Amino acid biosynthesis	Aspartate family
SAUSA300_RS05580	-	-0.0625636	0.961516	1	1	0	RNA methyltransferase	Genetic information processing	Protein synthesis	tRNA and rRNA base modification
SAUSA300_RS05585	pheS	0.0757506	0.959065	0	0	0	phenylalanine--tRNA ligase subunit alpha	Genetic information processing	Protein synthesis	tRNA aminoacylation
SAUSA300_RS05590	pheT	-0.594957	0.422032	0	0	0	phenylalanine--tRNA ligase subunit beta	Genetic information processing	Protein synthesis	tRNA aminoacylation
SAUSA300_RS05595	rnhC	1.33507	0.353024	1	1	0	ribonuclease HIII	Genetic information processing	DNA metabolism	DNA replication, recombination, and repair
SAUSA300_RS05600	-	0.0122297	0.996139	2	3	0	cell division protein ZapA
SAUSA300_RS05605	-	0.488309	0.787639	0	0	0	colicin V production protein CvpA
SAUSA300_RS05610	polX	0.547099	0.654145	0	0	0	DNA polymerase/3'-5' exonuclease PolX	Genetic information processing	DNA metabolism	DNA replication, recombination, and repair
SAUSA300_RS05615	mutS2	0.649127	0.593937	0	0	0	endonuclease MutS2	Genetic information processing	DNA metabolism	Other
SAUSA300_RS05620	trxA	-0.305119	0.891539	0	0	0	thiol reductase thioredoxin	Metabolism	Energy metabolism	Electron transport
SAUSA300_RS05630	uvrC	0.509381	0.706981	0	0	0	excinuclease ABC subunit C	Genetic information processing	DNA metabolism	DNA replication, recombination, and repair
SAUSA300_RS05635	sdhC	2.21453	0.00236948	0	0	0	succinate dehydrogenase cytochrome B558	Metabolism	Energy metabolism	TCA cycle
SAUSA300_RS05640	sdhA	1.80775	0.112489	0	0	0	succinate dehydrogenase flavoprotein subunit	Metabolism	Energy metabolism	TCA cycle
SAUSA300_RS05645	sdhB	1.48525	0.254219	0	0	0	succinate dehydrogenase iron-sulfur subunit	Metabolism	Energy metabolism	TCA cycle; Anaerobic; Aerobic
SAUSA300_RS05650	murI	0.370742	0.791648	0	0	0	glutamate racemase	Cell structure	Cell envelope	Biosynthesis and degradation of murein sacculus and peptidoglycan
SAUSA300_RS05655	-	-0.374525	0.817385	1	1	0	non-canonical purine NTP pyrophosphatase	Genetic information processing	DNA metabolism	DNA replication, recombination, and repair
SAUSA300_RS05660	-	-1.22872	0.315664	3	3	0	metal-dependent phosphodiesterase		Unknown function	Enzymes of unknown specificity
SAUSA300_RS05670	ecb	1.42226	0.430358	0	0	0	fibrinogen-binding protein	Virulence	Virulence	Virulence
SAUSA300_RS05685	-	-1.24576	0.538416	3	4	0	hypothetical protein
SAUSA300_RS05690	efb	1.33205	0.510578	0	0	0	fibrinogen-binding protein	Virulence	Virulence	Virulence
SAUSA300_RS05695	scc	2.16091	0.18729	0	1	1	fibrinogen-binding protein	Virulence	Virulence	Virulence
SAUSA300_RS05720	hla	1.16631	0.549575	0	0	0	alpha-hemolysin	Virulence	Virulence	Virulence
SAUSA300_RS05740	ssl12	2.41696	0.227758	3	4	6	hypothetical protein	Virulence	Virulence	Virulence
SAUSA300_RS05745	ssl13	2.2697	0.302637	3	5	8	hypothetical protein	Virulence	Virulence	Virulence
SAUSA300_RS05750	ssl14	3.25147	0.0316402	0	0	3	hypothetical protein	Virulence	Virulence	Virulence
SAUSA300_RS05755	argF	4.22482	0.000408506	0	0	1	ornithine carbamoyltransferase	Metabolism	Amino acid biosynthesis	Glutamate family
SAUSA300_RS05760	arcC1	3.30074	0.00590328	0	0	2	carbamate kinase 1	Metabolism	Energy metabolism	Amino acids and amines
SAUSA300_RS05765	-	4.64683	6.53572e-05	0	0	0	YfcC family protein	Metabolism	Transport and binding proteins	Carbohydrates, organic alcohols, and acids
SAUSA300_RS05775	eta	-1.3716	0.412573	1	1	0	permease	Virulence	Virulence	Virulence
SAUSA300_RS05800	-	-0.0713799	0.970962	1	1	0	noncanonical pyrimidine nucleotidase, YjjG family
SAUSA300_RS05805	-	-0.0769093	0.968666	0	0	0	hypothetical protein
SAUSA300_RS05815	mraZ	1.59882	0.0808521	0	0	0	division/cell wall cluster transcriptional repressor MraZ	Signal transduction; Cellular processes	Regulatory functions; Cellular processes	DNA interactions; Cell division
SAUSA300_RS05820	mraW	0.524359	0.706981	0	0	0	ribosomal RNA small subunit methyltransferase H	Genetic information processing	Protein synthesis	tRNA and rRNA base modification
SAUSA300_RS05825	ftsL	0.10174	0.951186	0	0	0	cell division protein FtsL	Cellular processes	Cellular processes	Cell division
SAUSA300_RS05830	pbp1	0.561126	0.442849	0	0	0	penicillin-binding protein	Cell structure; Cellular processes	Cell envelope; Cellular processes	Biosynthesis and degradation of murein sacculus and peptidoglycan; Sporulation and germination
SAUSA300_RS05835	mraY	-0.256256	0.884874	1	1	0	phospho-N-acetylmuramoyl-pentapeptide- transferase	Cell structure	Cell envelope	Biosynthesis and degradation of murein sacculus and peptidoglycan
SAUSA300_RS05840	murD	0.379878	0.693119	0	0	0	UDP-N-acetylmuramoyl-L-alanine--D-glutamate ligase	Cell structure	Cell envelope	Biosynthesis and degradation of murein sacculus and peptidoglycan
SAUSA300_RS05845	divIB	0.975459	0.221577	0	0	0	cell division protein DivIB	Cell structure; Metabolism	Cell envelope; Transport and binding proteins	Biosynthesis and degradation of surface polysaccharides and lipopolysaccharides; Other
SAUSA300_RS05865	-	4.67157	1.96301e-08	0	0	0	YggS family pyridoxal phosphate enzyme		Unknown function	Enzymes of unknown specificity
SAUSA300_RS05870	sepF	0.940482	0.187223	0	0	0	cell division protein SepF	Metabolism	Energy metabolism	TCA cycle
SAUSA300_RS05875	-	-0.931665	0.64319	5	6	1	cell division protein
SAUSA300_RS05880	-	0.354066	0.805697	0	1	0	S4 RNA-binding protein	Metabolism	Energy metabolism	Photosynthesis
SAUSA300_RS05885	-	-0.934837	0.265748	0	0	0	cell division protein DivIVA
SAUSA300_RS05890	ileS	-0.590615	0.582719	0	0	0	isoleucine--tRNA ligase	Genetic information processing	Protein synthesis	tRNA aminoacylation
SAUSA300_RS05895	-	0.287335	0.818516	0	1	0	glyoxalase	Metabolism	Energy metabolism	Other
SAUSA300_RS05905	lspA	-0.118954	0.958895	1	1	0	lipoprotein signal peptidase	Genetic information processing	Protein fate	Protein and peptide secretion and trafficking
SAUSA300_RS05910	-	0.368307	0.776039	1	2	0	RluA family pseudouridine synthase	Genetic information processing	Protein synthesis	tRNA and rRNA base modification
SAUSA300_RS05915	pyrR	-1.08672	0.40279	0	0	0	bifunctional pyrimidine operon transcriptional regulator/uracil phosphoribosyltransferase	Metabolism	Purines, pyrimidines, nucleosides, and nucleotides	Salvage of nucleosides and nucleotides
SAUSA300_RS05920	pyrP	-1.64876	0.294251	1	1	0	uracil permease	Metabolism	Transport and binding proteins	Nucleosides, purines and pyrimidines
SAUSA300_RS05925	pyrB	-1.47729	0.40122	0	0	0	aspartate carbamoyltransferase	Metabolism	Purines, pyrimidines, nucleosides, and nucleotides	Pyrimidine ribonucleotide biosynthesis
SAUSA300_RS05930	pyrC	-1.04264	0.58893	1	1	0	dihydroorotase	Metabolism	Purines, pyrimidines, nucleosides, and nucleotides	Pyrimidine ribonucleotide biosynthesis
SAUSA300_RS05935	carA	-1.30609	0.43497	1	1	0	carbamoyl-phosphate synthase small chain	Metabolism	Purines, pyrimidines, nucleosides, and nucleotides	Pyrimidine ribonucleotide biosynthesis
SAUSA300_RS05940	carB	-1.36837	0.422032	0	0	0	carbamoyl-phosphate synthase large chain	Metabolism	Purines, pyrimidines, nucleosides, and nucleotides	Pyrimidine ribonucleotide biosynthesis
SAUSA300_RS05945	pyrF	-1.3873	0.471756	2	3	0	orotidine-5'-phosphate decarboxylase	Metabolism	Purines, pyrimidines, nucleosides, and nucleotides	Pyrimidine ribonucleotide biosynthesis
SAUSA300_RS05950	pyrE	-2.86617	0.075691	4	5	0	orotate phosphoribosyltransferase	Metabolism	Purines, pyrimidines, nucleosides, and nucleotides	Pyrimidine ribonucleotide biosynthesis
SAUSA300_RS05955	-	-0.909984	0.620253	2	3	0	hypothetical protein
SAUSA300_RS05960	-	-0.265255	0.907526	2	2	0	VOC family protein
SAUSA300_RS05965	-	0.04732	0.973624	0	0	0	hypothetical protein
SAUSA300_RS05970	gmk	0.166578	0.907542	0	0	0	guanylate kinase	Metabolism	Purines, pyrimidines, nucleosides, and nucleotides	Nucleotide and nucleoside interconversions
SAUSA300_RS05975	rpoZ	-0.924571	0.426669	0	0	0	DNA-directed RNA polymerase subunit omega	Genetic information processing	Transcription	DNA-dependent RNA polymerase
SAUSA300_RS05980	coaBC	0.583036	0.526793	1	1	0	phosphopantothenoylcysteine decarboxylase	Metabolism	Biosynthesis of cofactors, prosthetic groups, and carriers	Pantothenate and coenzyme A
SAUSA300_RS05985	priA	0.744542	0.175548	0	0	0	primosomal protein N'	Genetic information processing	DNA metabolism	DNA replication, recombination, and repair
SAUSA300_RS05990	-	-0.256301	0.909819	3	4	1	hypothetical protein	Genetic information processing	Protein fate	Protein and peptide secretion and trafficking
SAUSA300_RS06000	def2	0.957789	0.280947	0	0	0	peptide deformylase	Genetic information processing	Protein fate	Protein modification and repair
SAUSA300_RS06005	fmt	0.215117	0.848213	0	0	0	methionyl-tRNA formyltransferase	Genetic information processing	Protein synthesis	tRNA aminoacylation
SAUSA300_RS06010	sun	0.372719	0.79739	0	0	0	16S rRNA (cytosine(967)-C(5))-methyltransferase	Genetic information processing	Protein synthesis	tRNA and rRNA base modification
SAUSA300_RS06015	rlmN	0.286757	0.79739	0	0	0	23S rRNA (adenine(2503)-C(2))-methyltransferase RlmN	Genetic information processing	Protein synthesis	tRNA and rRNA base modification
SAUSA300_RS06020	stp1	0.120272	0.956572	1	1	0	protein phosphatase
SAUSA300_RS06025	pknB	0.858675	0.418408	0	0	0	serine/threonine protein kinase	Cellular processes	Cellular processes	Toxin production and resistance
SAUSA300_RS06030	rsgA	-0.107519	0.951186	0	0	0	GTPase	Genetic information processing	Protein synthesis	Translation factors
SAUSA300_RS06035	cfxE	-0.670287	0.461822	2	2	0	ribulose-phosphate 3-epimerase	Metabolism	Energy metabolism	Pentose phosphate pathway
SAUSA300_RS06040	thiN	0.78226	0.443754	0	0	0	thiamine pyrophosphokinase	Metabolism	Biosynthesis of cofactors, prosthetic groups, and carriers	Thiamine
SAUSA300_RS06050	-	-0.702648	0.369436	0	0	0	Asp23/Gls24 family envelope stress response protein
SAUSA300_RS06055	fakA	-0.162877	0.948193	0	0	0	hypothetical protein
SAUSA300_RS06060	recG	1.34021	0.106516	0	0	0	DNA helicase RecG	Genetic information processing	DNA metabolism	DNA replication, recombination, and repair
SAUSA300_RS06065	fapR	1.62423	0.133246	0	0	0	transcription factor	Signal transduction	Regulatory functions	DNA interactions
SAUSA300_RS06070	plsX	1.37961	0.149781	0	0	0	phosphate acyltransferase	Metabolism	Fatty acid and phospholipid metabolism	Biosynthesis
SAUSA300_RS06075	fabD	0.660387	0.655725	1	1	0	malonyl CoA-ACP transacylase	Metabolism	Fatty acid and phospholipid metabolism	Biosynthesis
SAUSA300_RS06080	fabG	-0.491373	0.749308	0	0	0	beta-ketoacyl-ACP reductase	Metabolism	Fatty acid and phospholipid metabolism	Biosynthesis
SAUSA300_RS06090	acpP	-0.606071	0.754761	0	0	0	acyl carrier protein	Metabolism	Fatty acid and phospholipid metabolism	Biosynthesis
SAUSA300_RS06095	rnc	-0.0835278	0.959163	1	1	0	ribonuclease 3	Genetic information processing	Transcription	RNA processing
SAUSA300_RS06100	smc	0.788057	0.35856	0	0	0	chromosome segregation protein SMC	Cellular processes; Genetic information processing	Cellular processes; DNA metabolism	Cell division; Chromosome-associated proteins
SAUSA300_RS06105	ftsY	0.768779	0.549153	0	0	0	signal recognition particle-docking protein FtsY	Genetic information processing	Protein fate	Protein and peptide secretion and trafficking
SAUSA300_RS06145	-	-0.0191413	0.987034	0	0	0	membrane protein	Cellular processes	Cellular processes	Sporulation and germination
SAUSA300_RS06150	rbgA	-0.0466404	0.971438	0	0	0	ribosome biogenesis GTPase YlqF	Genetic information processing	Protein synthesis	Other
SAUSA300_RS06155	rnhB	0.601789	0.613812	0	0	0	ribonuclease HII	Genetic information processing	DNA metabolism	DNA replication, recombination, and repair
SAUSA300_RS06160	sucC	2.24717	0.1329	0	0	0	succinyl-CoA ligase subunit beta	Metabolism	Energy metabolism	TCA cycle
SAUSA300_RS06165	sucD	1.15119	0.298223	0	0	0	succinyl-CoA ligase subunit alpha	Metabolism	Energy metabolism	TCA cycle
SAUSA300_RS06185	topA	1.17583	0.26455	0	0	0	DNA topoisomerase I	Genetic information processing	DNA metabolism	DNA replication, recombination, and repair
SAUSA300_RS06190	gid	-0.000796455	1	0	0	0	FADH(2)-oxidizing methylenetetrahydrofolate--tRNA-(uracil(54)-C(5))- methyltransferase TrmFO	Genetic information processing	Protein synthesis	tRNA and rRNA base modification
SAUSA300_RS06195	xerC	0.0975097	0.961516	0	0	0	tyrosine recombinase XerC	Genetic information processing	DNA metabolism	DNA replication, recombination, and repair
SAUSA300_RS06200	clpQ	-0.281969	0.848213	1	1	0	HslU--HslV peptidase proteolytic subunit	Genetic information processing	Protein fate	Degradation of proteins, peptides, and glycopeptides
SAUSA300_RS06205	hslU	0.079666	0.961799	0	0	0	HslU--HslV peptidase ATPase subunit	Genetic information processing	Protein fate	Protein folding and stabilization
SAUSA300_RS06210	codY	-1.05793	0.300005	1	1	0	GTP-sensing pleiotropic transcriptional regulator CodY	Signal transduction	Regulatory functions	DNA interactions
SAUSA300_RS06220	rpsB	1.16604	0.382923	0	0	0	30S ribosomal protein S2	Genetic information processing	Protein synthesis	Ribosomal proteins: synthesis and modification
SAUSA300_RS06230	tsf	0.909469	0.285645	0	0	0	elongation factor Ts	Genetic information processing	Protein synthesis	Translation factors
SAUSA300_RS06235	pyrH	0.541549	0.567163	0	0	0	UMP kinase	Metabolism	Purines, pyrimidines, nucleosides, and nucleotides	Nucleotide and nucleoside interconversions
SAUSA300_RS06245	uppS	-0.251275	0.872088	0	0	0	isoprenyl transferase	Cell structure	Cell envelope	Biosynthesis and degradation of surface polysaccharides and lipopolysaccharides
SAUSA300_RS06250	cdsA	0.420392	0.788393	0	0	0	phosphatidate cytidylyltransferase
SAUSA300_RS06255	rasP	0.583058	0.369436	0	0	0	RIP metalloprotease RseP	Genetic information processing	Protein fate	Degradation of proteins, peptides, and glycopeptides
SAUSA300_RS06260	proS	-0.126858	0.906584	0	0	0	proline--tRNA ligase	Genetic information processing	Protein synthesis	tRNA aminoacylation
SAUSA300_RS06265	polC	0.936468	0.211333	0	0	0	DNA polymerase III subunit alpha	Genetic information processing	DNA metabolism	DNA replication, recombination, and repair
SAUSA300_RS06270	rimP	0.824338	0.347643	0	0	0	ribosome maturation factor
SAUSA300_RS06275	nusA	0.874675	0.300451	0	0	0	transcription termination/antitermination protein NusA	Genetic information processing	Transcription	Transcription factors
SAUSA300_RS06280	-	0.755068	0.517153	2	2	0	DNA-binding protein
SAUSA300_RS06285	-	1.28548	0.125626	0	0	0	hypothetical protein
SAUSA300_RS06290	infB	-0.526569	0.661322	0	0	0	translation initiation factor IF-2	Genetic information processing	Protein synthesis	Translation factors
SAUSA300_RS06295	rbfA	-0.0512067	0.971162	0	0	0	ribosome-binding factor A	Genetic information processing	Transcription	RNA processing
SAUSA300_RS06300	truB	0.440674	0.754761	1	1	0	tRNA pseudouridine(55) synthase TruB	Genetic information processing	Protein synthesis	tRNA and rRNA base modification
SAUSA300_RS06305	ribC	0.968122	0.221577	0	0	0	bifunctional riboflavin kinase/FMN adenylyltransferase	Metabolism	Biosynthesis of cofactors, prosthetic groups, and carriers	Riboflavin, FMN, and FAD
SAUSA300_RS06310	rpsO	-0.467741	0.814716	0	0	0	30S ribosomal protein S15	Genetic information processing	Protein synthesis	Ribosomal proteins: synthesis and modification
SAUSA300_RS06315	pnpA	0.714704	0.399119	0	0	0	polyribonucleotide nucleotidyltransferase	Genetic information processing	Transcription	Degradation of RNA
SAUSA300_RS06320	rnjB	0.537843	0.463191	0	0	0	ribonuclease J 2	Genetic information processing	Transcription	Degradation of RNA
SAUSA300_RS06325	ftsK	0.484445	0.446962	0	0	0	DNA translocase FtsK	Genetic information processing	Protein fate	Protein and peptide secretion and trafficking
SAUSA300_RS06330	-	-0.726996	0.610017	0	0	0	GntR family transcriptional regulator	Signal transduction; Metabolism	Regulatory functions; Transport and binding proteins	DNA interactions; Anions
SAUSA300_RS06335	-	-0.252982	0.906584	0	1	0	peptidase M16
SAUSA300_RS06340	-	0.367544	0.79466	0	0	0	peptidase M16	Metabolism	Biosynthesis of cofactors, prosthetic groups, and carriers	Other
SAUSA300_RS06345	-	1.18961	0.401866	2	2	0	3-oxoacyl-ACP reductase
SAUSA300_RS06350	-	-0.223054	0.903258	0	0	0	hypothetical protein
SAUSA300_RS06355	-	0.362905	0.737178	0	1	0	transcriptional regulator		Unknown function	General
SAUSA300_RS06360	pgsA	-0.777644	0.408468	0	0	0	CDP-diacylglycerol--glycerol-3-phosphate 3-phosphatidyltransferase	Metabolism	Fatty acid and phospholipid metabolism	Biosynthesis
SAUSA300_RS06365	cinA	0.562807	0.558065	0	0	0	competence protein CinA	Genetic information processing	DNA metabolism	DNA replication, recombination, and repair
SAUSA300_RS06370	recA	2.16419	0.069635	0	0	0	DNA recombination/repair protein RecA	Genetic information processing	DNA metabolism	DNA replication, recombination, and repair
SAUSA300_RS06375	rny/cvfA	0.138841	0.907542	0	0	0	ribonuclease Y	Genetic information processing	Transcription	Degradation of RNA
SAUSA300_RS06380	-	0.325299	0.89561	2	4	0	hypothetical protein
SAUSA300_RS06385	-	-0.550619	0.675779	0	0	0	metallophosphoesterase		Unknown function	Enzymes of unknown specificity
SAUSA300_RS06390	-	-0.1914	0.902449	0	0	0	2-oxoglutarate ferredoxin oxidoreductase subunit alpha
SAUSA300_RS06395	-	-0.464655	0.768034	1	1	0	2-oxoacid ferredoxin oxidoreductase subunit beta
SAUSA300_RS06400	-	-0.804432	0.688343	5	6	1	hypothetical protein		Unknown function	General
SAUSA300_RS06405	miaB	1.50857	0.0646107	0	0	0	tRNA (N6-isopentenyl adenosine(37)-C2)-methylthiotransferase MiaB	Genetic information processing	Protein synthesis	tRNA and rRNA base modification
SAUSA300_RS06410	-	-0.660127	0.654597	3	4	0	hypothetical protein
SAUSA300_RS06415	-	-0.433289	0.58893	1	1	0	energy coupling factor transporter S component ThiW	Metabolism	Biosynthesis of cofactors, prosthetic groups, and carriers; Transport and binding proteins	Thiamine; Other
SAUSA300_RS06420	mutS	1.28554	0.0127897	0	0	0	DNA mismatch repair protein MutS	Genetic information processing	DNA metabolism	DNA replication, recombination, and repair
SAUSA300_RS06425	mutL	0.73635	0.207642	0	0	0	DNA mismatch repair protein MutL	Genetic information processing	DNA metabolism	DNA replication, recombination, and repair
SAUSA300_RS06430	glpP	0.0886432	0.962673	2	2	0	glycerol-3-phosphate responsive antiterminator	Metabolism	Amino acid biosynthesis	Histidine family
SAUSA300_RS06435	glpF	3.41104	0.00722363	0	0	0	aquaporin family protein	Metabolism	Transport and binding proteins	Unknown substrate
SAUSA300_RS06440	glpK	2.05866	0.102404	0	0	0	glycerol kinase	Metabolism	Energy metabolism	Other
SAUSA300_RS06445	glpD	2.72863	0.0127897	0	0	0	aerobic glycerol-3-phosphate dehydrogenase	Metabolism	Energy metabolism	Anaerobic
SAUSA300_RS06455	miaA	-0.383849	0.800723	2	2	0	tRNA (adenosine(37)-N6)-dimethylallyltransferase MiaA	Genetic information processing	Protein synthesis	tRNA and rRNA base modification
SAUSA300_RS06460	hfq	-0.347105	0.836336	5	6	0	RNA-binding protein Hfq	Signal transduction	Regulatory functions	Other
SAUSA300_RS06465	bsaA	-0.282254	0.820893	0	0	0	glutathione peroxidase	Metabolism	Biosynthesis of cofactors, prosthetic groups, and carriers	Glutathione and analogs
SAUSA300_RS06470	hflX	-0.49006	0.695776	2	2	0	GTPase HflX		Unknown function	General
SAUSA300_RS06475	-	-0.333797	0.799856	0	0	0	hypothetical protein	Metabolism	Energy metabolism	Amino acids and amines
SAUSA300_RS06480	glnR	0.162585	0.946945	0	0	0	MerR family transcriptional regulator	Signal transduction	Regulatory functions	DNA interactions
SAUSA300_RS06485	glnA	-1.55639	0.124689	0	0	0	glutamine synthetase	Metabolism	Amino acid biosynthesis	Glutamate family
SAUSA300_RS06500	-	-0.869205	0.765978	7	9	7	hypothetical protein
SAUSA300_RS06510	-	0.57001	0.859328	7	8	5	hypothetical protein
SAUSA300_RS06585	-	0.296706	0.926152	5	6	1	low specificity L-threonine aldolase
SAUSA300_RS06590	-	-0.92078	0.655725	1	2	0	hypothetical protein
SAUSA300_RS06595	cls1	-1.90741	0.0744521	1	2	0	cardiolipin synthase
SAUSA300_RS06620	-	-0.811182	0.737178	2	2	0	hypothetical protein	Metabolism	Transport and binding proteins	Carbohydrates, organic alcohols, and acids
SAUSA300_RS06625	nucI	0.758833	0.721642	2	2	0	thermonuclease	Metabolism	Transport and binding proteins	Nucleosides, purines and pyrimidines
SAUSA300_RS06630	-	-1.3856	0.188894	1	1	0	hypothetical protein	Cellular processes	Cellular processes	Cell division
SAUSA300_RS06635	-	2.14592	0.131271	0	0	0	hypothetical protein
SAUSA300_RS06640	thrD	-0.876514	0.583423	0	0	0	aspartate kinase	Metabolism	Amino acid biosynthesis	Aspartate family
SAUSA300_RS06645	hom	-1.30451	0.424723	0	0	0	homoserine dehydrogenase	Signal transduction	Regulatory functions	Protein interactions
SAUSA300_RS06650	thrC	-2.24368	0.0883551	0	0	0	threonine synthase	Metabolism	Amino acid biosynthesis	Aspartate family
SAUSA300_RS06655	thrB	-2.57036	0.0262191	1	1	1	homoserine kinase	Metabolism	Amino acid biosynthesis	Aspartate family
SAUSA300_RS06660	-	-1.03926	0.357745	0	0	0	HAD family phosphatase		Unknown function	Enzymes of unknown specificity
SAUSA300_RS06680	katA	2.18969	0.102404	0	0	0	catalase	Virulence	Virulence	Virulence
SAUSA300_RS06685	rpmG2	0.537577	0.630276	0	0	0	50S ribosomal protein L33	Genetic information processing	Protein synthesis	Ribosomal proteins: synthesis and modification
SAUSA300_RS06725	tkt	0.164286	0.92927	0	0	0	transketolase	Metabolism	Energy metabolism	Pentose phosphate pathway
SAUSA300_RS06730	-	-0.0517066	0.97767	0	0	0	hypothetical protein	Cell structure	Cell envelope	Other
SAUSA300_RS06750	sbcC	0.833787	0.422032	0	0	0	nuclease SbcCD subunit C	Genetic information processing	DNA metabolism	DNA replication, recombination, and repair
SAUSA300_RS06765	citB	1.59411	0.221577	0	0	0	aconitate hydratase	Metabolism	Energy metabolism	TCA cycle
SAUSA300_RS06770	-	0.429291	0.651568	0	0	0	4-hydroxybenzoyl-CoA thioesterase		Unknown function	General
SAUSA300_RS06775	-	1.18749	0.443754	0	0	0	hypothetical protein	Metabolism	Biosynthesis of cofactors, prosthetic groups, and carriers	Other
SAUSA300_RS06780	plsY	-0.188539	0.951186	0	0	0	glycerol-3-phosphate acyltransferase	Metabolism	Fatty acid and phospholipid metabolism	Biosynthesis
SAUSA300_RS06785	parE	0.268273	0.773135	0	0	0	DNA topoisomerase IV subunit B	Genetic information processing	DNA metabolism	DNA replication, recombination, and repair
SAUSA300_RS06790	parC	-0.276037	0.830831	0	0	0	DNA topoisomerase 4 subunit A	Genetic information processing	DNA metabolism	DNA replication, recombination, and repair
SAUSA300_RS06800	alsT	-0.569649	0.515121	0	0	0	alanine:cation symporter family protein	Metabolism	Transport and binding proteins	Amino acids and amines
SAUSA300_RS06805	glcT	-1.73893	0.105121	3	4	0	protein GlcT	Metabolism	Biosynthesis of cofactors, prosthetic groups, and carriers	Riboflavin, FMN, and FAD
SAUSA300_RS06815	-	-1.88342	0.00944165	1	1	0	AI-2E family transporter	Cellular processes	Cellular processes	Sporulation and germination
SAUSA300_RS06820	fmtC	-0.460765	0.642235	0	0	0	phosphatidylglycerol lysyltransferase		Unknown function	General
SAUSA300_RS06825	msrA2	-0.129095	0.948193	0	0	0	peptide-methionine (S)-S-oxide reductase	Cellular processes; Genetic information processing	Cellular processes; Protein fate	Adaptations to atypical conditions; Protein modification and repair
SAUSA300_RS06830	msrR	0.627807	0.559419	0	0	0	regulatory protein MsrR	Signal transduction	Regulatory functions	Other
SAUSA300_RS06835	dmpI	-1.302	0.294251	2	2	0	tautomerase	Metabolism	Energy metabolism	Other
SAUSA300_RS06840	-	1.33174	0.478525	1	1	1	DNA repair protein MucB
SAUSA300_RS06845	tyrA	-1.19998	0.526793	3	3	0	prephenate dehydrogenase	Metabolism	Amino acid biosynthesis	Serine family
SAUSA300_RS06850	-	-0.198188	0.929546	1	1	0	aminopeptidase
SAUSA300_RS06855	trpE	-0.300781	0.907542	4	5	0	anthranilate synthase component I	Metabolism	Amino acid biosynthesis	Aromatic amino acid family
SAUSA300_RS06860	trpG	-0.319178	0.919002	5	7	5	glutamine amidotransferase	Metabolism	Amino acid biosynthesis	Aromatic amino acid family
SAUSA300_RS06865	trpD	0.454419	0.882165	6	8	2	anthranilate phosphoribosyltransferase	Metabolism	Amino acid biosynthesis	Aromatic amino acid family
SAUSA300_RS06870	trpC	1.59922	0.496207	5	6	5	indole-3-glycerol-phosphate synthase	Metabolism	Amino acid biosynthesis	Aromatic amino acid family
SAUSA300_RS06875	trpF	1.09553	0.67015	5	6	7	N-(5'-phosphoribosyl)anthranilate isomerase	Metabolism	Amino acid biosynthesis	Aromatic amino acid family
SAUSA300_RS06880	trpB	1.53994	0.426344	3	3	1	tryptophan synthase subunit beta	Metabolism	Amino acid biosynthesis	Aromatic amino acid family
SAUSA300_RS06885	trpA	-0.124007	0.956572	2	2	0	tryptophan synthase subunit alpha	Metabolism	Amino acid biosynthesis	Aromatic amino acid family
SAUSA300_RS06890	femA	1.54879	0.0532381	0	0	0	aminoacyltransferase FemA	Genetic information processing	Protein synthesis	tRNA aminoacylation
SAUSA300_RS06895	femB	0.122778	0.907542	0	0	0	aminoacyltransferase FemB	Genetic information processing	Mobile and extrachromosomal element functions	Prophage functions
SAUSA300_RS06905	-	-0.12474	0.966342	1	1	0	SWIM zinc finger family protein	Metabolism	Energy metabolism	TCA cycle
SAUSA300_RS06910	opp-2F	0.677723	0.799526	4	5	3	ABC transporter ATP-binding protein	Metabolism	Transport and binding proteins	Cations and iron carrying compounds
SAUSA300_RS06915	opp-2D	0.464208	0.891539	6	8	3	peptide ABC transporter ATP-binding protein	Metabolism	Transport and binding proteins	Cations and iron carrying compounds
SAUSA300_RS06920	opp-2C	0.103478	0.972263	6	8	3	peptide ABC transporter permease	Metabolism	Transport and binding proteins	Cations and iron carrying compounds
SAUSA300_RS06925	opp-2B	-1.7087	0.410509	7	9	1	peptide ABC transporter permease	Metabolism	Transport and binding proteins	Cations and iron carrying compounds
SAUSA300_RS06935	-	-0.621515	0.706981	2	4	0	hypothetical protein	Cellular processes	Cellular processes	Pathogenesis
SAUSA300_RS06940	-	0.13761	0.919002	0	0	0	oligoendopeptidase F	Genetic information processing	Protein fate	Degradation of proteins, peptides, and glycopeptides
SAUSA300_RS06945	phoU	0.905776	0.645683	4	5	0	phosphate transport system regulatory protein PhoU	Signal transduction; Metabolism	Regulatory functions; Transport and binding proteins	Other; Anions
SAUSA300_RS06950	pstB	0.810746	0.680781	3	4	0	phosphate ABC transporter ATP-binding protein	Metabolism	Transport and binding proteins	Anions
SAUSA300_RS06955	pstA	0.728081	0.720813	5	6	2	phosphate ABC transporter, permease protein PstA	Metabolism	Transport and binding proteins	Anions
SAUSA300_RS06960	pstC	1.16449	0.583423	3	3	3	phosphate ABC transporter permease subunit PstC	Metabolism	Transport and binding proteins	Anions
SAUSA300_RS06965	pstS	0.529625	0.848213	1	2	3	phosphate-binding protein	Metabolism	Transport and binding proteins	Anions
SAUSA300_RS06980	cvfB	0.540298	0.643482	0	0	0	virulence factor B	Virulence	Virulence	Virulence
SAUSA300_RS06985	-	-0.0456783	0.974524	0	0	0	ABC transporter ATP-binding protein
SAUSA300_RS06990	lysC	0.13667	0.963052	0	1	1	aspartate kinase	Metabolism	Amino acid biosynthesis	Aspartate family
SAUSA300_RS06995	asd	-1.70932	0.36505	1	1	2	aspartate-semialdehyde dehydrogenase	Metabolism	Amino acid biosynthesis	Aspartate family
SAUSA300_RS07000	dapA	-1.53419	0.399842	1	1	0	4-hydroxy-tetrahydrodipicolinate synthase	Metabolism	Amino acid biosynthesis	Aspartate family
SAUSA300_RS07005	dapB	-0.873552	0.695033	1	1	1	4-hydroxy-tetrahydrodipicolinate reductase	Metabolism	Amino acid biosynthesis	Aspartate family
SAUSA300_RS07010	dapD	-1.86548	0.219573	0	0	1	2,3,4,5-tetrahydropyridine-2,6-dicarboxylate N-acetyltransferase	Metabolism	Amino acid biosynthesis	Aspartate family
SAUSA300_RS07015	dapL	-0.885669	0.682815	2	3	2	hydrolase	Metabolism	Amino acid biosynthesis	Aspartate family
SAUSA300_RS07020	alr2	-0.814286	0.488847	1	1	0	alanine racemase 2	Cell structure	Cell envelope	Biosynthesis and degradation of murein sacculus and peptidoglycan
SAUSA300_RS07025	lysA	-1.28613	0.293249	0	0	0	diaminopimelate decarboxylase	Metabolism	Amino acid biosynthesis	Aspartate family
SAUSA300_RS07030	msa	0.116758	0.965526	1	3	0	protein msa
SAUSA300_RS07035	cspA	-1.28706	0.202699	0	0	0	cold-shock protein CspA	Genetic information processing; Cellular processes	DNA metabolism; Cellular processes	DNA replication, recombination, and repair; Adaptations to atypical conditions
SAUSA300_RS07055	-	0.145961	0.948681	4	4	0	5-bromo-4-chloroindolyl phosphate hydrolysis protein	Cellular processes	Cellular processes	Other
SAUSA300_RS07060	-	-0.0194689	0.98813	0	1	0	tellurite resistance protein TelA
SAUSA300_RS07075	brnQ3	0.192231	0.908478	0	1	0	branched-chain amino acid transport system II carrier protein	Metabolism	Transport and binding proteins	Amino acids, peptides and amines
SAUSA300_RS07080	-	0.376535	0.730133	0	0	0	nitric oxide reductase activation protein NorD	Metabolism	Biosynthesis of cofactors, prosthetic groups, and carriers	Heme, porphyrin, and cobalamin
SAUSA300_RS07085	-	-0.294358	0.875799	1	2	0	hypothetical protein	Cellular processes	Cellular processes	Other
SAUSA300_RS07090	-	-0.326357	0.850558	1	1	0	hypothetical protein
SAUSA300_RS07095	-	0.197345	0.907526	0	0	0	hypothetical protein	Metabolism	Energy metabolism	Other
SAUSA300_RS07100	sucB	2.67891	0.0102332	0	0	0	dihydrolipoyllysine-residue succinyltransferase component of 2-oxoglutarate dehydrogenase complex	Metabolism	Energy metabolism	TCA cycle
SAUSA300_RS07105	sucA	2.03032	0.0566881	0	0	0	2-oxoglutarate dehydrogenase E1 component	Metabolism	Energy metabolism	TCA cycle
SAUSA300_RS07110	arlS	0.0957249	0.961516	0	0	0	two-component sensor histidine kinase	Signal transduction	Signal transduction	Two-component systems
SAUSA300_RS07115	arlR	-0.838772	0.590885	1	2	0	DNA-binding response regulator	Signal transduction	Signal transduction	Two-component systems
SAUSA300_RS07135	-	1.04337	0.369436	0	0	0	phosphatase PAP2 family protein	Genetic information processing	Protein fate	Protein and peptide secretion and trafficking
SAUSA300_RS07140	murG	0.196088	0.907542	0	0	0	undecaprenyldiphospho-muramoylpentapeptide beta-N- acetylglucosaminyltransferase	Cell structure	Cell envelope	Biosynthesis and degradation of murein sacculus and peptidoglycan
SAUSA300_RS07145	-	-0.321961	0.863957	3	3	0	N-acetyltransferase	Genetic information processing	Protein synthesis	Ribosomal proteins: synthesis and modification
SAUSA300_RS07150	ctpA	-0.000499951	1	0	0	0	serine protease	Genetic information processing	Protein fate	Degradation of proteins, peptides, and glycopeptides; Protein modification and repair
SAUSA300_RS07160	-	0.73191	0.675305	2	2	0	hypothetical protein
SAUSA300_RS07165	crr	1.07641	0.221577	0	0	0	glucose-specific phosphotransferase enzyme IIA component
SAUSA300_RS07170	msrB	0.838096	0.422032	0	0	0	peptide-methionine (R)-S-oxide reductase	Cellular processes; Genetic information processing	Cellular processes; Protein fate	Adaptations to atypical conditions; Protein modification and repair
SAUSA300_RS07175	msrA1	0.507493	0.737476	0	0	0	peptide-methionine (S)-S-oxide reductase	Cellular processes; Genetic information processing	Cellular processes; Protein fate	Adaptations to atypical conditions; Protein modification and repair
SAUSA300_RS07180	fakB2	-0.0476919	0.970962	0	0	0	hypothetical protein		Unknown function	General
SAUSA300_RS07185	dfrA	-0.11991	0.946945	0	0	0	dihydrofolate reductase
SAUSA300_RS07190	thyA	1.30321	0.321849	0	0	0	thymidylate synthase	Metabolism	Purines, pyrimidines, nucleosides, and nucleotides	2'-Deoxyribonucleotide metabolism
SAUSA300_RS07195	-	-0.654647	0.689385	1	2	0	hypothetical protein
SAUSA300_RS07200	cvfC	0.59143	0.58893	0	0	0	virulence factor C
SAUSA300_RS07205	-	-0.598192	0.682815	2	2	0	hypothetical protein
SAUSA300_RS07215	-	0.00237607	1	1	1	0	membrane protein		Hypothetical proteins	Conserved
SAUSA300_RS07230	-	1.9284	0.165284	2	3	0	ribonuclease H
SAUSA300_RS07240	norB	-2.39599	0.137868	1	1	1	quinolone resistance protein NorB	Cellular processes; Metabolism	Cellular processes; Transport and binding proteins	Toxin production and resistance; Other
SAUSA300_RS07245	-	-3.47059	0.0104337	0	0	0	amino acid permease	Metabolism	Transport and binding proteins	Amino acids, peptides and amines
SAUSA300_RS07250	ilvA1	-2.96124	0.0510763	0	0	1	serine/threonine dehydratase	Metabolism	Amino acid biosynthesis	Pyruvate family
SAUSA300_RS07255	ald1	-3.3889	0.017439	0	0	0	alanine dehydrogenase	Metabolism	Energy metabolism	Amino acids and amines
SAUSA300_RS07260	-	-1.49173	0.152582	4	5	0	5'-3' exonuclease	Genetic information processing	DNA metabolism	DNA replication, recombination, and repair
SAUSA300_RS07265	dynA	-0.818488	0.306807	0	0	0	hypothetical protein	Genetic information processing	Protein synthesis	Other
SAUSA300_RS07270	-	-0.444805	0.880771	3	3	0	PepSY domain-containing protein
SAUSA300_RS07280	-	0.307432	0.907542	2	2	0	DUF4889 domain-containing protein
SAUSA300_RS07285	-	0.575033	0.7018	0	0	0	RNA methyltransferase		Hypothetical proteins	Conserved
SAUSA300_RS07290	gpsB	0.0130113	0.990077	0	0	0	cell cycle protein GpsB
SAUSA300_RS07295	-	1.25698	0.190218	0	0	0	hypothetical protein
SAUSA300_RS07300	-	0.916282	0.422032	1	1	0	hypothetical protein	Genetic information processing; Signal transduction	Mobile and extrachromosomal element functions; Regulatory functions	Prophage functions; DNA interactions
SAUSA300_RS07310	recU	2.44029	0.0187391	0	1	0	Holliday junction resolvase RecU	Genetic information processing	DNA metabolism	DNA replication, recombination, and repair
SAUSA300_RS07315	pbp2	0.827648	0.446962	0	0	0	penicillin-binding protein 2	Cell structure	Cell envelope	Biosynthesis and degradation of murein sacculus and peptidoglycan
SAUSA300_RS07320	-	0.292227	0.884874	2	2	0	hypothetical protein
SAUSA300_RS07325	nth	1.5295	0.055126	0	0	0	endonuclease III	Genetic information processing	DNA metabolism	DNA replication, recombination, and repair
SAUSA300_RS07330	dnaD	1.13382	0.422032	1	1	0	chromosome replication protein DnaD	Genetic information processing	DNA metabolism; Mobile and extrachromosomal element functions	DNA replication, recombination, and repair; Prophage functions
SAUSA300_RS07335	asnC	0.0813781	0.951186	0	0	0	asparagine--tRNA ligase	Genetic information processing	Protein synthesis	tRNA aminoacylation
SAUSA300_RS07340	dinG	-0.36204	0.813224	0	0	0	ATP-dependent helicase DinG	Genetic information processing	DNA metabolism	DNA replication, recombination, and repair
SAUSA300_RS07345	birA	0.0932904	0.961516	0	0	0	bifunctional biotin--[acetyl-CoA-carboxylase] synthetase/biotin operon repressor	Genetic information processing	Protein fate	Protein modification and repair
SAUSA300_RS07350	papS	0.534099	0.680781	0	0	0	CCA-adding enzyme
SAUSA300_RS07355	bshA	2.17695	0.00944165	0	0	0	N-acetyl-alpha-D-glucosaminyl L-malate synthase BshA	Metabolism	Biosynthesis of cofactors, prosthetic groups, and carriers	Glutathione and analogs
SAUSA300_RS07360	-	1.28066	0.259274	0	0	0	hypothetical protein		Unknown function	General
SAUSA300_RS07365	-	-0.795953	0.418756	0	0	0	zinc metallopeptidase
SAUSA300_RS07370	-	0.755553	0.650123	2	3	1	membrane protein
SAUSA300_RS07375	-	-1.06136	0.35925	4	5	0	hypothetical protein
SAUSA300_RS07380	-	3.23916	0.0023901	0	0	0	hypothetical protein
SAUSA300_RS07385	aroA	-1.25751	0.270766	1	1	0	3-phosphoshikimate 1-carboxyvinyltransferase	Metabolism	Amino acid biosynthesis	Aromatic amino acid family
SAUSA300_RS07390	aroB	-1.71809	0.0566508	0	0	0	3-dehydroquinate synthase	Metabolism	Amino acid biosynthesis	Aromatic amino acid family
SAUSA300_RS07395	aroC	-0.404126	0.817385	0	0	0	chorismate synthase	Metabolism	Amino acid biosynthesis	Aromatic amino acid family
SAUSA300_RS07405	ndk	1.64265	0.186809	0	0	0	nucleoside-diphosphate kinase
SAUSA300_RS07410	hepT	-0.422964	0.733249	0	0	0	heptaprenyl diphosphate synthase subunit II	Metabolism	Biosynthesis of cofactors, prosthetic groups, and carriers	Menaquinone and ubiquinone
SAUSA300_RS07415	ubiE	0.460911	0.686436	0	0	0	demethylmenaquinone methyltransferase	Metabolism	Biosynthesis of cofactors, prosthetic groups, and carriers	Menaquinone and ubiquinone
SAUSA300_RS07420	-	1.96715	0.105484	0	0	0	heptaprenyl pyrophosphate synthase subunit A
SAUSA300_RS07430	hup	-1.98658	0.0764516	0	0	0	DNA-binding protein HU	Genetic information processing	DNA metabolism	DNA replication, recombination, and repair
SAUSA300_RS07435	gpsA	0.551739	0.695776	0	0	0	glycerol-3-phosphate dehydrogenase (NAD(P)(+))	Metabolism	Energy metabolism
SAUSA300_RS07440	engA	0.205378	0.857001	0	0	0	ribosome biogenesis GTPase Der	Genetic information processing	Protein synthesis	Other
SAUSA300_RS07445	rpsA	-0.426346	0.797568	0	0	0	30S ribosomal protein S1	Genetic information processing	Protein synthesis	Ribosomal proteins: synthesis and modification
SAUSA300_RS07465	cmk	-0.69697	0.270766	0	0	0	cytidylate kinase	Metabolism	Purines, pyrimidines, nucleosides, and nucleotides	Nucleotide and nucleoside interconversions
SAUSA300_RS07470	ansA	-0.181475	0.939368	1	2	0	L-asparaginase	Metabolism	Energy metabolism	Amino acids and amines
SAUSA300_RS07475	-	1.14536	0.214261	0	0	0	thioredoxin reductase		Unknown function	Enzymes of unknown specificity
SAUSA300_RS07485	ebpS	-1.00434	0.40279	0	0	0	elastin-binding protein EbpS	Virulence	Virulence	Virulence
SAUSA300_RS07490	recQ2	0.0984501	0.955467	0	0	0	ATP-dependent DNA helicase RecQ	Genetic information processing	DNA metabolism	DNA replication, recombination, and repair
SAUSA300_RS07495	-	-0.494835	0.778637	0	1	0	hypothetical protein
SAUSA300_RS07500	fer	0.630674	0.646952	0	0	0	ferredoxin	Metabolism	Energy metabolism	Electron transport
SAUSA300_RS07505	ribU	1.69172	0.184274	1	1	0	hypothetical protein	Metabolism	Transport and binding proteins	Unknown substrate
SAUSA300_RS07870	srrB	2.12567	0.0476717	0	0	0	two-component sensor histidine kinase	Signal transduction	Signal transduction	Two-component systems
SAUSA300_RS07875	srrA	-0.739019	0.402313	0	0	0	DNA-binding response regulator	Signal transduction	Signal transduction	Two-component systems
SAUSA300_RS07880	rluB	-0.353031	0.813734	0	0	0	rRNA pseudouridine synthase	Genetic information processing	Protein synthesis	tRNA and rRNA base modification
SAUSA300_RS07890	scpA	-0.881397	0.485411	0	1	0	segregation and condensation protein A	Cellular processes; Genetic information processing	Cellular processes; DNA metabolism	Cell division; Chromosome-associated proteins
SAUSA300_RS07895	-	0.958988	0.478004	1	2	0	hypothetical protein
SAUSA300_RS07900	xerD	1.539	0.00590328	0	0	0	tyrosine recombinase XerD	Genetic information processing	DNA metabolism	DNA replication, recombination, and repair
SAUSA300_RS07905	fur	2.0261	0.0143961	0	0	0	transcriptional repressor	Signal transduction	Regulatory functions	DNA interactions
SAUSA300_RS07910	nudF	-0.11724	0.951186	1	1	0	NUDIX hydrolase		Unknown function	Enzymes of unknown specificity
SAUSA300_RS07915	-	-0.218006	0.903634	1	2	0	aldo/keto reductase
SAUSA300_RS07925	-	0.962052	0.583459	0	1	1	SDR family oxidoreductase
SAUSA300_RS07930	proC	-0.603575	0.549575	0	0	0	pyrroline-5-carboxylate reductase	Metabolism	Amino acid biosynthesis	Glutamate family
SAUSA300_RS07935	rnz	0.311604	0.749567	0	0	0	ribonuclease Z	Genetic information processing	Transcription	RNA processing
SAUSA300_RS07940	zwf	0.587554	0.583423	0	0	0	glucose-6-phosphate dehydrogenase	Metabolism	Energy metabolism	Pentose phosphate pathway
SAUSA300_RS07945	-	2.01538	0.000156325	0	0	0	AraC family transcriptional regulator
SAUSA300_RS07950	malA	2.24526	0.0764516	0	0	0	alpha-glucosidase	Metabolism	Energy metabolism	Sugars
SAUSA300_RS07955	malR	2.75952	0.0342337	2	2	0	LacI family transcriptional regulator	Signal transduction	Regulatory functions	DNA interactions
SAUSA300_RS07965	-	0.342397	0.877728	2	2	0	glyoxalase
SAUSA300_RS07970	gnd	0.0470533	0.983588	0	0	0	phosphogluconate dehydrogenase (NADP(+)-dependent, decarboxylating)	Metabolism	Energy metabolism	Pentose phosphate pathway
SAUSA300_RS07975	-	0.0102199	0.996139	0	0	0	hypothetical protein
SAUSA300_RS07985	-	-1.83391	0.0497479	0	0	0	membrane protein
SAUSA300_RS07990	-	0.112917	0.943027	0	0	0	hypothetical protein
SAUSA300_RS07995	bmfBB	0.177954	0.907542	0	0	0	2-oxoglutarate dehydrogenase E2
SAUSA300_RS08000	bfmBAB	0.52986	0.740904	0	0	0	alpha-ketoacid dehydrogenase subunit beta	Metabolism	Biosynthesis of cofactors, prosthetic groups, and carriers	Other; Thiamine; Pyridoxine
SAUSA300_RS08005	bfmBAA	3.1683	0.000156926	0	0	0	2-oxoisovalerate dehydrogenase subunit alpha	Metabolism	Biosynthesis of cofactors, prosthetic groups, and carriers	Other; Thiamine; Pyridoxine
SAUSA300_RS08010	lpdA	0.230304	0.834447	0	0	0	dihydrolipoyl dehydrogenase
SAUSA300_RS08015	recN	0.339316	0.672676	0	0	0	DNA repair protein RecN	Genetic information processing	DNA metabolism	DNA replication, recombination, and repair
SAUSA300_RS08020	argR	-0.190804	0.908478	1	1	0	arginine repressor	Signal transduction	Regulatory functions; Amino acid biosynthesis	DNA interactions; Glutamate family
SAUSA300_RS08025	ispA	0.256289	0.877728	0	0	0	geranyltranstransferase	Metabolism	Biosynthesis of cofactors, prosthetic groups, and carriers	Menaquinone and ubiquinone
SAUSA300_RS08030	xseB	0.976461	0.444313	2	2	0	exodeoxyribonuclease 7 small subunit	Genetic information processing	DNA metabolism	Degradation of DNA
SAUSA300_RS08035	xseA	0.159818	0.907542	1	1	0	exodeoxyribonuclease 7 large subunit	Genetic information processing	DNA metabolism	Degradation of DNA
SAUSA300_RS08040	nusB	-0.0334414	0.983588	0	0	0	N utilization substance protein B	Genetic information processing	Transcription	Transcription factors
SAUSA300_RS08045	-	-0.593054	0.610927	2	3	0	Asp23/Gls24 family envelope stress response protein
SAUSA300_RS08050	accC	1.26202	0.324468	0	0	0	acetyl-CoA carboxylase biotin carboxylase subunit	Metabolism	Fatty acid and phospholipid metabolism	Biosynthesis
SAUSA300_RS08055	accB	0.401485	0.775729	0	0	0	acetyl-CoA carboxylase biotin carboxyl carrier protein subunit	Metabolism	Fatty acid and phospholipid metabolism	Biosynthesis
SAUSA300_RS08135	efp	-1.34619	0.0671182	0	0	0	elongation factor P	Genetic information processing	Protein synthesis	Translation factors
SAUSA300_RS08140	pepQ2	-0.79029	0.38094	0	0	0	peptidase M24 family protein	Genetic information processing	Protein fate	Protein modification and repair
SAUSA300_RS08145	-	-0.272396	0.878727	0	0	0	hypothetical protein
SAUSA300_RS08150	-	-0.285159	0.911594	1	3	0	membrane protein	Genetic information processing	Protein fate	Protein and peptide secretion and trafficking
SAUSA300_RS08155	lipM	-0.78361	0.408468	0	0	0	biotin/lipoate A/B protein ligase family protein	Genetic information processing	Protein fate	Protein modification and repair
SAUSA300_RS08160	-	-0.682605	0.672387	0	0	0	rhodanese	Genetic information processing	Protein synthesis	tRNA and rRNA base modification
SAUSA300_RS08165	gcvPB	0.793896	0.648025	0	0	0	glycine dehydrogenase	Metabolism	Energy metabolism	Amino acids and amines
SAUSA300_RS08170	gcvPA	0.845974	0.647346	1	1	0	glycine dehydrogenase	Metabolism	Energy metabolism	Amino acids and amines
SAUSA300_RS08175	gcvT	1.25489	0.413353	0	0	0	aminomethyltransferase	Metabolism	Energy metabolism	Amino acids and amines
SAUSA300_RS08180	aroK	0.791968	0.619939	1	1	0	shikimate kinase	Metabolism	Energy metabolism	Sugars
SAUSA300_RS08200	comGD	0.27495	0.948193	9	11	15	competence protein ComGD	Cell structure	Cell envelope	Surface structures
SAUSA300_RS08205	comGC	0.42807	0.907542	8	10	9	competence protein ComGC	Genetic information processing; Cellular processes	Protein fate; Cellular processes	Protein and peptide secretion and trafficking; Pathogenesis
SAUSA300_RS08210	comGB	0.122815	0.970962	7	9	8	competence protein ComGB	Genetic information processing	Protein fate	Protein and peptide secretion and trafficking
SAUSA300_RS08215	comGA	-2.45806	0.109825	5	6	1	type II/IV secretion system protein	Genetic information processing; Cellular processes	Protein fate; Cellular processes	Protein and peptide secretion and trafficking; Pathogenesis
SAUSA300_RS08220	-	-0.377488	0.743237	0	0	0	MBL fold metallo-hydrolase	Cellular processes	Cellular processes	Detoxification
SAUSA300_RS08225	-	-1.48597	0.0894467	2	3	0	hypothetical protein		Unknown function	General
SAUSA300_RS08230	glk	-1.0302	0.298909	0	0	0	glucokinase		Unknown function	General
SAUSA300_RS08240	-	-1.51576	0.0126971	0	0	0	rhomboid family intramembrane serine protease
SAUSA300_RS08245	-	-0.764606	0.534965	0	1	0	5-formyltetrahydrofolate cyclo-ligase	Metabolism	Central intermediary metabolism	One-carbon metabolism
SAUSA300_RS08250	rpmG	-0.249285	0.907542	1	1	0	50S ribosomal protein L33	Genetic information processing	Protein synthesis	Ribosomal proteins: synthesis and modification
SAUSA300_RS08255	pbp3	-0.171074	0.906488	0	0	0	penicillin-binding protein 3	Cell structure	Cell envelope	Biosynthesis and degradation of murein sacculus and peptidoglycan
SAUSA300_RS08260	sodA	-0.0913877	0.961516	0	0	0	superoxide dismutase
SAUSA300_RS08265	zur	-0.677217	0.7018	4	5	0	transcriptional repressor	Signal transduction	Regulatory functions	DNA interactions
SAUSA300_RS08270	znuB	0.900187	0.493984	0	0	0	metal ABC transporter permease	Metabolism	Transport and binding proteins	Unknown substrate
SAUSA300_RS08275	znuC	1.64426	0.069635	0	0	0	zinc ABC transporter ATP-binding protein	Metabolism	Transport and binding proteins	Unknown substrate
SAUSA300_RS08280	nfo	0.134874	0.935284	0	0	0	endonuclease	Genetic information processing	DNA metabolism	DNA replication, recombination, and repair
SAUSA300_RS08285	cshB	2.79677	0.00017531	0	0	0	DEAD/DEAH box family ATP-dependent RNA helicase	Genetic information processing	DNA metabolism	DNA replication, recombination, and repair
SAUSA300_RS08290	-	1.07638	0.203519	0	1	0	Nif3-like dinuclear metal center hexameric protein		Unknown function	General
SAUSA300_RS08295	trmK	-0.0762576	0.966779	1	1	0	tRNA methyltransferase
SAUSA300_RS08300	sigA	0.502326	0.582719	0	0	0	RNA polymerase sigma factor SigA	Genetic information processing	Transcription	Transcription factors
SAUSA300_RS08305	dnaG	0.698719	0.384962	0	0	0	DNA primase	Genetic information processing	DNA metabolism	DNA replication, recombination, and repair
SAUSA300_RS08310	-	-1.63442	0.0200078	1	1	0	phosphoenolpyruvate synthetase regulatory protein
SAUSA300_RS08320	glyS	-1.2494	0.0970137	0	0	0	glycine--tRNA ligase	Genetic information processing	Protein synthesis	tRNA aminoacylation
SAUSA300_RS08325	recO	-0.438561	0.69231	1	1	0	DNA repair protein RecO	Genetic information processing	DNA metabolism	DNA replication, recombination, and repair
SAUSA300_RS08330	era	-0.2073	0.900982	0	0	0	GTPase Era	Genetic information processing	Protein synthesis	Other
SAUSA300_RS08335	cdd	-0.269477	0.845102	2	3	0	cytidine deaminase	Metabolism	Purines, pyrimidines, nucleosides, and nucleotides	Salvage of nucleosides and nucleotides
SAUSA300_RS08340	dgkA	-0.736656	0.594939	0	1	0	diacylglycerol kinase
SAUSA300_RS08345	ybeY	0.283823	0.680781	0	0	0	endoribonuclease YbeY	Genetic information processing	Protein synthesis	Other
SAUSA300_RS08350	phoH	0.334776	0.736215	0	0	0	PhoH family protein	Genetic information processing	DNA metabolism	DNA replication, recombination, and repair
SAUSA300_RS08355	-	0.481579	0.769467	0	0	0	hypothetical protein	Cellular processes	Cellular processes	Pathogenesis
SAUSA300_RS08360	-	0.740799	0.578199	0	0	0	hypothetical protein	Metabolism	Transport and binding proteins	Cations and iron carrying compounds
SAUSA300_RS08365	-	0.214134	0.886257	0	0	0	hypothetical protein
SAUSA300_RS08370	rpsU	0.0727961	0.970962	0	0	0	30S ribosomal protein S21	Genetic information processing	Protein synthesis	Ribosomal proteins: synthesis and modification
SAUSA300_RS08375	mtaB	0.0855081	0.951186	0	0	0	tRNA (N(6)-L-threonylcarbamoyladenosine(37)-C(2))- methylthiotransferase MtaB
SAUSA300_RS08380	rsmE	0.452616	0.696617	0	0	0	16S rRNA (uracil(1498)-N(3))-methyltransferase	Genetic information processing	Protein synthesis	tRNA and rRNA base modification
SAUSA300_RS08385	prmA	1.61668	0.0261072	0	0	0	50S ribosomal protein L11 methyltransferase	Genetic information processing	Protein synthesis	Ribosomal proteins: synthesis and modification
SAUSA300_RS08390	dnaJ	0.350462	0.769238	0	0	0	molecular chaperone DnaJ	Genetic information processing	Protein fate	Protein folding and stabilization
SAUSA300_RS08395	dnaK	1.04033	0.280947	0	0	0	molecular chaperone DnaK	Genetic information processing	Protein fate	Protein folding and stabilization
SAUSA300_RS08400	grpE	1.31471	0.246823	0	0	0	nucleotide exchange factor GrpE
SAUSA300_RS08405	hrcA	2.07596	0.054039	0	0	0	HrcA family transcriptional regulator	Signal transduction	Regulatory functions	DNA interactions
SAUSA300_RS08410	hemN	0.830686	0.49759	2	2	0	coproporphyrinogen III oxidase	Metabolism	Biosynthesis of cofactors, prosthetic groups, and carriers	Heme, porphyrin, and cobalamin
SAUSA300_RS08420	lepA	-0.315653	0.70033	0	0	0	elongation factor 4		Unknown function	General
SAUSA300_RS08425	rpsT	-0.482624	0.847374	0	0	0	30S ribosomal protein S20	Genetic information processing	Protein synthesis	Ribosomal proteins: synthesis and modification
SAUSA300_RS08430	holA	0.123803	0.951168	0	0	0	DNA polymerase III subunit delta	Genetic information processing	DNA metabolism	DNA replication, recombination, and repair
SAUSA300_RS08435	comEC	0.928583	0.48337	1	1	0	DNA internalization-related competence protein ComEC/Rec2	Cellular processes	Cellular processes	DNA transformation
SAUSA300_RS08440	comEB	2.53013	0.024844	0	0	0	ComE operon protein 2
SAUSA300_RS08445	comEA	0.00226001	1	0	1	0	competence protein ComE	Cellular processes	Cellular processes	DNA transformation
SAUSA300_RS08450	-	0.184461	0.892965	0	0	0	SAM-dependent methyltransferase	Metabolism	Biosynthesis of cofactors, prosthetic groups, and carriers	Biotin
SAUSA300_RS08455	rsfS	0.332149	0.800248	1	1	0	ribosome silencing factor RsfS	Genetic information processing	Protein synthesis	Translation factors
SAUSA300_RS08460	-	-0.543322	0.643725	0	0	0	haloacid dehalogenase		Unknown function	Enzymes of unknown specificity
SAUSA300_RS08465	nadD	-0.0895599	0.967422	1	1	0	nicotinate-nicotinamide nucleotide adenylyltransferase	Metabolism	Biosynthesis of cofactors, prosthetic groups, and carriers	Pyridine nucleotides
SAUSA300_RS08470	-	0.222893	0.907542	1	2	0	RNA-binding protein		Unknown function	General
SAUSA300_RS08475	aroE	0.190936	0.907542	0	0	0	shikimate dehydrogenase	Metabolism	Amino acid biosynthesis	Aromatic amino acid family
SAUSA300_RS08480	-	0.17593	0.907542	0	0	0	ribosome biogenesis GTPase YqeH	Genetic information processing	Protein synthesis	Other
SAUSA300_RS08485	-	-0.457144	0.7018	1	2	0	hypothetical protein
SAUSA300_RS08490	mtnN	-0.459405	0.638226	2	2	0	5'-methylthioadenosine/S-adenosylhomocysteine nucleosidase	Metabolism	Purines, pyrimidines, nucleosides, and nucleotides; Central intermediary metabolism	Salvage of nucleosides and nucleotides; Other
SAUSA300_RS08520	-	0.122189	0.966779	3	3	0	hypothetical protein
SAUSA300_RS08525	-	0.774983	0.730133	3	3	0	acetyl-CoA carboxylase biotin carboxylase subunit	Metabolism	Fatty acid and phospholipid metabolism	Biosynthesis
SAUSA300_RS08530	-	0.0644925	0.979137	7	7	0	acetyl-CoA carboxylase biotin carboxyl carrier protein subunit	Metabolism	Fatty acid and phospholipid metabolism	Biosynthesis
SAUSA300_RS08535	-	1.1192	0.55428	4	5	0	allophanate hydrolase		Unknown function	General
SAUSA300_RS08540	-	1.8938	0.274739	3	4	0	allophanate hydrolase		Hypothetical proteins	Conserved
SAUSA300_RS08545	greA	0.4871	0.650853	0	0	0	transcription elongation factor GreA	Genetic information processing	Transcription	Transcription factors
SAUSA300_RS08550	udk	0.750937	0.44407	0	0	0	uridine kinase	Metabolism	Purines, pyrimidines, nucleosides, and nucleotides	Salvage of nucleosides and nucleotides
SAUSA300_RS08555	-	0.543412	0.526247	0	0	0	collagenase-like protease
SAUSA300_RS08560	-	0.440427	0.749567	0	0	0	peptidase U32
SAUSA300_RS08565	-	0.711247	0.648571	0	0	0	O-methyltransferase	Metabolism	Biosynthesis of cofactors, prosthetic groups, and carriers	Heme, porphyrin, and cobalamin
SAUSA300_RS08570	-	0.224319	0.927454	0	0	0	hypothetical protein
SAUSA300_RS08575	-	0.965686	0.408468	0	0	0	Holliday junction resolvase RuvX		Unknown function	General
SAUSA300_RS08580	-	1.58259	0.0745272	0	0	0	hypothetical protein
SAUSA300_RS08585	alaS	0.515327	0.583423	0	0	0	alanine--tRNA ligase	Genetic information processing	Protein synthesis	tRNA aminoacylation
SAUSA300_RS08590	recD2	0.0613431	0.962673	0	0	0	hypothetical protein		Unknown function	Enzymes of unknown specificity
SAUSA300_RS08595	-	1.12567	0.218565	0	0	0	hypothetical protein
SAUSA300_RS08600	mnmA	1.15111	0.0566881	0	0	0	tRNA 2-thiouridine(34) synthase MnmA	Genetic information processing	Protein synthesis	tRNA and rRNA base modification
SAUSA300_RS08605	iscS	1.00132	0.187223	0	0	0	cysteine desulfurase
SAUSA300_RS08610	-	0.751876	0.648571	1	2	0	LLM class flavin-dependent oxidoreductase		Unknown function	Enzymes of unknown specificity
SAUSA300_RS08615	-	-1.81856	0.125339	0	0	0	hypothetical protein
SAUSA300_RS08620	csbD	-1.61616	0.250313	1	2	0	CsbD family protein
SAUSA300_RS08635	-	-0.637348	0.654873	0	0	0	tRNA threonylcarbamoyladenosine dehydratase	Metabolism	Biosynthesis of cofactors, prosthetic groups, and carriers	Thiamine
SAUSA300_RS08645	aspS	1.69677	0.112489	0	0	0	aspartate--tRNA ligase	Genetic information processing	Protein synthesis	tRNA aminoacylation
SAUSA300_RS08650	hisS	-0.300972	0.857001	1	1	0	histidine--tRNA ligase	Genetic information processing	Protein synthesis	tRNA aminoacylation
SAUSA300_RS08655	lytH	-0.133524	0.925313	0	0	0	cell wall amidase	Cell structure; Cellular processes	Cell envelope; Cellular processes	Biosynthesis and degradation of murein sacculus and peptidoglycan; Sporulation and germination
SAUSA300_RS08660	dtd	-0.461037	0.737178	1	1	0	D-tyrosyl-tRNA(Tyr) deacylase	Genetic information processing	Protein synthesis	tRNA aminoacylation
SAUSA300_RS08665	relA	-0.453171	0.72516	0	0	0	bifunctional (p)ppGpp synthetase/guanosine-3',5'-bis(diphosphate) 3'-pyrophosphohydrolase	Cellular processes	Cellular processes	Adaptations to atypical conditions
SAUSA300_RS08670	apt	0.1066	0.95622	0	0	0	adenine phosphoribosyltransferase	Metabolism	Purines, pyrimidines, nucleosides, and nucleotides	Salvage of nucleosides and nucleotides
SAUSA300_RS08675	recJ	-0.285609	0.852812	1	1	0	single-stranded-DNA-specific exonuclease RecJ	Genetic information processing	DNA metabolism	DNA replication, recombination, and repair
SAUSA300_RS08680	secDF	0.0163214	0.98813	0	0	0	protein translocase subunit SecDF	Genetic information processing	Protein fate	Protein and peptide secretion and trafficking
SAUSA300_RS08685	yajC	2.60321	0.08677	1	1	0	preprotein translocase subunit YajC	Genetic information processing	Protein fate	Protein and peptide secretion and trafficking
SAUSA300_RS08690	tgt	-0.0910071	0.961516	0	0	0	tRNA guanosine(34) transglycosylase Tgt	Genetic information processing	Protein synthesis	tRNA and rRNA base modification
SAUSA300_RS08695	queA	0.235116	0.889233	0	0	0	tRNA preQ1(34) S-adenosylmethionine ribosyltransferase-isomerase QueA	Genetic information processing	Protein synthesis	tRNA and rRNA base modification
SAUSA300_RS08700	ruvB	-0.253015	0.861317	0	0	0	Holliday junction branch migration DNA helicase RuvB	Genetic information processing	DNA metabolism	DNA replication, recombination, and repair
SAUSA300_RS08705	ruvA	0.0379838	0.981412	2	3	0	Holliday junction branch migration protein RuvA	Genetic information processing	DNA metabolism	DNA replication, recombination, and repair
SAUSA300_RS08710	thrR	0.0624545	0.966779	0	0	0	hypothetical protein	Metabolism	Amino acid biosynthesis	Aspartate family
SAUSA300_RS08715	obgE	1.41616	0.147457	0	0	0	GTPase ObgE	Genetic information processing	Protein synthesis	Other
SAUSA300_RS08720	rpmA	0.194531	0.919002	0	0	0	50S ribosomal protein L27	Genetic information processing	Protein synthesis	Ribosomal proteins: synthesis and modification
SAUSA300_RS08725	-	1.43239	0.21143	0	0	0	hypothetical protein
SAUSA300_RS08730	rplU	-0.212406	0.909819	0	0	0	50S ribosomal protein L21	Genetic information processing	Protein synthesis	Ribosomal proteins: synthesis and modification
SAUSA300_RS08735	mreD	0.693863	0.663549	1	1	0	rod shape-determining protein MreD	Cell structure	Cell envelope	Biosynthesis and degradation of murein sacculus and peptidoglycan
SAUSA300_RS08740	mreC	0.0909682	0.944546	0	0	0	rod shape-determining protein MreC	Cell structure	Cell envelope	Biosynthesis and degradation of murein sacculus and peptidoglycan
SAUSA300_RS08750	-	2.64409	0.0435107	0	0	0	DUF4930 domain-containing protein
SAUSA300_RS08755	-	0.920964	0.607088	1	2	0	hypothetical protein
SAUSA300_RS08765	comC	-2.10817	0.266706	6	7	2	prepilin peptidase
SAUSA300_RS08775	folC	0.304438	0.773135	0	0	0	bifunctional folylpolyglutamate synthase/dihydrofolate synthase	Metabolism	Biosynthesis of cofactors, prosthetic groups, and carriers	Folic acid
SAUSA300_RS08780	valS	0.622731	0.353181	0	0	0	valine--tRNA ligase	Genetic information processing	Protein synthesis	tRNA aminoacylation
SAUSA300_RS08785	tag	0.0910748	0.961516	0	0	0	DNA-3-methyladenine glycosylase I	Genetic information processing	DNA metabolism	DNA replication, recombination, and repair
SAUSA300_RS08790	-	0.647708	0.529068	1	2	0	aminopeptidase
SAUSA300_RS08800	hemL	-0.730682	0.35925	0	0	0	glutamate-1-semialdehyde 2,1-aminomutase	Metabolism	Biosynthesis of cofactors, prosthetic groups, and carriers	Heme, porphyrin, and cobalamin
SAUSA300_RS08805	hemB	-0.406632	0.61629	0	0	0	delta-aminolevulinic acid dehydratase	Metabolism	Biosynthesis of cofactors, prosthetic groups, and carriers	Heme, porphyrin, and cobalamin
SAUSA300_RS08810	hemD	-0.262773	0.900558	2	2	0	uroporphyrinogen III methyltransferase	Metabolism	Biosynthesis of cofactors, prosthetic groups, and carriers	Heme, porphyrin, and cobalamin
SAUSA300_RS08815	hemC	0.708897	0.501638	0	0	0	hydroxymethylbilane synthase	Metabolism	Biosynthesis of cofactors, prosthetic groups, and carriers	Heme, porphyrin, and cobalamin
SAUSA300_RS08820	hemX	-0.714363	0.663549	0	0	0	cytochrome c assembly protein	Genetic information processing; Metabolism	Protein fate; Energy metabolism	Protein modification and repair; Electron transport
SAUSA300_RS08825	hemA	0.473982	0.737077	0	0	0	glutamyl-tRNA reductase	Metabolism	Biosynthesis of cofactors, prosthetic groups, and carriers	Heme, porphyrin, and cobalamin
SAUSA300_RS08830	engB	0.206161	0.909819	1	1	0	GTP-binding protein	Genetic information processing	Protein synthesis	Other
SAUSA300_RS08835	clpX	0.560669	0.538795	0	0	0	ATP-dependent Clp protease ATP-binding subunit ClpX	Genetic information processing	Protein fate	Degradation of proteins, peptides, and glycopeptides; Protein folding and stabilization
SAUSA300_RS08840	tig	0.55389	0.481872	0	0	0	trigger factor	Genetic information processing	Protein fate	Protein folding and stabilization
SAUSA300_RS08880	lysP	-0.787318	0.422032	0	0	0	gamma-aminobutyrate permease	Metabolism	Transport and binding proteins	Amino acids, peptides and amines
SAUSA300_RS08885	thrS	-2.11932	0.0603733	0	0	0	threonine--tRNA ligase	Genetic information processing	Protein synthesis	tRNA aminoacylation
SAUSA300_RS08895	dnaI	-0.0507928	0.970962	0	0	0	primosomal protein DnaI	Genetic information processing	DNA metabolism	DNA replication, recombination, and repair
SAUSA300_RS08900	dnaB	1.01563	0.152582	0	0	0	helicase DnaB	Genetic information processing	DNA metabolism; Mobile and extrachromosomal element functions	DNA replication, recombination, and repair; Prophage functions
SAUSA300_RS08905	nrdR	0.830303	0.606969	1	1	0	transcriptional regulator NrdR	Signal transduction	Regulatory functions	DNA interactions
SAUSA300_RS08910	gapB	3.07765	0.0566881	0	0	0	aldehyde dehydrogenase	Metabolism	Energy metabolism	Glycolysis/gluconeogenesis
SAUSA300_RS08915	coaE	0.267894	0.900982	0	0	0	dephospho-CoA kinase	Metabolism	Biosynthesis of cofactors, prosthetic groups, and carriers	Pantothenate and coenzyme A
SAUSA300_RS08920	mutM	0.907875	0.296601	0	0	0	DNA-formamidopyrimidine glycosylase	Genetic information processing	DNA metabolism	DNA replication, recombination, and repair
SAUSA300_RS08925	polA	0.0588277	0.961516	0	0	0	DNA polymerase I	Genetic information processing	DNA metabolism	DNA replication, recombination, and repair
SAUSA300_RS08930	-	1.74679	0.0854569	0	1	0	hypothetical protein
SAUSA300_RS08935	phoR	-0.0924576	0.96376	0	0	0	sensor histidine kinase	Signal transduction	Signal transduction	Two-component systems
SAUSA300_RS08940	phoP	0.229149	0.874384	0	0	0	DNA-binding response regulator	Signal transduction	Signal transduction	Two-component systems
SAUSA300_RS08950	citC	1.07992	0.58893	0	0	0	isocitrate dehydrogenase (NADP(+))	Metabolism	Energy metabolism	TCA cycle
SAUSA300_RS08955	citZ	1.57828	0.394798	0	0	0	citrate synthase	Metabolism	Energy metabolism	TCA cycle
SAUSA300_RS08960	aapA	-0.902387	0.424723	0	0	0	alanine glycine permease	Metabolism	Transport and binding proteins	Amino acids, peptides and amines
SAUSA300_RS08975	pykA	-1.18711	0.266706	0	0	0	pyruvate kinase	Metabolism	Energy metabolism	Glycolysis/gluconeogenesis
SAUSA300_RS08980	pfkA	-1.98503	0.00932519	0	0	0	ATP-dependent 6-phosphofructokinase	Metabolism	Energy metabolism	Glycolysis/gluconeogenesis
SAUSA300_RS08985	accA	0.467364	0.7018	0	0	0	acetyl-CoA carboxylase carboxyl transferase subunit alpha	Metabolism	Fatty acid and phospholipid metabolism	Biosynthesis
SAUSA300_RS08990	accD	0.92868	0.216123	0	0	0	acetyl-CoA carboxylase carboxyl transferase subunit beta	Metabolism	Fatty acid and phospholipid metabolism	Biosynthesis
SAUSA300_RS08995	-	0.817388	0.095608	0	0	0	NAD-dependent malic enzyme 4
SAUSA300_RS09000	dnaE	-0.209212	0.836802	0	0	0	DNA polymerase III subunit alpha	Genetic information processing	DNA metabolism	DNA replication, recombination, and repair
SAUSA300_RS09005	-	-0.2014	0.892909	0	0	0	bifunctional oligoribonuclease/PAP phosphatase NrnA	Cell structure	Cell envelope	Biosynthesis and degradation of murein sacculus and peptidoglycan
SAUSA300_RS09010	-	0.656445	0.301564	0	0	0	hypothetical protein	Metabolism	Purines, pyrimidines, nucleosides, and nucleotides	Purine ribonucleotide biosynthesis
SAUSA300_RS09015	uspA2	-0.66317	0.683028	0	0	0	universal stress protein		Unknown function	Enzymes of unknown specificity
SAUSA300_RS09020	-	-0.793539	0.515847	0	0	0	metal-dependent hydrolase	Cellular processes	Cellular processes	Detoxification
SAUSA300_RS09025	pepQ	-0.647383	0.668816	1	1	0	dipeptidase	Genetic information processing	Protein fate	Protein modification and repair
SAUSA300_RS09035	ald2	2.11378	0.18674	0	0	0	alanine dehydrogenase	Metabolism	Energy metabolism	Amino acids and amines
SAUSA300_RS09040	uspA1	-0.829744	0.650123	0	0	0	universal stress protein UspA	Genetic information processing	DNA metabolism	DNA replication, recombination, and repair
SAUSA300_RS09045	ackA	-0.607042	0.521478	0	0	0	acetate kinase	Metabolism	Energy metabolism	Fermentation
SAUSA300_RS09050	-	2.22072	5.81863e-05	0	0	0	class I SAM-dependent methyltransferase	Genetic information processing	DNA metabolism	Restriction/modification
SAUSA300_RS09055	tpx	0.46118	0.768248	0	0	0	2-Cys peroxiredoxin	Cellular processes	Cellular processes	Detoxification; Adaptations to atypical conditions
SAUSA300_RS09060	-	0.896186	0.547485	2	3	0	membrane protein
SAUSA300_RS09065	thiI	0.571657	0.649076	0	0	0	tRNA 4-thiouridine(8) synthase ThiI	Genetic information processing; Metabolism	Protein synthesis; Biosynthesis of cofactors, prosthetic groups, and carriers	tRNA and rRNA base modification; Thiamine
SAUSA300_RS09070	nifZ	0.584846	0.730133	2	2	0	cysteine desulfurase
SAUSA300_RS09080	ezrA	-0.918822	0.125626	0	0	0	septation ring formation regulator EzrA	Cellular processes; Genetic information processing	Cellular processes; DNA metabolism	Cell division; Chromosome-associated proteins
SAUSA300_RS09085	-	0.595984	0.726513	0	1	0	hypothetical protein	Signal transduction; Metabolism	Regulatory functions; Central intermediary metabolism	DNA interactions; Nitrogen fixation
SAUSA300_RS09090	rpsD	1.14788	0.435993	0	0	0	30S ribosomal protein S4	Genetic information processing	Protein synthesis	Ribosomal proteins: synthesis and modification
SAUSA300_RS09100	-	0.949813	0.438895	0	1	0	glycerophosphoryl diester phosphodiesterase
SAUSA300_RS09105	-	-0.559056	0.661984	1	2	0	peroxiredoxin
SAUSA300_RS09110	-	-1.5236	0.472636	4	4	1	alanine--glyoxylate aminotransferase family protein
SAUSA300_RS09115	serA	-0.838005	0.695776	1	1	0	D-3-phosphoglycerate dehydrogenase	Metabolism	Amino acid biosynthesis	Serine family
SAUSA300_RS09125	-	-1.77269	0.119413	0	0	0	HAD family hydrolase
SAUSA300_RS09130	ptaA	-2.44533	0.000736876	2	2	0	PTS glucose transporter subunit IIBC	Metabolism	Transport and binding proteins	Carbohydrates, organic alcohols, and acids
SAUSA300_RS09140	htrA1	-0.00390306	0.999414	0	0	0	serine protease	Genetic information processing	Protein fate	Degradation of proteins, peptides, and glycopeptides; Protein folding and stabilization
SAUSA300_RS09145	tyrS	-3.68866	9.78431e-06	1	1	0	tyrosine--tRNA ligase	Genetic information processing	Protein synthesis	tRNA aminoacylation
SAUSA300_RS09150	sgtA	-1.76686	0.12585	2	2	0	transglycosylase	Cell structure	Cell envelope	Biosynthesis and degradation of murein sacculus and peptidoglycan
SAUSA300_RS09160	isdH	-3.30384	0.0195739	1	1	0	iron-regulated surface determinant protein H	Virulence; Metabolism	Transport and binding proteins	Cations and iron carrying compounds
SAUSA300_RS09165	fhs	0.639112	0.743237	0	0	0	formate--tetrahydrofolate ligase
SAUSA300_RS09170	acsA	2.75202	0.0869031	0	0	0	acetate--CoA ligase
SAUSA300_RS09175	acuA	1.56493	0.219769	1	2	0	hypothetical protein
SAUSA300_RS09180	acuC	1.36888	0.443754	1	2	1	acetoin utilization protein AcuC
SAUSA300_RS09185	ccpA	-0.162749	0.882165	0	0	0	catabolite control protein A	Signal transduction	Regulatory functions	DNA interactions
SAUSA300_RS09195	aroA2	-2.39034	0.0290179	0	0	0	bifunctional 3-deoxy-7-phosphoheptulonate synthase/chorismate mutase	Metabolism	Amino acid biosynthesis	Aromatic amino acid family
SAUSA300_RS09205	-	-1.77096	0.183439	0	1	0	membrane protein	Metabolism	Transport and binding proteins	Unknown substrate
SAUSA300_RS09210	-	-2.43201	0.038096	0	0	0	DUF948 domain containing protein	Cellular processes	Cellular processes	Pathogenesis
SAUSA300_RS09215	murC	0.11118	0.951186	0	0	0	UDP-N-acetylmuramate--L-alanine ligase	Cell structure	Cell envelope	Biosynthesis and degradation of murein sacculus and peptidoglycan
SAUSA300_RS09220	-	-0.105477	0.937728	0	0	0	DNA translocase FtsK	Genetic information processing	Protein fate	Protein and peptide secretion and trafficking
SAUSA300_RS09225	-	-0.159385	0.9122	0	0	0	tRNA-binding protein	Genetic information processing	Protein synthesis	tRNA aminoacylation
SAUSA300_RS09230	-	-0.0269793	0.984276	0	0	0	DUF1444 domain-containing protein
SAUSA300_RS09235	-	-1.31553	0.284788	0	0	0	thiol reductase thioredoxin	Metabolism	Energy metabolism	Electron transport
SAUSA300_RS09240	-	0.458291	0.680781	0	0	0	glutamyl aminopeptidase	Genetic information processing	Protein fate	Degradation of proteins, peptides, and glycopeptides
SAUSA300_RS09245	-	-1.03919	0.423468	2	3	0	peptidase
SAUSA300_RS09250	-	0.168296	0.911816	2	3	0	MBL fold metallo-hydrolase	Genetic information processing	Transcription	RNA processing
SAUSA300_RS09255	trmB	-0.0987162	0.951186	0	0	0	tRNA (guanosine(46)-N7)-methyltransferase TrmB	Genetic information processing	Protein synthesis	tRNA and rRNA base modification
SAUSA300_RS09260	-	-0.581189	0.435993	0	0	0	phosphotransferase	Metabolism	Biosynthesis of cofactors, prosthetic groups, and carriers	Thiamine
SAUSA300_RS09265	dat	-0.951665	0.324468	0	0	0	D-alanine aminotransferase	Metabolism	Energy metabolism	Amino acids and amines
SAUSA300_RS09270	-	-0.234243	0.891539	0	0	0	dipeptidase PepV
SAUSA300_RS09275	-	-1.56483	0.148225	0	0	0	YtxH domain-containing protein
SAUSA300_RS09280	-	-1.3951	0.256906	1	1	0	16S rRNA pseudouridine(516) synthase	Genetic information processing	Protein synthesis	tRNA and rRNA base modification
SAUSA300_RS09285	-	-2.09771	0.00247058	0	0	0	polysaccharide biosynthesis protein	Cellular processes	Cellular processes	Sporulation and germination
SAUSA300_RS09290	-	-1.332	0.171675	2	2	0	aminoacetone oxidase family FAD-binding enzyme		Unknown function	Enzymes of unknown specificity
SAUSA300_RS09300	-	-1.07169	0.39081	4	5	0	rhodanese-like domain-containing protein	Genetic information processing	Protein synthesis	tRNA and rRNA base modification
SAUSA300_RS09305	leuS	-0.536037	0.486051	0	0	0	leucine--tRNA ligase	Genetic information processing	Protein synthesis	tRNA aminoacylation
SAUSA300_RS09310	-	-0.202791	0.907542	1	1	0	MFS transporter
SAUSA300_RS09315	-	0.0754895	0.968666	1	2	0	TIGR01212 family radical SAM protein		Unknown function	Enzymes of unknown specificity
SAUSA300_RS09320	-	-0.568106	0.694463	2	3	0	rRNA methyltransferase	Genetic information processing	Protein synthesis	tRNA and rRNA base modification
SAUSA300_RS09340	-	0.559613	0.655725	1	1	0	alpha/beta hydrolase	Metabolism	Biosynthesis of cofactors, prosthetic groups, and carriers	Menaquinone and ubiquinone
SAUSA300_RS09350	putA	4.48347	0.00258361	0	0	0	proline dehydrogenase
SAUSA300_RS09355	ribH	2.46713	0.0399621	2	2	0	6,7-dimethyl-8-ribityllumazine synthase	Metabolism	Biosynthesis of cofactors, prosthetic groups, and carriers	Riboflavin, FMN, and FAD
SAUSA300_RS09360	ribA	2.31454	0.0535919	0	0	0	riboflavin biosynthesis protein RibBA	Metabolism	Biosynthesis of cofactors, prosthetic groups, and carriers	Riboflavin, FMN, and FAD
SAUSA300_RS09365	ribB	2.95085	0.0200078	0	1	1	riboflavin synthase	Metabolism	Biosynthesis of cofactors, prosthetic groups, and carriers	Riboflavin, FMN, and FAD
SAUSA300_RS09370	ribD	1.50528	0.183572	1	1	0	riboflavin biosynthesis protein RibD	Metabolism	Biosynthesis of cofactors, prosthetic groups, and carriers	Riboflavin, FMN, and FAD
SAUSA300_RS09375	-	-0.778572	0.58893	1	1	0	pyridine nucleotide-disulfide oxidoreductase	Genetic information processing	Protein synthesis	tRNA and rRNA base modification
SAUSA300_RS09385	arsB	1.64374	0.234958	0	1	0	arsenical efflux pump membrane protein ArsB	Cellular processes; Metabolism	Cellular processes; Transport and binding proteins	Detoxification; Other
SAUSA300_RS09420	spdA	0.0949572	0.974524	5	6	5	CPBP family intramembrane metalloprotease
SAUSA300_RS09425	tal	1.73685	0.0747321	0	0	0	transaldolase	Metabolism	Energy metabolism	Pentose phosphate pathway
SAUSA300_RS09440	crcB2	0.391253	0.877728	5	6	2	camphor resistance protein CrcB		Unknown function	General
SAUSA300_RS09455	-	0.0102622	0.996654	0	0	0	aldo/keto reductase
SAUSA300_RS09460	-	-0.78729	0.464378	1	1	0	hypothetical protein
SAUSA300_RS09465	metK	-0.395811	0.791312	0	0	0	S-adenosylmethionine synthase	Metabolism	Central intermediary metabolism	Other
SAUSA300_RS09470	pckA	4.23674	0.00535914	0	0	0	phosphoenolpyruvate carboxykinase (ATP)	Metabolism	Energy metabolism	Glycolysis/gluconeogenesis
SAUSA300_RS09480	-	1.12648	0.408138	0	1	0	S9 family peptidase	Metabolism	Energy metabolism	Sugars
SAUSA300_RS09485	-	-0.366722	0.875799	4	5	0	nucleoside triphosphatase YtkD	Genetic information processing	DNA metabolism	DNA replication, recombination, and repair
SAUSA300_RS09490	-	2.06118	0.129204	1	1	0	membrane protein insertion efficiency factor YidD		Hypothetical proteins	Conserved
SAUSA300_RS09495	menC	0.195055	0.903258	1	1	0	o-succinylbenzoate synthase	Metabolism	Biosynthesis of cofactors, prosthetic groups, and carriers	Menaquinone and ubiquinone
SAUSA300_RS09500	menE	0.338991	0.780696	1	2	0	2-succinylbenzoate-CoA ligase	Metabolism	Biosynthesis of cofactors, prosthetic groups, and carriers	Menaquinone and ubiquinone
SAUSA300_RS09505	-	0.536927	0.848213	5	6	1	hypothetical protein
SAUSA300_RS09510	-	-0.383553	0.891539	2	2	0	calcium-binding protein	Cellular processes	Cellular processes	Pathogenesis
SAUSA300_RS09515	-	0.489926	0.797666	2	2	0	DUF4352 domain-containing protein
SAUSA300_RS09740	-	1.03128	0.401866	0	0	0	serine hydrolase family protein
SAUSA300_RS09750	hemY	0.771749	0.360848	0	0	0	protoporphyrinogen oxidase	Metabolism	Biosynthesis of cofactors, prosthetic groups, and carriers	Heme, porphyrin, and cobalamin
SAUSA300_RS09755	hemH	0.774007	0.64034	0	0	0	ferrochelatase	Metabolism	Biosynthesis of cofactors, prosthetic groups, and carriers	Heme, porphyrin, and cobalamin
SAUSA300_RS09760	hemE	0.224459	0.891539	1	1	0	uroporphyrinogen decarboxylase	Metabolism	Biosynthesis of cofactors, prosthetic groups, and carriers	Heme, porphyrin, and cobalamin
SAUSA300_RS09770	traP	0.270905	0.919761	0	0	0	signal transduction protein TRAP	Signal transduction	Regulatory functions	DNA interactions
SAUSA300_RS09775	-	-0.956931	0.208714	0	0	0	multidrug ABC transporter ATP-binding protein
SAUSA300_RS09780	ecsA	-0.527134	0.58893	0	0	0	ABC transporter ATP-binding protein	Metabolism	Transport and binding proteins	Other
SAUSA300_RS09785	hit	-0.634556	0.583423	0	0	0	HIT family protein
SAUSA300_RS09790	-	-1.42569	0.207788	0	0	0	hypothetical protein
SAUSA300_RS09795	-	-1.17629	0.534965	3	4	1	hypothetical protein
SAUSA300_RS09805	cbf1	-0.534723	0.549575	0	0	0	3'-5' exoribonuclease YhaM
SAUSA300_RS09810	-	-0.113414	0.925313	0	0	0	DNA double-strand break repair Rad50 ATPase	Cellular processes; Genetic information processing	Cellular processes; DNA metabolism	Cell division; Chromosome-associated proteins
SAUSA300_RS09815	-	-0.765955	0.408858	0	0	0	DNA repair exonuclease	Genetic information processing	DNA metabolism	DNA replication, recombination, and repair
SAUSA300_RS09825	-	-0.894362	0.440901	0	0	0	hypothetical protein	Metabolism	Transport and binding proteins	Cations and iron carrying compounds
SAUSA300_RS09830	-	-0.608952	0.680781	1	1	0	DUF445 domain-containing protein
SAUSA300_RS09835	-	-0.653202	0.706981	0	0	0	transcriptional regulator	Signal transduction	Regulatory functions	DNA interactions
SAUSA300_RS09840	airR	0.316235	0.903355	0	0	0	DNA-binding response regulator	Signal transduction	Signal transduction	Two-component systems
SAUSA300_RS09845	airS	0.0599616	0.972263	0	0	0	sensor histidine kinase	Signal transduction	Signal transduction	Two-component systems
SAUSA300_RS09850	-	-0.590827	0.514556	0	0	0	RNA pseudouridine synthase	Genetic information processing	Protein synthesis	tRNA and rRNA base modification
SAUSA300_RS09855	fumC	-0.432732	0.784912	1	1	0	class II fumarate hydratase	Metabolism	Energy metabolism	TCA cycle
SAUSA300_RS09860	-	-1.06464	0.549153	5	6	0	hypothetical protein
SAUSA300_RS09870	-	-0.274274	0.907542	1	1	0	hypothetical protein
SAUSA300_RS09875	-	-1.14647	0.357745	0	0	0	glucosamine-6-phosphate isomerase	Metabolism	Central intermediary metabolism	Amino sugars
SAUSA300_RS09880	cspR	-0.750573	0.577656	2	2	0	tRNA (uridine(34)/cytosine(34)/5- carboxymethylaminomethyluridine(34)-2'-O)- methyltransferase TrmL	Genetic information processing	Protein synthesis	tRNA and rRNA base modification
SAUSA300_RS09885	queG	0.374158	0.768248	0	0	0	epoxyqueuosine reductase	Genetic information processing	Protein synthesis	tRNA and rRNA base modification
SAUSA300_RS09890	glnQ	0.657472	0.733249	3	4	0	amino acid ABC transporter ATP-binding protein	Metabolism	Transport and binding proteins	Amino acids, peptides and amines
SAUSA300_RS09895	-	1.35498	0.348967	0	0	0	ABC transporter permease
SAUSA300_RS09900	-	-0.345527	0.676608	0	1	0	PTS transporter subunit IIC
SAUSA300_RS10060	perR	1.42981	0.156098	0	0	0	transcriptional repressor	Signal transduction	Regulatory functions	DNA interactions
SAUSA300_RS10065	-	0.992613	0.236234	0	0	0	2-hydroxyacid dehydrogenase	Metabolism	Amino acid biosynthesis	Serine family
SAUSA300_RS10070	-	0.4416	0.773135	0	0	0	peroxiredoxin	Cellular processes	Cellular processes	Detoxification; Adaptations to atypical conditions
SAUSA300_RS10075	gsaB	0.272984	0.830695	0	0	0	glutamate-1-semialdehyde 2,1-aminomutase	Metabolism	Biosynthesis of cofactors, prosthetic groups, and carriers	Heme, porphyrin, and cobalamin
SAUSA300_RS10080	-	-0.495405	0.7018	0	0	0	aromatic acid exporter family protein
SAUSA300_RS10090	-	0.731551	0.58893	1	1	0	multidrug ABC transporter ATP-binding protein	Cell structure; Metabolism	Cell envelope; Transport and binding proteins	Biosynthesis and degradation of surface polysaccharides and lipopolysaccharides; Other
SAUSA300_RS10095	-	0.744602	0.439899	1	1	0	hypothetical protein
SAUSA300_RS10100	mutY	2.22491	0.00722363	0	0	0	A/G-specific adenine glycosylase	Genetic information processing	DNA metabolism	DNA replication, recombination, and repair
SAUSA300_RS10105	-	1.60661	0.0666782	0	0	0	metal-dependent hydrolase	Metabolism	Transport and binding proteins	Unknown substrate
SAUSA300_RS10115	-	-0.74144	0.521478	1	1	0	membrane protein
SAUSA300_RS10120	-	0.0234398	0.984525	0	0	0	teichoic acid ABC transporter ATP-binding protein	Metabolism	Transport and binding proteins	Unknown substrate
SAUSA300_RS10125	-	1.45184	0.22043	1	1	0	hypothetical protein
SAUSA300_RS10130	recX	0.486909	0.710412	0	0	0	regulatory protein RecX	Metabolism	Central intermediary metabolism	Other
SAUSA300_RS10135	sgtB	0.579604	0.58076	0	0	0	monofunctional glycosyltransferase	Cell structure	Cell envelope	Biosynthesis and degradation of murein sacculus and peptidoglycan
SAUSA300_RS10140	-	-0.154282	0.951186	0	0	0	glutamine amidotransferase	Genetic information processing	Protein fate	Degradation of proteins, peptides, and glycopeptides
SAUSA300_RS10145	-	0.886181	0.58587	0	1	0	hypothetical protein	Signal transduction	Regulatory functions	DNA interactions
SAUSA300_RS10150	-	0.151266	0.941241	0	0	0	radical SAM/CxCxxxxC motif protein YfkAB		Unknown function	Enzymes of unknown specificity
SAUSA300_RS10155	-	-0.997185	0.474468	3	3	0	acyl-CoA thioesterase
SAUSA300_RS10160	ampS	-0.602917	0.539854	0	0	0	aminopeptidase
SAUSA300_RS10165	-	0.0871929	0.970962	4	5	0	hypothetical protein
SAUSA300_RS10170	ptpA	-1.36312	0.280947	0	0	0	protein-tyrosine-phosphatase	Cellular processes	Cellular processes	Detoxification
SAUSA300_RS10175	-	-1.37696	0.208583	1	1	0	hypothetical protein
SAUSA300_RS10180	-	-1.19607	0.33767	0	0	0	YihY/virulence factor BrkB family protein		Unknown function	General
SAUSA300_RS10185	vraR	0.170316	0.907542	0	0	0	DNA-binding response regulator	Signal transduction	Signal transduction	Two-component systems
SAUSA300_RS10190	vraS	1.49636	0.024844	0	0	0	two-component sensor histidine kinase	Signal transduction	Signal transduction	Two-component systems
SAUSA300_RS10195	vraT	0.239872	0.898413	0	1	0	transporter	Metabolism	Transport and binding proteins	Unknown substrate
SAUSA300_RS10200	vraU	0.799443	0.58893	1	1	0	hypothetical protein
SAUSA300_RS10205	map	-0.386603	0.753777	0	0	0	methionine aminopeptidase	Genetic information processing	Protein fate	Protein modification and repair
SAUSA300_RS10215	-	-0.218867	0.919002	1	1	0	membrane protein
SAUSA300_RS10230	-	-0.317682	0.907542	4	6	3	hypothetical protein
SAUSA300_RS10240	gatD	-0.58243	0.662128	1	1	0	glutamine amidotransferase	Metabolism	Biosynthesis of cofactors, prosthetic groups, and carriers	Heme, porphyrin, and cobalamin
SAUSA300_RS10245	murT	0.264981	0.819666	0	0	0	UDP-N-acetylmuramate--alanine ligase	Cell structure	Cell envelope	Biosynthesis and degradation of murein sacculus and peptidoglycan
SAUSA300_RS10250	ftnA	0.282392	0.925313	0	0	0	non-heme ferritin	Metabolism	Transport and binding proteins	Cations and iron carrying compounds
SAUSA300_RS10260	-	1.0902	0.602456	0	0	0	DNA polymerase III subunit epsilon	Genetic information processing	DNA metabolism	DNA replication, recombination, and repair
SAUSA300_RS10265	dinP	1.30381	0.226341	0	0	0	DNA polymerase IV
SAUSA300_RS10270	-	-0.109003	0.965382	3	4	0	hypothetical protein
SAUSA300_RS10275	rumA	1.88078	0.0102761	0	0	0	RNA methyltransferase	Genetic information processing	Protein synthesis	tRNA and rRNA base modification
SAUSA300_RS10280	dgkB	-0.534682	0.576569	0	0	0	diacylglycerol kinase	Metabolism	Energy metabolism	Glycolysis/gluconeogenesis
SAUSA300_RS10290	gatB	0.137224	0.891539	0	0	0	aspartyl/glutamyl-tRNA(Asn/Gln) amidotransferase subunit B	Genetic information processing	Protein synthesis	tRNA aminoacylation
SAUSA300_RS10295	gatA	-0.1699	0.878727	0	0	0	glutamyl-tRNA(Gln) amidotransferase subunit A	Genetic information processing	Protein synthesis	tRNA aminoacylation
SAUSA300_RS10300	gatC	0.439057	0.775036	1	2	0	aspartyl/glutamyl-tRNA(Asn/Gln) amidotransferase subunit C	Genetic information processing	Protein synthesis	tRNA aminoacylation
SAUSA300_RS10305	putP	-1.56217	0.0849473	1	1	0	sodium:proline symporter	Metabolism	Transport and binding proteins	Amino acids, peptides and amines
SAUSA300_RS10310	-	2.71227	0.0149081	0	0	0	CamS family sex pheromone protein	Cellular processes	Cellular processes	Sporulation and germination
SAUSA300_RS10315	ligA	0.0842246	0.961516	0	0	0	DNA ligase (NAD(+)) LigA	Genetic information processing	DNA metabolism	DNA replication, recombination, and repair
SAUSA300_RS10320	pcrA	0.754029	0.558065	0	0	0	DNA helicase PcrA	Genetic information processing	DNA metabolism	DNA replication, recombination, and repair
SAUSA300_RS10325	pcrB	-0.0407922	0.982283	2	2	0	geranylgeranylglyceryl/heptaprenylglyceryl phosphate synthase	Genetic information processing	DNA metabolism	DNA replication, recombination, and repair
SAUSA300_RS10330	hisR	-0.207526	0.929836	1	1	0	hypothetical protein		Unknown function	General
SAUSA300_RS10335	purB	-0.676781	0.489773	0	0	0	adenylosuccinate lyase	Metabolism	Purines, pyrimidines, nucleosides, and nucleotides	Purine ribonucleotide biosynthesis
SAUSA300_RS10340	-	-0.707602	0.647346	0	0	0	staphopain A	Genetic information processing	Transcription	RNA processing
SAUSA300_RS10355	-	0.268445	0.836802	0	0	0	DUF2179 domain-containing protein
SAUSA300_RS10360	nadE	-1.45501	0.234958	0	0	0	NAD(+) synthetase	Metabolism	Biosynthesis of cofactors, prosthetic groups, and carriers	Pyridine nucleotides
SAUSA300_RS10365	-	0.0531738	0.970962	0	0	0	nicotinate phosphoribosyltransferase	Metabolism	Biosynthesis of cofactors, prosthetic groups, and carriers	Pyridine nucleotides
SAUSA300_RS10370	nos	-0.729638	0.587067	0	0	0	nitric oxide synthase oxygenase
SAUSA300_RS10375	pheA	-0.0666015	0.970962	0	0	0	prephenate dehydratase
SAUSA300_RS10385	sdcS	1.21707	0.259672	0	0	0	sodium-dependent dicarboxylate transporter SdcS	Metabolism	Transport and binding proteins	Cations and iron carrying compounds; Anions
SAUSA300_RS10390	-	-2.68736	0.017439	2	2	0	pectate lyase
SAUSA300_RS10395	pncA	-1.30649	0.24003	0	0	0	cysteine hydrolase
SAUSA300_RS10400	ppaC	-0.228346	0.86958	0	0	0	manganese-dependent inorganic pyrophosphatase
SAUSA300_RS10410	aldH	0.185467	0.941167	0	0	0	aldehyde dehydrogenase	Metabolism	Central intermediary metabolism	Other
SAUSA300_RS10415	-	0.145939	0.907542	1	1	0	hypothetical protein
SAUSA300_RS10420	-	-0.398574	0.891525	3	4	0	YolD-like family protein
SAUSA300_RS10425	-	0.976642	0.558065	0	0	0	hypothetical protein	Genetic information processing; Metabolism	Protein fate; Energy metabolism	Protein modification and repair; Electron transport
SAUSA300_RS10430	-	-0.656744	0.653425	2	3	0	choloylglycine hydrolase
SAUSA300_RS10435	-	-0.0507738	0.970962	0	0	0	hypothetical protein
SAUSA300_RS10440	-	-0.601998	0.637446	1	1	0	hypothetical protein
SAUSA300_RS10445	-	-1.17219	0.259672	2	3	0	membrane protein
SAUSA300_RS10450	-	-0.59475	0.716342	0	0	0	thioredoxin family protein	Metabolism	Energy metabolism	Electron transport
SAUSA300_RS10455	pmtD	-1.2246	0.382923	1	1	0	membrane protein	Metabolism	Transport and binding proteins	Other
SAUSA300_RS10460	pmtC	-0.951284	0.456465	1	1	0	ABC transporter ATP-binding protein	Metabolism	Transport and binding proteins	Other
SAUSA300_RS10465	pmtB	-1.5043	0.347643	4	5	0	ABC-2 transporter family protein	Metabolism	Transport and binding proteins	Other
SAUSA300_RS10470	pmtA	-1.41237	0.206771	1	1	0	ABC transporter ATP-binding protein	Metabolism	Transport and binding proteins	Other
SAUSA300_RS10475	pmtR	-0.533754	0.78057	2	3	0	GntR family transcriptional regulator	Signal transduction; Metabolism	Regulatory functions; Energy metabolism	DNA interactions; Amino acids and amines
SAUSA300_RS10490	-	0.552128	0.689827	0	0	0	hypothetical protein
SAUSA300_RS10845	lukG	2.34193	0.181481	0	0	0	gamma-hemolysin subunit B	Virulence	Virulence	Virulence
SAUSA300_RS10850	lukH	0.947897	0.680781	0	0	2	succinyl-diaminopimelate desuccinylase	Virulence	Virulence	Virulence
SAUSA300_RS10855	-	-0.509092	0.818516	0	0	0	succinyl-diaminopimelate desuccinylase	Genetic information processing	Protein fate	Degradation of proteins, peptides, and glycopeptides
SAUSA300_RS10870	ktrB	-0.455664	0.73539	1	2	0	potassium transporter KtrB	Metabolism	Transport and binding proteins	Cations and iron carrying compounds
SAUSA300_RS10900	groEL	-0.503349	0.725655	0	0	0	molecular chaperone GroEL	Genetic information processing	Protein fate	Protein folding and stabilization
SAUSA300_RS10905	groES	1.1774	0.422032	0	0	0	co-chaperone GroES
SAUSA300_RS10910	-	-0.702408	0.670671	1	1	0	CPBP family intramembrane metalloprotease
SAUSA300_RS10915	sdrH	-0.227035	0.907542	0	1	0	hypothetical protein
SAUSA300_RS10920	-	0.446757	0.830831	1	2	0	nitroreductase	Metabolism	Biosynthesis of cofactors, prosthetic groups, and carriers	Heme, porphyrin, and cobalamin
SAUSA300_RS10925	-	-1.71328	0.160315	1	1	0	hydrolase in agr operon	Metabolism	Central intermediary metabolism	Polyamine biosynthesis
SAUSA300_RS10935	agrB	-2.49494	0.0290179	0	1	0	accessory gene regulator AgrB
SAUSA300_RS10950	agrA	-1.42827	0.401866	0	0	0	DNA-binding response regulator	Signal transduction	Signal transduction	Two-component systems
SAUSA300_RS10960	-	-0.933515	0.334502	1	1	0	carbohydrate kinase	Metabolism	Energy metabolism	Sugars
SAUSA300_RS10965	scrB	-0.483676	0.689522	0	0	0	sucrose-6-phosphate hydrolase	Metabolism	Energy metabolism	Biosynthesis and degradation of polysaccharides
SAUSA300_RS10970	scrR	-0.105617	0.961516	1	1	0	LacI family transcriptional regulator	Signal transduction	Regulatory functions	DNA interactions
SAUSA300_RS10975	nrgA	0.00713996	0.999547	6	8	1	ammonia permease	Metabolism	Transport and binding proteins	Cations and iron carrying compounds
SAUSA300_RS10980	-	0.569622	0.786687	5	6	0	oxidoreductase
SAUSA300_RS11005	-	0.922382	0.61789	0	0	0	DNA mismatch repair protein MutS	Genetic information processing	DNA metabolism	DNA replication, recombination, and repair
SAUSA300_RS11010	gcp	0.913352	0.176714	0	0	0	tRNA (adenosine(37)-N6)-threonylcarbamoyltransferase complex transferase subunit TsaD	Genetic information processing	Protein synthesis	tRNA and rRNA base modification
SAUSA300_RS11015	rimI	0.929154	0.49877	2	2	0	ribosomal-protein-alanine N-acetyltransferase RimI	Genetic information processing	Protein synthesis	Ribosomal proteins: synthesis and modification
SAUSA300_RS11020	-	0.00627046	0.999219	1	1	0	tRNA (adenosine(37)-N6)-threonylcarbamoyltransferase complex dimerization subunit type 1 TsaB	Genetic information processing	Protein synthesis	tRNA and rRNA base modification
SAUSA300_RS11025	-	0.457245	0.770555	2	2	0	tRNA (adenosine(37)-N6)-threonylcarbamoyltransferase complex ATPase subunit type 1 TsaE	Genetic information processing	Protein synthesis	tRNA and rRNA base modification
SAUSA300_RS11035	ilvD	-1.40344	0.521478	4	4	2	dihydroxy-acid dehydratase	Metabolism	Amino acid biosynthesis	Pyruvate family
SAUSA300_RS11040	ilvB	-2.66205	0.0869031	2	2	1	acetolactate synthase, large subunit, biosynthetic type	Metabolism	Amino acid biosynthesis	Pyruvate family
SAUSA300_RS11045	ilvH	-2.75435	0.194722	9	11	7	acetolactate synthase	Metabolism	Amino acid biosynthesis	Pyruvate family
SAUSA300_RS11050	ilvC	-0.927458	0.687764	3	3	3	ketol-acid reductoisomerase	Metabolism	Amino acid biosynthesis	Pyruvate family
SAUSA300_RS11055	leuA	-2.62592	0.102119	2	3	2	2-isopropylmalate synthase	Metabolism	Amino acid biosynthesis	Pyruvate family
SAUSA300_RS11060	leuB	-1.71673	0.33767	2	2	1	3-isopropylmalate dehydrogenase	Metabolism	Amino acid biosynthesis	Pyruvate family
SAUSA300_RS11065	leuC	-0.82777	0.680781	1	1	0	3-isopropylmalate dehydratase large subunit	Metabolism	Amino acid biosynthesis	Pyruvate family
SAUSA300_RS11070	leuD	-2.75956	0.122117	7	9	2	3-isopropylmalate dehydratase small subunit	Metabolism	Amino acid biosynthesis	Pyruvate family
SAUSA300_RS11075	ilvA2	-2.95431	0.0435107	5	5	1	L-threonine dehydratase biosynthetic IlvA	Metabolism	Amino acid biosynthesis	Pyruvate family
SAUSA300_RS11110	-	1.00643	0.401866	1	2	0	SprT family protein	Signal transduction	Regulatory functions	DNA interactions
SAUSA300_RS11115	-	0.0444019	0.972263	0	0	0	RNA-binding transcriptional accessory protein	Genetic information processing	Protein synthesis	Ribosomal proteins: synthesis and modification
SAUSA300_RS11120	sigB	-0.577943	0.647346	0	0	0	RNA polymerase sigma factor SigB	Genetic information processing	Transcription	Transcription factors
SAUSA300_RS11125	rsbW	-1.77819	0.0700765	0	0	0	anti-sigma B factor RsbW	Signal transduction	Regulatory functions	Protein interactions
SAUSA300_RS11130	rsbV	-1.22036	0.353238	0	0	0	anti-sigma B factor antagonist	Signal transduction	Regulatory functions	Protein interactions
SAUSA300_RS11135	rsbU	-0.651971	0.526793	0	0	0	serine phosphatase	Cellular processes	Cellular processes	Sporulation and germination
SAUSA300_RS11145	mazF	-0.200483	0.933826	0	0	0	mRNA interferase MazF		Unknown function	Enzymes of unknown specificity
SAUSA300_RS11155	alr	-0.962173	0.171858	1	1	0	alanine racemase	Cell structure	Cell envelope	Biosynthesis and degradation of murein sacculus and peptidoglycan
SAUSA300_RS11160	acpS	-0.0682949	0.961516	1	1	0	holo-ACP synthase	Metabolism	Fatty acid and phospholipid metabolism	Biosynthesis
SAUSA300_RS11165	-	-0.278119	0.869006	1	1	0	membrane protein
SAUSA300_RS11170	-	-1.04345	0.166146	1	1	0	hypothetical protein
SAUSA300_RS11175	-	-1.4457	0.371807	1	1	0	hypothetical protein
SAUSA300_RS11180	kdpC	-0.610994	0.737476	2	3	0	potassium-transporting ATPase subunit C	Metabolism	Transport and binding proteins	Cations and iron carrying compounds
SAUSA300_RS11185	kdpB	1.29215	0.44497	2	2	0	potassium-transporting ATPase subunit B	Metabolism	Transport and binding proteins	Cations and iron carrying compounds
SAUSA300_RS11190	kdpA	2.99931	0.135604	4	4	8	potassium-transporting ATPase A chain	Metabolism	Transport and binding proteins	Cations and iron carrying compounds
SAUSA300_RS11200	kdpD	1.08388	0.486051	1	1	0	sensor histidine kinase	Signal transduction	Signal transduction	Two-component systems
SAUSA300_RS11205	kdpE	0.0308533	0.98813	3	3	2	DNA-binding response regulator	Signal transduction	Signal transduction	Two-component systems
SAUSA300_RS11210	cshA	0.754442	0.620253	0	0	0	DEAD/DEAH box family ATP-dependent RNA helicase	Genetic information processing	DNA metabolism	DNA replication, recombination, and repair
SAUSA300_RS11215	murF	-0.836578	0.306807	1	1	0	UDP-N-acetylmuramoyl-tripeptide--D-alanyl-D- alanine ligase	Cell structure	Cell envelope	Biosynthesis and degradation of murein sacculus and peptidoglycan
SAUSA300_RS11220	ddl	-0.327288	0.661984	0	0	0	D-alanine--D-alanine ligase	Cell structure	Cell envelope	Biosynthesis and degradation of murein sacculus and peptidoglycan
SAUSA300_RS11225	-	0.0369355	0.983588	0	0	0	cell division protein FtsW	Cellular processes; Cell structure	Cellular processes; Cell envelope	Cell division; Biosynthesis and degradation of murein sacculus and peptidoglycan
SAUSA300_RS11230	-	-0.912161	0.53051	0	0	0	hypothetical protein
SAUSA300_RS11235	-	-0.942006	0.583459	4	5	0	hypothetical protein	Metabolism	Transport and binding proteins	Cations and iron carrying compounds
SAUSA300_RS11240	-	-0.290054	0.861316	2	2	0	hypothetical protein		Unknown function	General
SAUSA300_RS11245	cls2	-0.663142	0.481872	0	0	0	cardiolipin synthase
SAUSA300_RS11250	-	-0.0499671	0.970962	0	0	0	phosphohydrolase
SAUSA300_RS11265	yidC	0.487585	0.648025	0	0	0	protein translocase component YidC	Genetic information processing	Protein fate	Protein and peptide secretion and trafficking
SAUSA300_RS11305	ywpF	-1.20287	0.221577	2	3	0	hypothetical protein
SAUSA300_RS11310	fabZ	-0.779841	0.572686	0	1	0	beta-hydroxyacyl-ACP dehydratase	Metabolism	Fatty acid and phospholipid metabolism	Biosynthesis
SAUSA300_RS11315	murA1	-0.616155	0.49414	0	0	0	UDP-N-acetylglucosamine 1-carboxyvinyltransferase	Cell structure	Cell envelope	Biosynthesis and degradation of murein sacculus and peptidoglycan
SAUSA300_RS11320	-	-0.673556	0.680781	4	5	0	membrane protein
SAUSA300_RS11330	atpC	-0.639239	0.640196	0	0	0	ATP synthase epsilon chain	Metabolism	Energy metabolism	ATP-proton motive force interconversion
SAUSA300_RS11335	atpD	-1.16844	0.321849	0	0	0	ATP synthase subunit beta	Metabolism	Energy metabolism	ATP-proton motive force interconversion
SAUSA300_RS11340	atpG	-1.16253	0.282352	0	0	0	ATP synthase subunit gamma	Metabolism	Energy metabolism	ATP-proton motive force interconversion
SAUSA300_RS11345	atpA	-0.613309	0.610927	0	0	0	ATP synthase subunit alpha	Metabolism	Energy metabolism	ATP-proton motive force interconversion
SAUSA300_RS11350	atpH	-1.2472	0.28861	0	0	0	ATP synthase subunit delta	Metabolism	Energy metabolism	ATP-proton motive force interconversion
SAUSA300_RS11355	atpF	-0.359114	0.843215	0	0	0	ATP synthase subunit B	Metabolism	Energy metabolism	ATP-proton motive force interconversion
SAUSA300_RS11360	atpE	-1.15412	0.407025	1	1	0	ATP synthase subunit C	Metabolism	Energy metabolism	ATP-proton motive force interconversion
SAUSA300_RS11365	atpB	-0.366222	0.795088	0	0	0	ATP synthase subunit A	Metabolism	Energy metabolism	ATP-proton motive force interconversion
SAUSA300_RS11375	mnaA	-0.773308	0.486754	0	0	0	UDP-N-acetylglucosamine 2-epimerase (non-hydrolyzing)	Cell structure	Cell envelope	Biosynthesis and degradation of surface polysaccharides and lipopolysaccharides
SAUSA300_RS11380	upp	-0.710513	0.546186	0	0	0	uracil phosphoribosyltransferase	Metabolism	Purines, pyrimidines, nucleosides, and nucleotides	Salvage of nucleosides and nucleotides
SAUSA300_RS11385	glyA	-0.143421	0.951186	1	1	0	serine hydroxymethyltransferase	Cellular processes	Cellular processes	Biosynthesis of natural products
SAUSA300_RS11390	-	0.382237	0.848326	0	0	0	TIGR01440 family protein		Hypothetical proteins	Conserved
SAUSA300_RS11405	prmC	0.232122	0.903634	0	0	0	protein-(glutamine-N5) methyltransferase, release factor-specific	Genetic information processing	Protein fate	Protein modification and repair
SAUSA300_RS11410	prfA	-0.0805995	0.959163	0	0	0	peptide chain release factor 1	Genetic information processing	Protein synthesis	Translation factors
SAUSA300_RS11415	tdk	1.03538	0.35925	0	0	0	thymidine kinase	Cellular processes	Cellular processes	Chemotaxis and motility
SAUSA300_RS11420	rpmE2	-0.02122	0.990533	0	0	0	50S ribosomal protein L31 type B	Genetic information processing	Protein synthesis	Ribosomal proteins: synthesis and modification
SAUSA300_RS11425	rho	0.411912	0.661984	0	0	0	transcription termination factor Rho	Genetic information processing	Transcription	Transcription factors
SAUSA300_RS11430	-	-0.601865	0.719786	0	0	0	aldehyde dehydrogenase family protein	Cellular processes	Cellular processes	Adaptations to atypical conditions
SAUSA300_RS11435	-	0.603502	0.7018	0	0	0	transcriptional regulator
SAUSA300_RS11440	murA2	0.30816	0.688343	0	0	0	UDP-N-acetylglucosamine 1-carboxyvinyltransferase	Cell structure	Cell envelope	Biosynthesis and degradation of murein sacculus and peptidoglycan
SAUSA300_RS11445	fbaA	-1.54583	0.0476717	0	0	0	fructose-bisphosphate aldolase	Metabolism	Energy metabolism	Glycolysis/gluconeogenesis
SAUSA300_RS11450	-	0.47039	0.842812	1	2	0	hypothetical protein
SAUSA300_RS11455	pyrG	-0.365797	0.875799	0	0	0	CTP synthetase	Metabolism	Purines, pyrimidines, nucleosides, and nucleotides	Pyrimidine ribonucleotide biosynthesis
SAUSA300_RS11460	rpoE	0.33605	0.830831	0	0	0	DNA-directed RNA polymerase subunit delta	Genetic information processing	Transcription	DNA-dependent RNA polymerase
SAUSA300_RS11465	-	-0.230965	0.902473	0	0	0	N-acetyltransferase	Genetic information processing	Protein synthesis	Ribosomal proteins: synthesis and modification
SAUSA300_RS11475	coaA	0.746432	0.583459	0	0	0	type II pantothenate kinase	Metabolism	Biosynthesis of cofactors, prosthetic groups, and carriers	Pantothenate and coenzyme A
SAUSA300_RS11480	-	0.0544465	0.966779	0	0	0	DUF2750 domain-containing protein
SAUSA300_RS11485	-	-3.2163	0.000167449	3	3	0	ATP-grasp domain-containing protein	Metabolism	Fatty acid and phospholipid metabolism	Biosynthesis
SAUSA300_RS11490	hmrA	-1.35055	0.371807	1	1	0	aminobenzoyl-glutamate utilization protein B	Genetic information processing	Protein fate	Degradation of proteins, peptides, and glycopeptides
SAUSA300_RS11495	luxS	-2.88598	0.00157214	3	3	0	S-ribosylhomocysteine lyase
SAUSA300_RS11505	pdp	1.19375	0.379294	0	0	0	pyrimidine-nucleoside phosphorylase	Metabolism	Purines, pyrimidines, nucleosides, and nucleotides	Other
SAUSA300_RS11515	deoC2	1.75418	0.0879586	0	0	0	2-deoxyribose-5-phosphate aldolase	Metabolism	Energy metabolism; Purines, pyrimidines, nucleosides, and nucleotides	Other
SAUSA300_RS11520	deoD	-0.649176	0.476447	0	0	0	purine-nucleoside phosphorylase	Metabolism	Purines, pyrimidines, nucleosides, and nucleotides	Salvage of nucleosides and nucleotides
SAUSA300_RS11525	dps	2.94926	0.0276363	0	0	0	DNA starvation/stationary phase protection protein	Metabolism	Transport and binding proteins	Cations and iron carrying compounds
SAUSA300_RS11530	-	-0.826838	0.619469	1	1	0	hypothetical protein
SAUSA300_RS11535	-	-0.304667	0.787613	0	0	0	EVE domain-containing protein
SAUSA300_RS11540	-	-1.06288	0.549575	4	5	1	hypothetical protein	Cellular processes	Cellular processes	Chemotaxis and motility
SAUSA300_RS11545	manA	-0.936595	0.382923	0	0	0	mannose-6-phosphate isomerase	Metabolism	Energy metabolism	Sugars
SAUSA300_RS11550	-	-2.96556	0.00529546	2	2	0	NAD(P)-dependent oxidoreductase		Unknown function	Enzymes of unknown specificity
SAUSA300_RS11555	czrA	-1.36147	0.38094	3	3	1	transcriptional regulator	Signal transduction	Regulatory functions	DNA interactions
SAUSA300_RS11560	czrB	-1.63212	0.106154	0	0	0	cation transporter	Metabolism	Transport and binding proteins	Cations and iron carrying compounds
SAUSA300_RS11565	-	-0.182089	0.891539	0	0	0	lytic regulatory protein
SAUSA300_RS11590	-	-0.964277	0.46043	2	2	0	HAD family phosphatase		Unknown function	Enzymes of unknown specificity
SAUSA300_RS11595	-	-0.273102	0.918959	2	2	0	iron ABC transporter ATP-binding protein	Metabolism	Transport and binding proteins	Unknown substrate
SAUSA300_RS11600	glmS	0.301255	0.803525	0	0	0	glutamine--fructose-6-phosphate aminotransferase	Metabolism; Cell structure	Central intermediary metabolism; Cell envelope	Amino sugars; Biosynthesis and degradation of murein sacculus and peptidoglycan
SAUSA300_RS11605	mtlF	-1.37701	0.35925	1	1	0	PTS mannitol transporter subunit IICB	Metabolism	Transport and binding proteins; Signal transduction	Carbohydrates, organic alcohols, and acids; PTS
SAUSA300_RS11610	mtlR	-1.72074	0.0616487	1	1	0	PTS lactose transporter subunit IIB	Metabolism	Transport and binding proteins; Signal transduction	Carbohydrates, organic alcohols, and acids; PTS
SAUSA300_RS11615	mtlA	-0.450585	0.830831	2	2	0	PTS mannitol transporter subunit IIA	Metabolism	Transport and binding proteins; Signal transduction	Carbohydrates, organic alcohols, and acids; PTS
SAUSA300_RS11620	mtlD	-0.485707	0.751383	0	1	0	mannitol-1-phosphate 5-dehydrogenase	Metabolism	Transport and binding proteins; Signal transduction	Carbohydrates, organic alcohols, and acids; PTS
SAUSA300_RS11630	glmM	-0.677767	0.369436	0	0	0	phosphoglucosamine mutase	Metabolism; Cell structure	Central intermediary metabolism; Cell envelope	Amino sugars; Biosynthesis and degradation of murein sacculus and peptidoglycan
SAUSA300_RS11635	-	-1.30557	0.125339	1	1	0	hypothetical protein
SAUSA300_RS11640	cdaA	-0.613874	0.488847	0	0	0	ABC transporter permease		Hypothetical proteins	Conserved
SAUSA300_RS11645	rocF	0.649073	0.754761	1	1	0	arginase
SAUSA300_RS11705	salA	0.467	0.605195	0	0	0	chromosome partitioning protein ParA
SAUSA300_RS11710	lmrS	-0.709431	0.642461	1	2	0	MFS transporter	Cellular processes; Metabolism	Cellular processes; Transport and binding proteins	Toxin production and resistance; Other
SAUSA300_RS11715	sepA	-0.416588	0.878563	0	1	0	multidrug resistance efflux pump SepA
SAUSA300_RS11720	sdrM	-0.71795	0.723001	0	1	0	MFS transporter	Cellular processes; Metabolism	Cellular processes; Transport and binding proteins	Toxin production and resistance; Other
SAUSA300_RS11725	-	-1.44799	0.24003	2	2	0	hemolysin III
SAUSA300_RS11730	-	0.217589	0.882165	0	0	0	uridylyltransferase		Hypothetical proteins	Conserved
SAUSA300_RS11735	-	0.3377	0.787893	0	0	0	metal-dependent hydrolase	Metabolism	Energy metabolism	Electron transport
SAUSA300_RS11740	-	3.87839	0.00299211	0	0	0	hypothetical protein
SAUSA300_RS11745	-	0.283751	0.904872	0	0	0	membrane protein	Cellular processes	Cellular processes	Sporulation and germination
SAUSA300_RS11750	htsC	0.158655	0.959163	2	3	0	iron-dicitrate ABC transporter permease	Metabolism	Transport and binding proteins	Cations and iron carrying compounds
SAUSA300_RS11755	htsB	-1.58643	0.171858	0	1	0	iron ABC transporter permease	Metabolism	Transport and binding proteins	Cations and iron carrying compounds
SAUSA300_RS11760	htsA	-0.889202	0.538795	0	0	0	ABC transporter substrate-binding protein	Metabolism	Transport and binding proteins	Cations and iron carrying compounds
SAUSA300_RS11770	-	-0.334319	0.834364	1	1	0	alanine racemase	Cell structure	Cell envelope	Biosynthesis and degradation of murein sacculus and peptidoglycan
SAUSA300_RS11775	-	-0.03175	0.982283	0	0	0	IucA/IucC family siderophore biosynthesis protein
SAUSA300_RS11780	-	-1.4047	0.288385	0	0	0	MFS transporter	Metabolism	Transport and binding proteins	Cations and iron carrying compounds
SAUSA300_RS11785	-	-0.148851	0.927834	0	0	0	IucA/IucC family siderophore biosynthesis protein
SAUSA300_RS11805	asp23	-0.738653	0.695033	0	0	0	Asp23/Gls24 family envelope stress response protein
SAUSA300_RS11810	-	-2.89782	0.0367135	2	2	0	hypothetical protein	Genetic information processing	Protein fate	Protein modification and repair
SAUSA300_RS11815	amaP	-2.04307	0.137102	1	1	0	hypothetical protein
SAUSA300_RS11820	opuD2	-2.26718	0.105121	2	2	0	glycine/betaine ABC transporter permease	Metabolism	Transport and binding proteins	Other
SAUSA300_RS11825	-	-0.0929293	0.961516	1	1	0	zinc-binding alcohol dehydrogenase	Metabolism	Energy metabolism	Fermentation
SAUSA300_RS11830	-	1.23915	0.254303	0	0	0	NADP-dependent oxidoreductase
SAUSA300_RS11835	-	0.276413	0.879357	1	2	0	alpha/beta hydrolase
SAUSA300_RS11840	lacG	1.64931	0.280947	1	1	1	6-phospho-beta-galactosidase	Metabolism	Energy metabolism	Biosynthesis and degradation of polysaccharides
SAUSA300_RS11845	lacE	1.18877	0.553337	2	3	1	PTS lactose EIICB component	Metabolism	Transport and binding proteins; Signal transduction	Carbohydrates, organic alcohols, and acids; PTS
SAUSA300_RS11850	lacF	0	1	10	11	11	lactose-specific phosphotransferase enzyme IIA component	Metabolism	Transport and binding proteins	Carbohydrates, organic alcohols, and acids
SAUSA300_RS11855	lacD	2.71356	0.171858	5	6	4	tagatose 1,6-diphosphate aldolase	Metabolism	Energy metabolism	Biosynthesis and degradation of polysaccharides
SAUSA300_RS11860	lacC	0.247123	0.951186	7	7	7	tagatose-6-phosphate kinase	Metabolism	Energy metabolism	Biosynthesis and degradation of polysaccharides
SAUSA300_RS11875	lacR	-0.602279	0.733249	1	1	0	DeoR/GlpR transcriptional regulator	Signal transduction	Regulatory functions	DNA interactions
SAUSA300_RS11880	cobB	-0.260942	0.878563	2	2	0	NAD-dependent protein deacylase
SAUSA300_RS11900	-	0.244274	0.889233	1	2	0	aldo/keto reductase
SAUSA300_RS11905	-	0.66296	0.768034	6	6	1	MerR family transcriptional regulator	Signal transduction	Regulatory functions	DNA interactions
SAUSA300_RS11915	hysA	0.423013	0.851219	1	1	0	hyaluronate lyase	Virulence	Virulence	Virulence
SAUSA300_RS11930	-	-1.25052	0.638226	7	7	1	toxin
SAUSA300_RS11935	budA1	-1.2183	0.433404	4	4	0	alpha-acetolactate decarboxylase	Metabolism	Energy metabolism	Fermentation
SAUSA300_RS11940	budB	0.596168	0.773135	1	1	0	acetolactate synthase AlsS	Metabolism	Energy metabolism	Fermentation
SAUSA300_RS11985	rpsI	-0.531689	0.748982	0	0	0	30S ribosomal protein S9	Genetic information processing	Protein synthesis	Ribosomal proteins: synthesis and modification
SAUSA300_RS11990	rplM	-0.345483	0.855154	0	0	0	50S ribosomal protein L13	Genetic information processing	Protein synthesis	Ribosomal proteins: synthesis and modification
SAUSA300_RS11995	truA	0.678399	0.55428	1	1	0	tRNA pseudouridine(38-40) synthase TruA	Genetic information processing	Protein synthesis	tRNA and rRNA base modification
SAUSA300_RS12000	ecfT	0.175808	0.900982	1	1	0	energy-coupling factor transporter protein EcfT	Metabolism	Transport and binding proteins	Cations and iron carrying compounds
SAUSA300_RS12005	cbiO1	-0.374809	0.770255	0	0	0	energy-coupling factor transporter ATPase	Metabolism	Transport and binding proteins	Unknown substrate
SAUSA300_RS12010	cbiO	0.503286	0.755984	0	0	0	energy-coupling factor transporter ATPase	Metabolism	Transport and binding proteins	Unknown substrate
SAUSA300_RS12015	rplQ	-0.835597	0.472636	0	0	0	50S ribosomal protein L17	Genetic information processing	Protein synthesis	Ribosomal proteins: synthesis and modification
SAUSA300_RS12020	rpoA	-0.239989	0.875799	0	0	0	DNA-directed RNA polymerase subunit alpha	Genetic information processing	Transcription	DNA-dependent RNA polymerase
SAUSA300_RS12025	rpsK	0.0227174	0.98813	0	0	0	30S ribosomal protein S11	Genetic information processing	Protein synthesis	Ribosomal proteins: synthesis and modification
SAUSA300_RS12030	rpsM	0.796602	0.582719	0	0	0	30S ribosomal protein S13	Genetic information processing	Protein synthesis	Ribosomal proteins: synthesis and modification
SAUSA300_RS12035	rpmJ	-1.26957	0.47698	4	4	0	50S ribosomal protein L36	Genetic information processing	Protein synthesis	Ribosomal proteins: synthesis and modification
SAUSA300_RS12040	infA	-0.0720083	0.969884	0	0	0	translation initiation factor IF-1	Genetic information processing	Protein synthesis	Translation factors
SAUSA300_RS12045	adk	0.597715	0.655725	0	0	0	adenylate kinase	Metabolism	Purines, pyrimidines, nucleosides, and nucleotides	Nucleotide and nucleoside interconversions
SAUSA300_RS12050	secY	-0.315977	0.854642	0	0	0	protein translocase subunit SecY	Genetic information processing	Protein fate	Protein and peptide secretion and trafficking
SAUSA300_RS12055	rplO	0.477105	0.77456	0	0	0	50S ribosomal protein L15	Genetic information processing	Protein synthesis	Ribosomal proteins: synthesis and modification
SAUSA300_RS12060	rpmD	-1.42331	0.351434	1	1	0	50S ribosomal protein L30	Genetic information processing	Protein synthesis	Ribosomal proteins: synthesis and modification
SAUSA300_RS12065	rpsE	0.849674	0.606969	0	0	0	30S ribosomal protein S5	Genetic information processing	Protein synthesis	Ribosomal proteins: synthesis and modification
SAUSA300_RS12070	rplR	0.31416	0.891539	0	0	0	50S ribosomal protein L18	Genetic information processing	Protein synthesis	Ribosomal proteins: synthesis and modification
SAUSA300_RS12075	rplF	-0.352274	0.843625	0	0	0	50S ribosomal protein L6	Genetic information processing	Protein synthesis	Ribosomal proteins: synthesis and modification
SAUSA300_RS12080	rpsH	-0.101659	0.959163	0	0	0	30S ribosomal protein S8	Genetic information processing	Protein synthesis	Ribosomal proteins: synthesis and modification
SAUSA300_RS12085	rpsN	0.349586	0.877728	0	0	0	30S ribosomal protein S14 type Z	Genetic information processing	Protein synthesis	Ribosomal proteins: synthesis and modification
SAUSA300_RS12090	rplE	0.249895	0.906555	0	0	0	50S ribosomal protein L5	Genetic information processing	Protein synthesis	Ribosomal proteins: synthesis and modification
SAUSA300_RS12095	rplX	-0.0730786	0.970962	0	0	0	50S ribosomal protein L24	Genetic information processing	Protein synthesis	Ribosomal proteins: synthesis and modification
SAUSA300_RS12100	rplN	-0.830973	0.49759	0	0	0	50S ribosomal protein L14	Genetic information processing	Protein synthesis	Ribosomal proteins: synthesis and modification
SAUSA300_RS12105	rpsQ	-0.0812082	0.969993	0	0	0	30S ribosomal protein S17	Genetic information processing	Protein synthesis	Ribosomal proteins: synthesis and modification
SAUSA300_RS12110	rpmC	0.673441	0.606969	0	0	0	50S ribosomal protein L29	Genetic information processing	Protein synthesis	Ribosomal proteins: synthesis and modification
SAUSA300_RS12115	rplP	0.81995	0.587067	0	0	0	50S ribosomal protein L16	Genetic information processing	Protein synthesis	Ribosomal proteins: synthesis and modification
SAUSA300_RS12120	rpsC	0.0847202	0.966779	0	0	0	30S ribosomal protein S3	Genetic information processing	Protein synthesis	Ribosomal proteins: synthesis and modification
SAUSA300_RS12125	rplV	0.644267	0.75766	0	0	0	50S ribosomal protein L22	Genetic information processing	Protein synthesis	Ribosomal proteins: synthesis and modification
SAUSA300_RS12130	rpsS	0.382381	0.803482	0	0	0	30S ribosomal protein S19	Genetic information processing	Protein synthesis	Ribosomal proteins: synthesis and modification
SAUSA300_RS12135	rplB	0.11194	0.959163	0	0	0	50S ribosomal protein L2	Genetic information processing	Protein synthesis	Ribosomal proteins: synthesis and modification
SAUSA300_RS12140	rplW	0.45569	0.759305	0	0	0	50S ribosomal protein L23	Genetic information processing	Protein synthesis	Ribosomal proteins: synthesis and modification
SAUSA300_RS12150	rplC	1.06237	0.439899	0	0	0	50S ribosomal protein L3	Genetic information processing	Protein synthesis	Ribosomal proteins: synthesis and modification
SAUSA300_RS12165	pbuG	-2.25357	0.0200078	0	0	0	NCS2 family permease	Metabolism	Transport and binding proteins	Nucleosides, purines and pyrimidines
SAUSA300_RS12170	topB	0.0705277	0.959163	0	0	0	DNA topoisomerase III	Genetic information processing	DNA metabolism	DNA replication, recombination, and repair
SAUSA300_RS12180	-	-1.71283	0.0997893	2	2	0	N-acetyltransferase	Genetic information processing	Protein synthesis	Ribosomal proteins: synthesis and modification
SAUSA300_RS12185	glcU	0.663222	0.625036	0	0	0	glucose uptake protein GlcU	Metabolism	Transport and binding proteins	Carbohydrates, organic alcohols, and acids
SAUSA300_RS12195	-	0.991709	0.526793	1	2	1	malonate transporter	Metabolism	Transport and binding proteins	Other
SAUSA300_RS12200	-	-0.861423	0.625036	2	2	0	hypothetical protein
SAUSA300_RS12210	-	-1.4963	0.0995582	1	1	0	AcrB/AcrD/AcrF family protein	Metabolism; Cellular processes	Transport and binding proteins; Cellular processes	Cations and iron carrying compounds; Detoxification
SAUSA300_RS12215	fmhB	-0.907294	0.296666	0	0	0	lipid II:glycine glycyltransferase		Unknown function	General
SAUSA300_RS12225	-	0.113516	0.959163	0	0	0	sulfurtransferase
SAUSA300_RS12230	-	0.168586	0.959163	6	7	3	MarR family transcriptional regulator
SAUSA300_RS12235	-	0.181872	0.937728	1	2	0	MFS transporter
SAUSA300_RS12240	sarV	-1.50485	0.231663	6	7	0	transcriptional regulator	Signal transduction	Regulatory functions	DNA interactions
SAUSA300_RS12260	moaA	0.810647	0.224309	0	0	0	cyclic pyranopterin monophosphate synthase	Metabolism	Biosynthesis of cofactors, prosthetic groups, and carriers	Molybdopterin
SAUSA300_RS12265	mobA	-0.405786	0.735212	1	1	0	molybdenum cofactor guanylyltransferase	Metabolism	Biosynthesis of cofactors, prosthetic groups, and carriers	Molybdopterin
SAUSA300_RS12270	moaD	-0.0248069	0.98813	2	2	0	molybdopterin synthase sulfur carrier subunit	Metabolism	Biosynthesis of cofactors, prosthetic groups, and carriers	Molybdopterin
SAUSA300_RS12275	moaE	0.439633	0.672812	0	0	0	molybdopterin synthase catalytic subunit	Metabolism	Biosynthesis of cofactors, prosthetic groups, and carriers	Molybdopterin
SAUSA300_RS12280	mobB	2.33336	0.0566881	2	3	0	molybdopterin-guanine dinucleotide biosynthesis protein B	Metabolism	Biosynthesis of cofactors, prosthetic groups, and carriers	Molybdopterin
SAUSA300_RS12285	moeA	-0.648496	0.534965	0	0	0	molybdopterin molybdenumtransferase	Metabolism	Biosynthesis of cofactors, prosthetic groups, and carriers	Molybdopterin
SAUSA300_RS12290	moaC	0.105505	0.966856	0	0	0	cyclic pyranopterin monophosphate synthase MoaC	Metabolism	Biosynthesis of cofactors, prosthetic groups, and carriers	Molybdopterin
SAUSA300_RS12295	moaB	-0.174623	0.9122	0	0	0	molybdenum cofactor biosynthesis protein	Metabolism	Biosynthesis of cofactors, prosthetic groups, and carriers	Molybdopterin
SAUSA300_RS12300	moeB	-0.234937	0.854708	0	0	0	molybdopterin biosynthesis protein MoeB	Metabolism	Biosynthesis of cofactors, prosthetic groups, and carriers	Thiamine
SAUSA300_RS12305	modC	-0.0833415	0.971162	2	2	0	molybdenum ABC transporter ATP-binding protein	Metabolism	Transport and binding proteins	Anions
SAUSA300_RS12310	modB	-1.17453	0.221577	2	2	0	molybdenum ABC transporter permease subunit	Metabolism	Transport and binding proteins	Anions
SAUSA300_RS12315	modA	-1.94608	0.0419904	2	2	0	molybdate ABC transporter substrate-binding protein	Metabolism	Transport and binding proteins	Anions
SAUSA300_RS12320	fdhD	1.18997	0.194038	0	0	0	sulfurtransferase FdhD	Metabolism	Energy metabolism	Anaerobic; Electron transport
SAUSA300_RS12325	-	0.0577493	0.970962	1	2	0	N-acetyltransferase	Genetic information processing	Protein synthesis	Ribosomal proteins: synthesis and modification
SAUSA300_RS12330	bioY	0.579682	0.737178	1	2	0	biotin transporter BioY	Metabolism	Transport and binding proteins	Unknown substrate
SAUSA300_RS12335	-	-1.41603	0.296601	5	6	0	purine nucleosidase	Metabolism	Biosynthesis of cofactors, prosthetic groups, and carriers	Menaquinone and ubiquinone
SAUSA300_RS12340	fhuD2	-1.26103	0.260283	0	0	0	ferrichrome ABC transporter substrate-binding protein
SAUSA300_RS12345	ydbM	0.789076	0.655725	1	1	0	acyl-CoA dehydrogenase	Metabolism	Central intermediary metabolism	Sulfur metabolism
SAUSA300_RS12350	-	2.05624	0.221577	5	6	1	urea transporter	Metabolism	Transport and binding proteins	Other
SAUSA300_RS12355	ureA	1.20207	0.643636	8	9	5	urease subunit gamma	Metabolism	Central intermediary metabolism	Nitrogen metabolism
SAUSA300_RS12360	ureB	3.11718	0.0906779	4	5	5	urease subunit beta	Metabolism	Central intermediary metabolism	Nitrogen metabolism
SAUSA300_RS12365	ureC	1.49479	0.412457	3	3	0	urease subunit alpha	Metabolism	Central intermediary metabolism	Nitrogen metabolism
SAUSA300_RS12370	ureE	0.173902	0.952068	5	5	1	urease accessory protein UreE	Metabolism	Central intermediary metabolism	Nitrogen metabolism
SAUSA300_RS12375	ureF	0.676524	0.762063	3	3	2	urease accessory protein UreF	Metabolism	Central intermediary metabolism	Nitrogen metabolism
SAUSA300_RS12380	ureG	2.05852	0.088818	0	1	0	urease accessory protein UreG	Metabolism	Central intermediary metabolism	Nitrogen metabolism
SAUSA300_RS12385	ureD	2.22381	0.1213	2	2	1	urease accessory protein	Metabolism	Central intermediary metabolism	Nitrogen metabolism
SAUSA300_RS12390	sarR	-0.15466	0.951186	0	0	0	transcriptional regulator	Signal transduction	Regulatory functions	DNA interactions
SAUSA300_RS12400	-	-0.352455	0.84125	2	2	0	hypothetical protein
SAUSA300_RS12405	sarY	0.448607	0.84071	5	6	0	transcriptional regulator	Signal transduction	Regulatory functions	DNA interactions
SAUSA300_RS12410	-	-1.06335	0.583423	2	2	0	AraC family transcriptional regulator
SAUSA300_RS12415	ssaA	0.168437	0.952068	0	0	0	CHAP domain-containing protein
SAUSA300_RS12425	nhaC	2.03362	0.0666782	0	0	0	Na+/H+ antiporter NhaC	Metabolism	Transport and binding proteins	Cations and iron carrying compounds
SAUSA300_RS12430	-	0.665152	0.647346	0	0	0	octopine dehydrogenase
SAUSA300_RS12435	-	-1.66737	0.12874	1	2	0	membrane protein
SAUSA300_RS12440	-	2.37563	0.0476717	0	0	1	CHAP domain-containing protein	Cell structure	Cell envelope	Surface structures
SAUSA300_RS12450	-	0.868228	0.478004	0	0	0	2-hydroxyacid dehydrogenase	Metabolism	Amino acid biosynthesis	Serine family
SAUSA300_RS12455	-	0.524243	0.7018	1	1	0	hypothetical protein
SAUSA300_RS12460	-	-0.404718	0.754761	1	1	0	N-acetylmuramoyl-L-alanine amidase	Genetic information processing	DNA metabolism	DNA replication, recombination, and repair
SAUSA300_RS12470	-	-1.24159	0.321849	3	4	0	hypothetical protein
SAUSA300_RS12475	fdhA	-0.0865822	0.962673	0	0	0	formate dehydrogenase subunit alpha	Metabolism	Energy metabolism	Fermentation
SAUSA300_RS12480	-	0.901698	0.334502	1	2	0	transcriptional regulator	Signal transduction	Regulatory functions	Other
SAUSA300_RS12485	-	0.97609	0.524974	1	1	0	inositol monophosphatase	Metabolism	Amino acid biosynthesis	Histidine family
SAUSA300_RS12490	-	-0.702931	0.478961	1	1	0	YafY family transcriptional regulator		Unknown function	General
SAUSA300_RS12500	spdB	-1.06048	0.475292	0	0	0	CPBP family intramembrane metalloprotease
SAUSA300_RS12510	-	-0.603478	0.711594	0	0	0	MurR/RpiR family transcriptional regulator
SAUSA300_RS12515	-	-1.15286	0.0566881	0	0	0	alanine glycine permease	Metabolism	Transport and binding proteins	Amino acids, peptides and amines
SAUSA300_RS12520	-	-0.425494	0.775729	0	0	0	hypothetical protein	Cellular processes	Cellular processes	Conjugation
SAUSA300_RS12540	-	-1.15685	0.578199	3	4	0	sodium transporter	Metabolism	Transport and binding proteins	Carbohydrates, organic alcohols, and acids
SAUSA300_RS12545	-	0.288549	0.904872	1	1	0	hypothetical protein
SAUSA300_RS12550	glvC	2.60431	0.0546443	1	1	0	PTS alpha-glucoside transporter subunit IIBC	Metabolism	Transport and binding proteins	Carbohydrates, organic alcohols, and acids
SAUSA300_RS12555	-	-2.37134	0.0374776	4	5	0	MurR/RpiR family transcriptional regulator
SAUSA300_RS12560	-	-0.102748	0.958895	0	0	0	hypothetical protein		Hypothetical proteins	Conserved
SAUSA300_RS12565	-	-1.8866	0.0566881	1	1	0	sodium:proton antiporter	Metabolism	Transport and binding proteins	Cations and iron carrying compounds
SAUSA300_RS12570	-	-0.790463	0.473226	2	3	0	hypothetical protein
SAUSA300_RS12575	-	-1.33027	0.461822	1	1	0	oxidoreductase	Metabolism	Fatty acid and phospholipid metabolism	Biosynthesis
SAUSA300_RS12580	-	-2.19593	0.0922555	0	0	0	N-acetyl-L,L-diaminopimelate deacetylase	Genetic information processing	Protein fate	Degradation of proteins, peptides, and glycopeptides
SAUSA300_RS12585	hutI	-1.14839	0.644234	5	6	0	imidazolonepropionase	Metabolism	Energy metabolism	Amino acids and amines
SAUSA300_RS12590	hutU	2.61675	0.166342	0	0	1	urocanate hydratase	Metabolism	Energy metabolism	Amino acids and amines
SAUSA300_RS12595	hutR	-0.801132	0.644234	3	4	0	LysR family transcriptional regulator	Signal transduction	Regulatory functions	DNA interactions
SAUSA300_RS12605	hutG	-0.841377	0.64034	0	0	0	formimidoylglutamase	Metabolism	Energy metabolism	Amino acids and amines
SAUSA300_RS12610	lyrA	0.693975	0.58893	0	0	0	lysostaphin resistance protein A
SAUSA300_RS12615	rpiA	-1.00928	0.385711	0	0	0	ribose-5-phosphate isomerase	Metabolism	Energy metabolism	Pentose phosphate pathway
SAUSA300_RS12620	-	-0.0547306	0.972263	0	0	0	MOSC domain-containing protein
SAUSA300_RS12630	galM	-1.80229	0.00715119	1	1	0	galactose mutarotase	Metabolism	Energy metabolism	Sugars
SAUSA300_RS12640	-	-0.992729	0.460425	2	2	0	sodium ABC transporter permease	Metabolism	Purines, pyrimidines, nucleosides, and nucleotides	Purine ribonucleotide biosynthesis
SAUSA300_RS12645	-	-0.105728	0.961516	2	2	0	sodium ABC transporter ATP-binding protein	Metabolism	Transport and binding proteins	Other
SAUSA300_RS12650	-	-1.84437	0.147457	4	5	0	DUF805 domain-containing protein
SAUSA300_RS12655	-	0.0617788	0.979376	2	4	1	DNA-3-methyladenine glycosylase	Genetic information processing	DNA metabolism	DNA replication, recombination, and repair
SAUSA300_RS12660	gltS	-0.205533	0.933826	0	1	0	sodium/glutamate symporter	Metabolism	Transport and binding proteins	Amino acids, peptides and amines
SAUSA300_RS12665	fni	-0.165822	0.879224	0	0	0	type 2 isopentenyl-diphosphate Delta-isomerase	Metabolism	Biosynthesis of cofactors, prosthetic groups, and carriers	Other
SAUSA300_RS12670	corA	0.0663757	0.965526	1	1	0	cobalt transporter CorA	Metabolism	Transport and binding proteins	Cations and iron carrying compounds
SAUSA300_RS12675	-	0.470557	0.779542	0	0	0	3-hydroxyacyl-CoA dehydrogenase		Unknown function	General
SAUSA300_RS12680	-	0.259205	0.877728	1	1	0	hypothetical protein
SAUSA300_RS12685	-	0.18599	0.900238	0	1	0	alpha/beta hydrolase
SAUSA300_RS12690	-	-1.65606	0.0786434	2	2	0	hypothetical protein	Genetic information processing	Protein fate	Protein and peptide secretion and trafficking
SAUSA300_RS12695	-	1.70394	0.357745	1	1	0	MFS transporter	Cellular processes; Metabolism	Cellular processes; Transport and binding proteins	Toxin production and resistance; Other
SAUSA300_RS12700	-	0.893876	0.658744	3	4	0	HlyD family secretion protein	Metabolism	Transport and binding proteins	Other
SAUSA300_RS12705	-	0.283406	0.882165	1	2	0	TetR family transcriptional regulator
SAUSA300_RS12710	tcaB	-0.563198	0.768034	3	4	0	Bcr/CflA family drug resistance efflux transporter	Metabolism	Transport and binding proteins
SAUSA300_RS12720	tcaA	1.33883	0.0970595	0	0	0	zinc ribbon domain-containing protein	Signal transduction	Regulatory functions	DNA interactions
SAUSA300_RS12730	tcaR	-0.0160419	0.9907	2	2	0	transcriptional regulator	Signal transduction	Regulatory functions	DNA interactions
SAUSA300_RS12735	-	-0.0966469	0.970962	0	0	0	membrane protein
SAUSA300_RS12745	hrtA	2.79672	0.1329	3	4	3	hemin ABC transporter ATP-binding protein	Metabolism	Transport and binding proteins	Cations and iron carrying compounds
SAUSA300_RS12750	htrB	2.16742	0.324468	3	4	5	hemin ABC transporter permease	Metabolism	Transport and binding proteins	Cations and iron carrying compounds
SAUSA300_RS12755	hssR	0.565963	0.715685	0	1	0	DNA-binding response regulator	Signal transduction	Signal transduction	Two-component systems
SAUSA300_RS12760	hssS	-0.497842	0.77271	1	1	0	two-component sensor histidine kinase	Signal transduction	Signal transduction	Two-component systems
SAUSA300_RS12765	-	-0.782431	0.663549	5	6	0	LytTR family transcriptional regulator
SAUSA300_RS12770	-	-0.362415	0.875799	5	5	0	DUF3021 domain-containing protein	Cellular processes	Cellular processes	Pathogenesis
SAUSA300_RS12775	mqo1	0.536624	0.706981	0	0	0	malate:quinone oxidoreductase	Metabolism	Energy metabolism	TCA cycle
SAUSA300_RS12780	lctP2	-4.48342	1.78204e-07	0	0	0	L-lactate permease	Metabolism	Transport and binding proteins	Carbohydrates, organic alcohols, and acids
SAUSA300_RS12785	-	-0.865921	0.285645	0	0	0	CDP-glycerol glycerophosphotransferase family protein	Genetic information processing	Mobile and extrachromosomal element functions	Prophage functions
SAUSA300_RS12795	paiA	0.0333118	0.984276	3	4	0	N-acetyltransferase	Genetic information processing	Protein synthesis	Ribosomal proteins: synthesis and modification
SAUSA300_RS12800	-	1.55566	0.130818	0	0	0	quinone oxidoreductase		Unknown function	Enzymes of unknown specificity
SAUSA300_RS12805	-	-0.147829	0.951186	2	2	0	N-acetyltransferase	Genetic information processing	Protein synthesis	Ribosomal proteins: synthesis and modification
SAUSA300_RS12810	iruO	1.40841	0.403426	0	0	0	ferredoxin--NADP(+) reductase	Metabolism	Energy metabolism	Electron transport
SAUSA300_RS12820	-	-2.42315	0.0532585	3	3	0	membrane protein
SAUSA300_RS12830	-	0.681893	0.730133	3	3	1	phage infection protein
SAUSA300_RS12835	-	-1.64934	0.162896	4	5	0	TetR/AcrR family transcriptional regulator
SAUSA300_RS12840	cobI	0.0813829	0.961516	0	0	0	magnesium transporter CorA	Metabolism	Transport and binding proteins	Cations and iron carrying compounds
SAUSA300_RS12845	scrA	-1.15116e-05	1	3	3	0	PTS sucrose transporter subunit IIBC	Metabolism	Transport and binding proteins	Carbohydrates, organic alcohols, and acids
SAUSA300_RS12850	-	2.90117	0.0195739	0	1	0	hypothetical protein
SAUSA300_RS12865	-	-1.36121	0.39823	1	1	0	DUF4889 domain-containing protein
SAUSA300_RS12870	gltT	-0.375961	0.775244	0	0	0	proton/sodium-glutamate symport protein GltT	Metabolism	Transport and binding proteins
SAUSA300_RS12875	-	-0.399645	0.830831	0	0	0	hypothetical protein
SAUSA300_RS12880	sarZ	-1.41406	0.22616	0	0	0	transcriptional regulator	Signal transduction	Regulatory functions	DNA interactions
SAUSA300_RS12890	narK	-5.77856	2.09108e-09	3	3	0	MFS transporter	Metabolism	Transport and binding proteins	Anions
SAUSA300_RS12905	nreC	-1.78116	0.19318	1	1	0	DNA-binding response regulator	Signal transduction	Signal transduction	Two-component systems
SAUSA300_RS12910	nreB	-1.50418	0.24003	0	0	0	sensor histidine kinase	Signal transduction	Signal transduction	Two-component systems
SAUSA300_RS12915	nreA	-1.08316	0.501638	1	1	0	GAF domain-containing protein	Signal transduction; Metabolism	Regulatory functions; Central intermediary metabolism	DNA interactions; Nitrogen fixation
SAUSA300_RS12920	narI	-3.67727	0.00445072	3	3	0	nitrate reductase subunit gamma	Metabolism	Energy metabolism	Anaerobic
SAUSA300_RS12925	narJ	-2.63739	0.129204	3	3	2	nitrate reductase molybdenum cofactor assembly chaperone	Metabolism	Energy metabolism	Anaerobic
SAUSA300_RS12930	narH	-3.67268	0.0185522	3	3	0	nitrate reductase subunit beta	Metabolism	Energy metabolism	Anaerobic
SAUSA300_RS12935	narG	-3.16832	0.0107909	0	0	0	nitrate reductase subunit alpha	Metabolism	Energy metabolism	Anaerobic
SAUSA300_RS12940	nasF	-2.3624	0.1329	3	3	0	uroporphyrinogen-III C-methyltransferase	Metabolism	Central intermediary metabolism	Nitrogen metabolism
SAUSA300_RS12945	nasE	-3.73925	0.011095	7	7	1	nitrite reductase (NAD(P)H) small subunit	Metabolism	Central intermediary metabolism	Nitrogen metabolism
SAUSA300_RS12950	nasD	-3.44047	0.00105519	1	1	0	nitrite reductase large subunit	Metabolism	Central intermediary metabolism	Nitrogen metabolism
SAUSA300_RS12955	nirR	-3.18668	0.0104337	4	4	0	cobalamin biosynthesis protein CbiX	Signal transduction	Regulatory functions	DNA interactions
SAUSA300_RS12960	-	-0.8781	0.542193	3	3	0	N-acetyltransferase
SAUSA300_RS12965	-	-2.95662	0.00844892	1	1	0	formate/nitrite transporter	Metabolism	Transport and binding proteins	Carbohydrates, organic alcohols, and acids
SAUSA300_RS12980	-	0.613513	0.64319	0	0	0	zinc ABC transporter substrate-binding protein	Metabolism	Transport and binding proteins	Unknown substrate
SAUSA300_RS13000	dsbA	-2.50909	0.0546443	5	6	0	protein disulfide-isomerase
SAUSA300_RS13005	-	-0.815882	0.549928	0	0	0	cystatin-like fold lipoprotein
SAUSA300_RS13010	fmhA	2.16772	0.0476717	0	0	0	aminoacyltransferase		Unknown function	General
SAUSA300_RS13015	tcyC	2.76357	0.00208526	0	0	0	amino acid ABC transporter ATP-binding protein	Metabolism	Transport and binding proteins	Amino acids, peptides and amines
SAUSA300_RS13020	tcyB	1.62373	0.196451	0	0	0	amino acid ABC transporter permease	Metabolism	Transport and binding proteins	Amino acids, peptides and amines
SAUSA300_RS13025	tcyA	2.25686	0.0120631	0	0	0	amino acid ABC transporter substrate-binding protein	Metabolism	Transport and binding proteins	Amino acids, peptides and amines
SAUSA300_RS13030	mdeA	0.52475	0.739252	1	1	0	drug:proton antiporter	Cellular processes; Metabolism	Cellular processes; Transport and binding proteins	Toxin production and resistance; Other
SAUSA300_RS13045	gpmA	2.44544	0.00837252	0	0	0	2,3-bisphosphoglycerate-dependent phosphoglycerate mutase
SAUSA300_RS13050	-	-1.95747	0.0102761	1	1	0	cation transporter	Metabolism	Transport and binding proteins	Cations and iron carrying compounds
SAUSA300_RS13060	sbi	0.802441	0.628055	0	0	0	immunoglobulin-binding protein sbi	Virulence	Virulence	Virulence
SAUSA300_RS13070	hlgA	6.25013	1.47406e-06	0	0	0	gamma-hemolysin component A	Virulence	Virulence	Virulence
SAUSA300_RS13075	hlgC	5.80658	2.7858e-05	0	0	2	gamma-hemolysin component C	Virulence	Virulence	Virulence
SAUSA300_RS13080	hlgB	5.70214	1.1832e-05	0	0	1	gamma-hemolysin component B	Virulence	Virulence	Virulence
SAUSA300_RS13085	bioX	1.38846	0.55428	6	7	6	hypothetical protein	Metabolism	Biosynthesis of cofactors, prosthetic groups, and carriers	Biotin
SAUSA300_RS13090	bioW	4.25912	0.00145555	0	0	0	6-carboxyhexanoate--CoA ligase	Metabolism	Biosynthesis of cofactors, prosthetic groups, and carriers	Biotin
SAUSA300_RS13095	bioF	2.66686	0.0667353	2	2	0	8-amino-7-oxononanoate synthase	Metabolism	Biosynthesis of cofactors, prosthetic groups, and carriers	Biotin
SAUSA300_RS13100	bioB	2.16045	0.16856	2	2	1	biotin synthase	Metabolism	Biosynthesis of cofactors, prosthetic groups, and carriers	Biotin
SAUSA300_RS13105	bioA	2.69644	0.106516	2	2	3	adenosylmethionine--8-amino-7-oxononanoate aminotransferase BioA	Metabolism	Biosynthesis of cofactors, prosthetic groups, and carriers	Biotin
SAUSA300_RS13110	bioD	2.09215	0.382923	4	6	9	dethiobiotin synthase	Metabolism	Biosynthesis of cofactors, prosthetic groups, and carriers	Biotin
SAUSA300_RS13125	-	-1.31382	0.55428	4	5	0	ABC transporter ATP-binding protein	Cell structure; Metabolism	Cell envelope; Transport and binding proteins	Biosynthesis and degradation of surface polysaccharides and lipopolysaccharides; Other
SAUSA300_RS13130	-	-1.8012	0.324468	2	2	2	ABC transporter ATP-binding protein	Cell structure; Metabolism	Cell envelope; Transport and binding proteins	Biosynthesis and degradation of surface polysaccharides and lipopolysaccharides; Other
SAUSA300_RS13145	-	-2.47363	0.0532381	6	8	1	GtrA family protein
SAUSA300_RS13150	-	0.793552	0.445202	0	0	0	glycerate kinase	Metabolism	Energy metabolism	Other
SAUSA300_RS13155	-	1.12638	0.271411	0	1	0	membrane protein
SAUSA300_RS13160	-	-1.20097	0.112489	0	0	0	Bcr/CflA family drug resistance efflux transporter
SAUSA300_RS13165	-	0.0411377	0.984276	4	5	0	AraC family transcriptional regulator
SAUSA300_RS13170	-	-1.28763	0.17188	2	3	0	hypothetical protein
SAUSA300_RS13175	-	1.24764	0.43497	1	1	1	phosphohydrolase
SAUSA300_RS13180	-	2.49198	0.129204	1	1	0	alanine glycine permease	Metabolism	Transport and binding proteins	Amino acids, peptides and amines
SAUSA300_RS13185	-	-1.08234	0.382923	1	1	0	sodium:proton antiporter	Metabolism	Transport and binding proteins	Cations and iron carrying compounds
SAUSA300_RS13195	kimA	-1.51674	0.112489	0	0	0	amino acid permease	Metabolism	Transport and binding proteins	Amino acids, peptides and amines
SAUSA300_RS13205	flp	-0.715994	0.515121	1	2	0	protein flp
SAUSA300_RS13210	-	1.22114	0.270766	1	1	0	NAD(P)-dependent oxidoreductase
SAUSA300_RS13220	-	-1.33393	0.218344	2	2	0	2-dehydropantoate 2-reductase	Metabolism	Biosynthesis of cofactors, prosthetic groups, and carriers	Pantothenate and coenzyme A
SAUSA300_RS13225	-	-1.77319	0.0815547	1	1	0	MFS transporter	Cellular processes; Metabolism	Cellular processes; Transport and binding proteins	Toxin production and resistance; Other
SAUSA300_RS13230	opuCD	-1.96596	0.0786434	3	4	0	amino acid ABC transporter permease	Metabolism	Transport and binding proteins	Amino acids, peptides and amines
SAUSA300_RS13235	opuCC	-2.15757	0.0967345	2	2	0	amino acid transporter	Metabolism	Transport and binding proteins	Amino acids, peptides and amines
SAUSA300_RS13240	opuCB	-3.20376	0.0172505	6	7	0	choline ABC transporter permease	Metabolism	Transport and binding proteins	Amino acids, peptides and amines
SAUSA300_RS13245	opuCA	-2.74862	0.0525099	2	2	0	glycine/betaine ABC transporter ATP-binding protein	Metabolism	Transport and binding proteins	Amino acids, peptides and amines
SAUSA300_RS13260	-	-1.74858	0.171858	3	4	0	hypothetical protein
SAUSA300_RS13265	-	-0.397925	0.857001	1	1	0	amino acid:proton symporter	Metabolism	Transport and binding proteins	Amino acids, peptides and amines
SAUSA300_RS13270	pnbA	-2.39228	0.0290179	2	2	0	carboxylesterase/lipase family protein
SAUSA300_RS13275	-	0.170905	0.907542	1	1	0	MFS transporter
SAUSA300_RS13280	-	-2.41022	0.0869031	5	6	0	iron export ABC transporter permease subunit FetB		Hypothetical proteins	Conserved
SAUSA300_RS13285	-	-3.18026	0.0273938	5	6	0	ABC transporter ATP-binding protein	Cellular processes; Metabolism	Cellular processes; Transport and binding proteins	Toxin production and resistance; Unknown substrate
SAUSA300_RS13290	-	-0.321199	0.884874	0	0	0	peptidase M28	Genetic information processing	Protein fate	Degradation of proteins, peptides, and glycopeptides
SAUSA300_RS13310	-	-1.60012	0.0999104	0	0	0	hypothetical protein	Metabolism	Transport and binding proteins	Amino acids, peptides and amines
SAUSA300_RS13315	-	1.65668	0.103176	0	0	0	FMN-binding glutamate synthase family protein
SAUSA300_RS13320	-	-0.522498	0.775729	0	1	0	hypothetical protein
SAUSA300_RS13325	cntE	1.58376	0.194722	0	0	0	MFS transporter	Metabolism	Transport and binding proteins	Carbohydrates, organic alcohols, and acids
SAUSA300_RS13330	cntF	1.64938	0.21078	0	0	0	ABC transporter ATP-binding protein	Metabolism	Transport and binding proteins	Cations and iron carrying compounds
SAUSA300_RS13335	cntD	2.1645	0.129204	0	0	0	ABC transporter ATP-binding protein	Metabolism	Transport and binding proteins	Cations and iron carrying compounds
SAUSA300_RS13340	cntC	1.11464	0.46043	0	0	1	nickel ABC transporter permease	Metabolism	Transport and binding proteins	Cations and iron carrying compounds
SAUSA300_RS13345	cntB	0.969046	0.515864	0	0	0	peptide ABC transporter permease	Metabolism	Transport and binding proteins	Cations and iron carrying compounds
SAUSA300_RS13350	cntA	2.3723	0.0597227	0	0	0	nickel ABC transporter, nickel/metallophore periplasmic binding protein	Metabolism	Transport and binding proteins	Cations and iron carrying compounds
SAUSA300_RS13355	cntM	4.07313	0.000739376	0	0	3	hypothetical protein
SAUSA300_RS13360	cntL	3.22038	0.0209062	0	0	3	hypothetical protein
SAUSA300_RS13365	cntK	3.80845	0.0049611	0	0	4	diaminopimelate epimerase	Metabolism	Amino acid biosynthesis	Aspartate family
SAUSA300_RS13375	-	-0.205369	0.937728	3	3	0	short-chain dehydrogenase	Metabolism	Fatty acid and phospholipid metabolism	Biosynthesis
SAUSA300_RS13380	-	-0.855704	0.695991	2	2	0	transporter		Hypothetical proteins	Conserved
SAUSA300_RS13385	-	-1.70892	0.306807	3	4	0	carboxymuconolactone decarboxylase family protein
SAUSA300_RS13410	-	0.0112284	0.996654	0	0	0	oxidoreductase
SAUSA300_RS13425	-	1.24756	0.478004	0	0	0	hypothetical protein
SAUSA300_RS13475	pgcA	-0.122935	0.951186	0	0	0	phosphoglucomutase	Metabolism	Central intermediary metabolism	Amino sugars
SAUSA300_RS13520	gtaB	-0.704252	0.521478	0	0	0	UTP--glucose-1-phosphate uridylyltransferase	Cell structure	Cell envelope	Biosynthesis and degradation of surface polysaccharides and lipopolysaccharides
SAUSA300_RS13530	fnbA	3.00891	0.00195742	0	0	0	fibronectin-binding protein A	Virulence	Virulence	Virulence
SAUSA300_RS13545	gntP	1.37234	0.306807	1	1	0	gluconate permease	Metabolism	Transport and binding proteins	Carbohydrates, organic alcohols, and acids
SAUSA300_RS13550	gntK	1.51299	0.280947	1	1	0	gluconate kinase	Metabolism	Energy metabolism	Sugars
SAUSA300_RS13555	gntR	2.50756	0.0618967	1	1	0	GntR family transcriptional regulator	Metabolism	Energy metabolism	Sugars
SAUSA300_RS13560	-	1.04577	0.334502	1	1	0	MerR family transcriptional regulator	Signal transduction	Regulatory functions	DNA interactions
SAUSA300_RS13565	relP	1.37968	0.105121	0	0	0	GTP pyrophosphokinase	Cellular processes	Cellular processes	Adaptations to atypical conditions
SAUSA300_RS13570	-	-1.96947	0.272829	1	1	0	hypothetical protein
SAUSA300_RS13575	-	2.38062	0.0597227	3	3	0	FUSC family protein
SAUSA300_RS13580	-	1.23179	0.48337	0	0	0	MFS transporter	Metabolism	Transport and binding proteins	Carbohydrates, organic alcohols, and acids
SAUSA300_RS13585	-	-1.33795	0.270766	0	0	0	DedA family protein
SAUSA300_RS13605	-	-2.27903	0.0536969	0	1	0	lantibiotic ABC transporter ATP-binding protein
SAUSA300_RS13610	-	-3.16797	0.00195742	2	3	0	ABC transporter permease
SAUSA300_RS13615	fbp	2.13095	0.0654851	0	0	0	fructose 1,6-bisphosphatase	Metabolism	Energy metabolism	Glycolysis/gluconeogenesis
SAUSA300_RS13625	-	0.491078	0.781362	2	2	0	membrane protein
SAUSA300_RS13630	-	3.24829	0.00754903	2	3	0	carboxylesterase	Metabolism	Biosynthesis of cofactors, prosthetic groups, and carriers	Menaquinone and ubiquinone
SAUSA300_RS13635	-	3.76008	0.0125755	2	3	2	ring-cleaving dioxygenase	Metabolism	Energy metabolism	Other
SAUSA300_RS13640	-	0.87201	0.618108	2	3	0	MarR family transcriptional regulator
SAUSA300_RS13650	-	0.615057	0.773135	1	1	0	glyoxalase
SAUSA300_RS13655	frp	1.19288	0.379294	0	1	0	NAD(P)H-dependent oxidoreductase	Metabolism	Biosynthesis of cofactors, prosthetic groups, and carriers	Heme, porphyrin, and cobalamin
SAUSA300_RS13660	ddh	-2.35286	0.0995582	3	4	0	lactate dehydrogenase	Metabolism	Amino acid biosynthesis	Serine family
SAUSA300_RS13665	-	2.82554	0.0291768	0	1	0	haloacid dehalogenase		Unknown function	Enzymes of unknown specificity
SAUSA300_RS13680	srtA	-0.822125	0.546186	1	1	0	class A sortase SrtA	Virulence; Genetic information processing; Cell structure	Protein fate; Cell envelope	Protein and peptide secretion and trafficking; Other
SAUSA300_RS13685	-	-0.111087	0.965724	3	3	0	N-acetyltransferase	Genetic information processing	Protein synthesis	Ribosomal proteins: synthesis and modification
SAUSA300_RS13700	sdaAA	0.211384	0.918959	3	4	0	L-serine dehydratase, iron-sulfur-dependent subunit alpha	Metabolism	Energy metabolism	Amino acids and amines; Glycolysis/gluconeogenesis
SAUSA300_RS13705	sdaAB	1.71992	0.162986	2	3	0	L-serine dehydratase, iron-sulfur-dependent subunit beta	Metabolism	Energy metabolism	Amino acids and amines; Glycolysis/gluconeogenesis
SAUSA300_RS13710	-	2.12644	0.156072	3	3	1	transcriptional regulator
SAUSA300_RS13720	-	-0.681412	0.662812	1	1	0	EamA family transporter	Metabolism	Transport and binding proteins	Amino acids, peptides and amines
SAUSA300_RS13725	-	-0.059078	0.966779	0	0	0	alpha/beta hydrolase		Unknown function	Enzymes of unknown specificity
SAUSA300_RS13730	-	1.11658	0.35925	0	0	0	thiol reductase thioredoxin	Metabolism	Energy metabolism	Electron transport
SAUSA300_RS13735	-	-0.138662	0.958895	4	5	0	acyl-CoA thioester hydrolase		Unknown function	General
SAUSA300_RS13740	glcB	-1.88903	0.0999104	0	0	0	PTS glucoside EIICBA component	Metabolism	Transport and binding proteins	Carbohydrates, organic alcohols, and acids
SAUSA300_RS13745	cidC	-1.0771	0.181111	0	0	0	pyruvate oxidase	Metabolism	Energy metabolism	Aerobic
SAUSA300_RS13750	cidB	-1.12919	0.514556	3	4	1	holin-like protein CidB		Hypothetical proteins	Conserved
SAUSA300_RS13755	cidA	-2.14217	0.219764	6	7	2	holin-like protein CidA
SAUSA300_RS13760	cidR	-0.503713	0.7018	3	3	0	LysR family transcriptional regulator	Signal transduction	Regulatory functions	DNA interactions
SAUSA300_RS13770	-	0.569359	0.721502	0	0	0	CHAP domain-containing protein
SAUSA300_RS13790	mvaA	-1.19812	0.131271	1	1	0	hydroxymethylglutaryl-CoA reductase, degradative	Metabolism	Energy metabolism	Other
SAUSA300_RS13795	mvaS	1.0125	0.613812	0	0	0	hydroxymethylglutaryl-CoA synthase
SAUSA300_RS13800	-	0.473782	0.787045	1	1	0	methylated-DNA--[protein]-cysteine S-methyltransferase	Genetic information processing	DNA metabolism	DNA replication, recombination, and repair
SAUSA300_RS13805	clpL	-0.779051	0.710412	0	0	0	ATP-dependent Clp protease ATP-binding subunit	Genetic information processing	Protein fate	Protein folding and stabilization
SAUSA300_RS13815	feoB	1.24244	0.526793	3	4	1	ferrous iron transporter B	Metabolism	Transport and binding proteins	Cations and iron carrying compounds
SAUSA300_RS13820	feoA	-0.13528	0.970962	10	11	9	ferrous iron transporter A	Metabolism	Transport and binding proteins	Cations and iron carrying compounds
SAUSA300_RS13825	-	0.83671	0.647346	2	2	0	membrane protein	Metabolism	Transport and binding proteins	Unknown substrate
SAUSA300_RS13830	-	-1.03074	0.358799	2	2	0	TetR/AcrR family transcriptional regulator
SAUSA300_RS13840	rocA	2.14134	0.16952	0	0	0	L-glutamate gamma-semialdehyde dehydrogenase	Metabolism	Energy metabolism	Amino acids and amines
SAUSA300_RS13845	-	1.60224	0.250479	2	3	0	maltose O-acetyltransferase
SAUSA300_RS13850	cwrA	3.1714	0.0146438	0	0	1	hypothetical protein
SAUSA300_RS13855	copA	2.1767	0.000156926	0	0	0	copper-exporting P-type ATPase A	Metabolism	Transport and binding proteins	Cations and iron carrying compounds
SAUSA300_RS13860	copZ	-0.10127	0.965526	0	0	0	copper chaperone CopZ	Metabolism	Transport and binding proteins	Cations and iron carrying compounds
SAUSA300_RS13865	-	-1.3152	0.0997893	0	0	0	lactate dehydrogenase	Metabolism	Amino acid biosynthesis	Serine family
SAUSA300_RS13870	-	-2.23934	0.0622329	3	3	0	N-succinyldiaminopimelate aminotransferase
SAUSA300_RS13875	crtN	0.158084	0.951186	0	0	1	dehydrosqualene desaturase	Metabolism	Biosynthesis of cofactors, prosthetic groups, and carriers	Other
SAUSA300_RS13880	crtM	0.227887	0.925313	1	3	0	dehydrosqualene synthase	Metabolism	Biosynthesis of cofactors, prosthetic groups, and carriers	Other
SAUSA300_RS13885	crtQ	-0.964804	0.621209	4	4	0	4,4'-diaponeurosporenoate glycosyltransferase	Metabolism	Biosynthesis of cofactors, prosthetic groups, and carriers	Other
SAUSA300_RS13890	crtP	-1.2089	0.415674	3	3	0	diapolycopene oxygenase	Metabolism	Biosynthesis of cofactors, prosthetic groups, and carriers	Other
SAUSA300_RS13895	crtO	-0.724128	0.751856	6	8	0	hypothetical protein	Metabolism	Biosynthesis of cofactors, prosthetic groups, and carriers	Other
SAUSA300_RS13900	-	1.87822	0.131271	1	1	0	CHAP domain-containing protein
SAUSA300_RS13905	oatA	0.0755667	0.965526	0	0	0	O-acetyltransferase OatA	Virulence; Cellular processes	Cellular processes	Sporulation and germination
SAUSA300_RS13915	isaA	0.642709	0.706981	0	0	0	transglycosylase IsaA
SAUSA300_RS13920	-	-1.71344	0.422032	4	5	1	PTS transporter subunit IIC
SAUSA300_RS13930	-	0.345428	0.840253	1	2	1	TetR family transcriptional regulator
SAUSA300_RS13940	-	0.421148	0.875799	3	4	1	hypothetical protein
SAUSA300_RS13945	-	2.63366	0.0499177	1	2	1	glyoxalase
SAUSA300_RS13950	-	0.728215	0.695776	3	3	0	NmrA/HSCARG family protein
SAUSA300_RS13955	-	-0.304969	0.918959	7	7	2	hypothetical protein	Genetic information processing	Mobile and extrachromosomal element functions	Prophage functions
SAUSA300_RS13960	-	0.483095	0.843187	2	3	2	TetR family transcriptional regulator	Signal transduction	Regulatory functions	DNA interactions
SAUSA300_RS13965	-	1.07964	0.578199	4	4	1	short-chain dehydrogenase	Metabolism	Fatty acid and phospholipid metabolism	Biosynthesis
SAUSA300_RS13970	-	-0.85099	0.58893	2	2	0	amidohydrolase
SAUSA300_RS13980	-	0.620283	0.787639	5	5	0	GTP-binding protein	Metabolism	Biosynthesis of cofactors, prosthetic groups, and carriers	Heme, porphyrin, and cobalamin
SAUSA300_RS13985	-	1.16314	0.542193	3	4	0	ferrous iron transporter B	Metabolism	Transport and binding proteins	Cations and iron carrying compounds
SAUSA300_RS13990	-	2.15172	0.184674	1	1	3	hypothetical protein		Unknown function	Enzymes of unknown specificity
SAUSA300_RS13995	-	-1.81217	0.22995	7	8	0	type II secretion protein
SAUSA300_RS14000	-	0.0318816	0.98813	6	6	1	hypothetical protein
SAUSA300_RS14005	-	0.456035	0.861849	6	8	0	TIGR04197 family type VII secretion effector
SAUSA300_RS14010	-	-1.6847	0.2535	2	2	0	fructosamine kinase family protein
SAUSA300_RS14015	pyrD	-0.515934	0.61752	0	0	0	dihydroorotate dehydrogenase (quinone)	Metabolism	Purines, pyrimidines, nucleosides, and nucleotides	Pyrimidine ribonucleotide biosynthesis
SAUSA300_RS14020	-	1.46703	0.257273	1	1	0	hypothetical protein
SAUSA300_RS14025	-	1.74926	0.0869031	0	0	0	hypothetical protein
SAUSA300_RS14030	-	0.685042	0.666356	0	0	0	VOC family protein
SAUSA300_RS14035	-	0.03268	0.987034	4	4	0	TetR/AcrR family transcriptional regulator
SAUSA300_RS14045	-	0.281495	0.907542	2	2	0	acyl esterase		Unknown function	Enzymes of unknown specificity
SAUSA300_RS14050	panD	-0.438832	0.680781	1	1	0	aspartate 1-decarboxylase	Metabolism	Biosynthesis of cofactors, prosthetic groups, and carriers	Pantothenate and coenzyme A
SAUSA300_RS14055	panC	-0.679274	0.583423	1	2	0	pantoate--beta-alanine ligase	Metabolism	Biosynthesis of cofactors, prosthetic groups, and carriers	Pantothenate and coenzyme A
SAUSA300_RS14060	panB	-0.641369	0.698148	0	0	0	3-methyl-2-oxobutanoate hydroxymethyltransferase	Metabolism	Biosynthesis of cofactors, prosthetic groups, and carriers	Pantothenate and coenzyme A
SAUSA300_RS14065	panE	0.541097	0.717887	0	0	0	2-dehydropantoate 2-reductase	Metabolism	Biosynthesis of cofactors, prosthetic groups, and carriers	Pantothenate and coenzyme A
SAUSA300_RS14085	-	-2.20295	0.0190515	1	1	0	amino acid permease	Metabolism	Transport and binding proteins	Amino acids, peptides and amines
SAUSA300_RS14090	-	-1.98996	0.308156	2	3	1	aspartate aminotransferase family protein	Metabolism	Central intermediary metabolism	Other
SAUSA300_RS14100	fdaB	-0.372135	0.810517	0	0	0	class I fructose-bisphosphate aldolase	Metabolism	Biosynthesis of cofactors, prosthetic groups, and carriers	Other
SAUSA300_RS14105	lqo	-0.516583	0.675305	0	0	0	malate:quinone oxidoreductase	Metabolism	Energy metabolism	TCA cycle
SAUSA300_RS14115	-	-1.03088	0.379294	0	0	0	acetyl-CoA synthetase
SAUSA300_RS14120	-	-0.783109	0.668816	3	4	0	antibiotic biosynthesis monooxygenase
SAUSA300_RS14125	-	-1.22189	0.385711	3	5	0	hypothetical protein
SAUSA300_RS14130	betA	-0.408881	0.830831	0	0	0	oxygen-dependent choline dehydrogenase	Cellular processes	Cellular processes	Adaptations to atypical conditions
SAUSA300_RS14145	-	-0.326595	0.790153	1	2	0	GbsR/MarR family transcriptional regulator	Metabolism	Amino acid biosynthesis	Aromatic amino acid family
SAUSA300_RS14155	cudT	0.823454	0.623018	0	0	0	choline transporter BetT	Metabolism	Transport and binding proteins	Other
SAUSA300_RS14170	nrdG	-0.120956	0.965526	0	0	0	anaerobic ribonucleoside-triphosphate reductase activating protein	Genetic information processing; Metabolism	Protein fate; Purines, pyrimidines, nucleosides, and nucleotides	Protein modification and repair; 2'-Deoxyribonucleotide metabolism
SAUSA300_RS14175	nrdD	0.205095	0.947114	0	0	0	anaerobic ribonucleoside-triphosphate reductase	Metabolism	Purines, pyrimidines, nucleosides, and nucleotides	2'-Deoxyribonucleotide metabolism
SAUSA300_RS14180	citM	0.618702	0.695776	1	2	0	citrate transporter	Metabolism	Transport and binding proteins	Carbohydrates, organic alcohols, and acids
SAUSA300_RS14190	-	-0.0866674	0.96376	1	1	0	precorrin-2 dehydrogenase	Metabolism	Biosynthesis of cofactors, prosthetic groups, and carriers	Heme, porphyrin, and cobalamin
SAUSA300_RS14195	cysJ	-1.32053	0.219764	0	0	0	assimilatory sulfite reductase (NADPH) flavoprotein subunit
SAUSA300_RS14205	gpxA2	0.830388	0.702979	4	5	0	glutathione peroxidase
SAUSA300_RS14225	-	-1.02565	0.422032	2	2	0	ABC transporter permease
SAUSA300_RS14230	-	-0.901475	0.644234	4	5	0	ABC transporter ATP-binding protein	Genetic information processing	Protein fate	Protein and peptide secretion and trafficking
SAUSA300_RS14235	nsaS	0.0798541	0.966779	1	1	0	sensor histidine kinase	Signal transduction	Signal transduction	Two-component systems
SAUSA300_RS14245	-	0.156678	0.95622	4	4	0	hypothetical protein	Cellular processes	Cellular processes	Adaptations to atypical conditions
SAUSA300_RS14255	phoB	0.0886971	0.973624	2	3	2	alkaline phosphatase
SAUSA300_RS14260	-	-1.43871	0.189602	4	5	0	MarR family transcriptional regulator
SAUSA300_RS14265	estA	-0.700028	0.655561	3	3	0	esterase family protein	Cellular processes	Cellular processes	Detoxification
SAUSA300_RS14270	clfB	0.0917865	0.947984	0	0	0	clumping factor B	Virulence	Virulence	Virulence
SAUSA300_RS14275	arcR	3.22715	0.00065979	0	0	0	transcriptional regulator	Signal transduction	Regulatory functions	DNA interactions
SAUSA300_RS14280	arcC	2.55754	0.00523351	0	0	0	carbamate kinase 2	Metabolism	Energy metabolism	Amino acids and amines
SAUSA300_RS14285	arcD	4.24522	0.000185857	0	0	0	arginine-ornithine antiporter	Metabolism	Transport and binding proteins	Amino acids, peptides and amines
SAUSA300_RS14290	arcB	4.1673	0.00157214	0	0	1	ornithine carbamoyltransferase	Metabolism	Amino acid biosynthesis	Glutamate family
SAUSA300_RS14295	arcA	5.30978	5.81863e-05	0	0	0	arginine deiminase	Metabolism	Energy metabolism	Amino acids and amines
SAUSA300_RS14305	argR	2.47657	0.160687	2	2	5	ArgR family transcriptional regulator	Signal transduction; Metabolism	Regulatory functions; Amino acid biosynthesis	DNA interactions; Glutamate family
SAUSA300_RS14310	aur	-0.234669	0.946945	4	4	1	peptidase M4 family protein	Virulence	Virulence	Virulence
SAUSA300_RS14315	isaB	-1.10784	0.643636	0	1	3	hypothetical protein
SAUSA300_RS14320	-	-1.59815	0.476599	5	6	3	hypothetical protein	Cellular processes	Cellular processes	Cell division
SAUSA300_RS14325	-	0.063323	0.971162	1	1	0	PTS mannose transporter subunit IIA	Metabolism; Signal transduction	Transport and binding proteins; Signal transduction	Carbohydrates, organic alcohols, and acids; PTS
SAUSA300_RS14330	manP	0.447177	0.773135	0	0	0	PTS mannose transporter subunit IIABC
SAUSA300_RS14335	pmi	-0.183407	0.927552	2	2	0	mannose-6-phosphate isomerase, class I	Metabolism	Energy metabolism	Sugars
SAUSA300_RS14340	-	-0.247791	0.826067	0	0	0	phage infection protein
SAUSA300_RS14345	-	0.824115	0.424723	0	0	0	N-acetylmuramoyl-L-alanine amidase
SAUSA300_RS14350	-	1.16974	0.324468	0	0	0	cysteine hydrolase
SAUSA300_RS14355	sasF	0.824038	0.575975	0	0	0	hypothetical protein	Virulence	Virulence	Virulence
SAUSA300_RS14360	gtfB	-0.652723	0.515789	1	1	0	accessory Sec system glycosylation chaperone GtfB	Genetic information processing	Protein fate	Protein modification and repair
SAUSA300_RS14365	gtfA	-0.414709	0.7018	0	0	0	accessory Sec system glycosyltransferase GtfA	Genetic information processing	Protein fate	Protein modification and repair
SAUSA300_RS14370	secA2	0.596426	0.7018	0	0	0	accessory Sec system translocase SecA2	Genetic information processing	Protein fate	Protein and peptide secretion and trafficking
SAUSA300_RS14375	asp3	0.730484	0.715856	2	2	2	accessory Sec system protein Asp3	Genetic information processing; Cellular processes	Protein fate; Cellular processes	Protein and peptide secretion and trafficking; Pathogenesis
SAUSA300_RS14380	asp2	1.61896	0.151421	1	2	0	accessory Sec system protein Asp2	Genetic information processing; Cellular processes	Protein fate; Cellular processes	Protein and peptide secretion and trafficking; Pathogenesis
SAUSA300_RS14390	secY2	-0.174718	0.958895	5	7	4	accessory Sec system protein translocase subunit SecY2	Genetic information processing	Protein fate	Protein and peptide secretion and trafficking
SAUSA300_RS14395	sasA	1.08562	0.410509	0	0	0	serine-rich repeat glycoprotein adhesin SasA	Virulence	Virulence	Virulence
SAUSA300_RS14400	-	0.0776242	0.977207	5	5	0	flavin reductase
SAUSA300_RS14415	-	-1.53998	0.353238	1	1	0	hypothetical protein
SAUSA300_RS14420	-	-1.21409	0.538795	3	4	0	hypothetical protein
SAUSA300_RS14425	msrA3	-0.942141	0.639927	5	6	1	methionine sulfoxide reductase A	Cellular processes; Genetic information processing	Cellular processes; Protein fate	Adaptations to atypical conditions; Protein modification and repair
SAUSA300_RS14430	-	-0.896668	0.731771	7	7	2	N-acetyltransferase	Genetic information processing	Protein synthesis	Ribosomal proteins: synthesis and modification
SAUSA300_RS14435	cap1C	0.510826	0.875961	6	8	5	capsular polysaccharide biosynthesis protein Cap8C	Virulence; Metabolism	Transport and binding proteins	Carbohydrates, organic alcohols, and acids
SAUSA300_RS14440	cap1B	0.931866	0.709963	5	6	3	capsular polysaccharide biosynthesis protein Cap5B	Virulence; Metabolism	Transport and binding proteins	Carbohydrates, organic alcohols, and acids
SAUSA300_RS14445	cap1A	1.39325	0.549575	5	7	4	capsular polysaccharide biosynthesis protein CapA	Virulence; Metabolism	Transport and binding proteins	Carbohydrates, organic alcohols, and acids
SAUSA300_RS14450	icaR	-0.0893484	0.965382	1	1	0	biofilm operon icaADBC HTH-type negative transcriptional regulator IcaR	Signal transduction	Regulatory functions	DNA interactions
SAUSA300_RS14455	icaA	4.69903	0.00633946	6	7	5	poly-beta-1,6 N-acetyl-D-glucosamine synthase	Virulence; Cell structure; Cellular processes	Cell envelope; Cellular processes	Biosynthesis and degradation of surface polysaccharides and lipopolysaccharides; Pathogenesis
SAUSA300_RS14465	icaB	2.93049	0.144909	6	8	4	poly-beta-1,6-N-acetyl-D-glucosamine N-deacetylase	Virulence; Cell structure; Cellular processes	Cell envelope; Cellular processes	Biosynthesis and degradation of surface polysaccharides and lipopolysaccharides; Pathogenesis
SAUSA300_RS14470	icaC	1.61102	0.323296	2	4	0	poly-beta-1,6-N-acetyl-D-glucosamine export protein	Virulence; Cell structure; Cellular processes	Cell envelope; Cellular processes	Biosynthesis and degradation of surface polysaccharides and lipopolysaccharides; Pathogenesis
SAUSA300_RS14475	lip	4.85861	3.31356e-05	0	0	0	Lipase 1	Virulence	Virulence	Virulence
SAUSA300_RS14485	hisI	0.106374	0.968666	6	6	0	bifunctional phosphoribosyl-AMP cyclohydrolase/phosphoribosyl-ATP diphosphatase	Metabolism	Amino acid biosynthesis	Histidine family
SAUSA300_RS14490	hisF	0.253073	0.927552	3	4	0	imidazole glycerol phosphate synthase cyclase subunit	Metabolism	Amino acid biosynthesis	Histidine family
SAUSA300_RS14495	hisA	1.88706	0.24109	1	2	1	1-(5-phosphoribosyl)-5-((5- phosphoribosylamino)methylideneamino)imidazole-4- carboxamide isomerase	Metabolism	Amino acid biosynthesis	Histidine family
SAUSA300_RS14500	hisH	0.228794	0.955779	7	8	7	imidazole glycerol phosphate synthase subunit HisH	Metabolism	Amino acid biosynthesis	Histidine family
SAUSA300_RS14505	hisB	-0.201221	0.95622	7	8	4	imidazoleglycerol-phosphate dehydratase	Metabolism	Amino acid biosynthesis	Histidine family
SAUSA300_RS14510	-	-0.339525	0.907542	4	5	3	histidinol-phosphate aminotransferase	Metabolism	Amino acid biosynthesis	Histidine family
SAUSA300_RS14515	hisD	-1.48509	0.48337	6	7	1	histidinol dehydrogenase	Metabolism	Amino acid biosynthesis	Histidine family
SAUSA300_RS14520	hisG	0.6415	0.788393	3	4	1	ATP phosphoribosyltransferase	Metabolism	Amino acid biosynthesis	Histidine family
SAUSA300_RS14525	hisZ	1.97249	0.324992	3	4	2	ATP phosphoribosyltransferase regulatory subunit	Metabolism	Amino acid biosynthesis	Histidine family
SAUSA300_RS14530	-	-0.940973	0.58893	3	3	0	polysaccharide deacetylase	Cellular processes	Cellular processes	Sporulation and germination
SAUSA300_RS14560	-	1.66619	0.359863	0	1	0	polyisoprenoid-binding protein
SAUSA300_RS14565	drp35	1.18048	0.481872	3	3	0	lactonase
SAUSA300_RS14570	-	0.326544	0.836336	0	0	0	sulfurtransferase	Genetic information processing	Protein synthesis	tRNA and rRNA base modification
SAUSA300_RS14575	pcp	1.36526	0.435993	2	4	0	pyrrolidone-carboxylate peptidase	Genetic information processing	Protein fate	Degradation of proteins, peptides, and glycopeptides
SAUSA300_RS14590	bstA	-1.31804	0.325723	4	5	0	DinB family protein
SAUSA300_RS14595	-	-0.415753	0.716639	0	0	0	anion permease	Metabolism	Transport and binding proteins	Cations and iron carrying compounds; Anions
SAUSA300_RS14600	rarD	-0.8716	0.429636	2	2	0	protein RarD	Metabolism	Transport and binding proteins	Unknown substrate
SAUSA300_RS14605	-	-2.6965	0.0673925	9	9	0	DNA-binding protein
SAUSA300_RS14610	nixA	-0.115023	0.95622	3	3	0	nickel transporter NixA	Metabolism	Transport and binding proteins	Cations and iron carrying compounds
SAUSA300_RS14615	-	0.0425462	0.983588	3	4	0	arylamine N-acetyltransferase
SAUSA300_RS14620	-	-1.33764	0.274436	1	1	0	membrane protein
SAUSA300_RS14625	vraD	0.131362	0.968666	5	5	4	ABC transporter ATP-binding protein	Metabolism	Transport and binding proteins	Unknown substrate
SAUSA300_RS14630	vraE	1.47797	0.460259	3	3	3	ABC transporter permease	Metabolism	Transport and binding proteins	Unknown substrate
SAUSA300_RS14665	-	-1.30908	0.454182	2	2	1	hypothetical protein
SAUSA300_RS14670	-	0.934552	0.661526	1	1	1	hypothetical protein	Metabolism	Transport and binding proteins	Unknown substrate
SAUSA300_RS14675	noc	1.40514	0.0316402	0	0	0	nucleoid occlusion protein
SAUSA300_RS14680	gidB	0.609666	0.680781	1	2	0	ribosomal RNA small subunit methyltransferase G	Genetic information processing	Protein synthesis	tRNA and rRNA base modification
SAUSA300_RS14685	gidA	1.02324	0.230697	0	0	0	tRNA uridine-5-carboxymethylaminomethyl(34) synthesis enzyme MnmG	Genetic information processing	Protein synthesis	tRNA and rRNA base modification
SAUSA300_RS14690	trmE	0.997531	0.257926	0	0	0	tRNA uridine-5-carboxymethylaminomethyl(34) synthesis GTPase MnmE	Genetic information processing	Protein synthesis	tRNA and rRNA base modification
SAUSA300_RS14695	rnpA	1.15048	0.523724	2	3	3	ribonuclease P protein component	Genetic information processing	Transcription	RNA processing
SAUSA300_RS14700	rpmH	-1.28357	0.456465	0	0	0	50S ribosomal protein L34	Genetic information processing	Protein synthesis	Ribosomal proteins: synthesis and modification
SAUSA300_RS15635	-	1.27309	0.38094	0	0	0	hypothetical protein

## Sheet: >2-fold
DESeq2 comparison of S. aureus transcriptome in human sputum infection vs. chemically defiined media with glucose as a carbon source. A positive log2FoldChange indicates increased expression in vivo, while negative indicates increased expression in vitro.
Locus Tag	gene	log2FoldChange human sputum vs. CDM glucose log	padj	# human sputum samples with 0 reads	# human samples with 0 reads	# in vitro samples with 0 reads	product	TIGRFAM Meta Role	TIGRFAM Main Role	TIGRFAM Sub Role
SAUSA300_RS01135	uhpT	6.52476	3.87105e-07	0	0	0	hexose phosphate transporter	Metabolism	Transport and binding proteins	Carbohydrates, organic alcohols, and acids
SAUSA300_RS13070	hlgA	6.25013	1.47406e-06	0	0	0	gamma-hemolysin component A	Virulence	Virulence	Virulence
SAUSA300_RS13075	hlgC	5.80658	2.7858e-05	0	0	2	gamma-hemolysin component C	Virulence	Virulence	Virulence
SAUSA300_RS13080	hlgB	5.70214	1.1832e-05	0	0	1	gamma-hemolysin component B	Virulence	Virulence	Virulence
SAUSA300_RS03280	mnhB2	5.46156	0.00126658	1	2	15	Na(+)/H(+) antiporter subunit B	Metabolism	Transport and binding proteins	Cations and iron carrying compounds
SAUSA300_RS14295	arcA	5.30978	5.81863e-05	0	0	0	arginine deiminase	Metabolism	Energy metabolism	Amino acids and amines
SAUSA300_RS00725	deoD1	5.1294	1.1832e-05	0	0	0	purine-nucleoside phosphorylase	Metabolism	Purines, pyrimidines, nucleosides, and nucleotides	Salvage of nucleosides and nucleotides
SAUSA300_RS05055	-	5.11769	0.000205051	0	1	0	ABC transporter substrate-binding protein
SAUSA300_RS14475	lip	4.85861	3.31356e-05	0	0	0	Lipase 1	Virulence	Virulence	Virulence
SAUSA300_RS14455	icaA	4.69903	0.00633946	6	7	5	poly-beta-1,6 N-acetyl-D-glucosamine synthase	Virulence; Cell structure; Cellular processes	Cell envelope; Cellular processes	Biosynthesis and degradation of surface polysaccharides and lipopolysaccharides; Pathogenesis
SAUSA300_RS05865	-	4.67157	1.96301e-08	0	0	0	YggS family pyridoxal phosphate enzyme		Unknown function	Enzymes of unknown specificity
SAUSA300_RS05765	-	4.64683	6.53572e-05	0	0	0	YfcC family protein	Metabolism	Transport and binding proteins	Carbohydrates, organic alcohols, and acids
SAUSA300_RS03080	-	4.5932	1.88948e-14	0	0	0	dihydrolipoamide dehydrogenase
SAUSA300_RS04580	-	4.52246	8.75001e-06	0	0	0	pyridine nucleotide-disulfide oxidoreductase	Genetic information processing	Protein synthesis	tRNA and rRNA base modification
SAUSA300_RS09350	putA	4.48347	0.00258361	0	0	0	proline dehydrogenase
SAUSA300_RS01675	nanT	4.30882	0.00431243	0	0	1	hypothetical protein	Metabolism	Transport and binding proteins	Carbohydrates, organic alcohols, and acids
SAUSA300_RS13090	bioW	4.25912	0.00145555	0	0	0	6-carboxyhexanoate--CoA ligase	Metabolism	Biosynthesis of cofactors, prosthetic groups, and carriers	Biotin
SAUSA300_RS03085	-	4.2582	0.000297005	0	0	1	transcriptional regulator		Unknown function	General
SAUSA300_RS01015	murQ	4.25541	0.00208526	0	0	0	N-acetylmuramic acid 6-phosphate etherase	Cell structure	Cell envelope	Biosynthesis and degradation of murein sacculus and peptidoglycan
SAUSA300_RS14285	arcD	4.24522	0.000185857	0	0	0	arginine-ornithine antiporter	Metabolism	Transport and binding proteins	Amino acids, peptides and amines
SAUSA300_RS09470	pckA	4.23674	0.00535914	0	0	0	phosphoenolpyruvate carboxykinase (ATP)	Metabolism	Energy metabolism	Glycolysis/gluconeogenesis
SAUSA300_RS00730	tet38	4.22936	6.34773e-06	0	0	0	tetracycline efflux MFS transporter Tet(38)	Cellular processes; Metabolism	Cellular processes; Transport and binding proteins	Toxin production and resistance; Other
SAUSA300_RS05755	argF	4.22482	0.000408506	0	0	1	ornithine carbamoyltransferase	Metabolism	Amino acid biosynthesis	Glutamate family
SAUSA300_RS14290	arcB	4.1673	0.00157214	0	0	1	ornithine carbamoyltransferase	Metabolism	Amino acid biosynthesis	Glutamate family
SAUSA300_RS03285	mnhC2	4.10788	0.017439	4	6	8	cation:proton antiporter	Metabolism	Transport and binding proteins	Cations and iron carrying compounds
SAUSA300_RS13355	cntM	4.07313	0.000739376	0	0	3	hypothetical protein
SAUSA300_RS01680	nanA	4.06815	0.0106044	0	1	0	N-acetylneuraminate lyase	Metabolism	Energy metabolism	Sugars
SAUSA300_RS01510	essB	4.02085	0.00523351	0	0	1	protein EssB	Genetic information processing	Protein fate	Protein and peptide secretion and trafficking
SAUSA300_RS02115	ssl2	3.9762	0.0267381	2	2	7	hypothetical protein	Virulence	Virulence	Virulence
SAUSA300_RS00925	ssuC	3.97385	0.00946182	5	5	2	ABC transporter permease	Metabolism	Transport and binding proteins	Anions
SAUSA300_RS11740	-	3.87839	0.00299211	0	0	0	hypothetical protein
SAUSA300_RS02120	ssl3	3.83949	0.0186938	2	3	4	hypothetical protein	Virulence	Virulence	Virulence
SAUSA300_RS13365	cntK	3.80845	0.0049611	0	0	4	diaminopimelate epimerase	Metabolism	Amino acid biosynthesis	Aspartate family
SAUSA300_RS13635	-	3.76008	0.0125755	2	3	2	ring-cleaving dioxygenase	Metabolism	Energy metabolism	Other
SAUSA300_RS02160	ssl9	3.67377	0.00679326	0	0	2	hypothetical protein	Virulence	Virulence	Virulence
SAUSA300_RS00895	aldA	3.62475	0.0142311	0	0	0	aldehyde dehydrogenase	Cellular processes	Cellular processes	Adaptations to atypical conditions
SAUSA300_RS03325	mntA	3.53714	0.00014386	0	0	0	phosphonate ABC transporter ATP-binding protein	Metabolism	Transport and binding proteins	Cations and iron carrying compounds
SAUSA300_RS03665	fruR	3.42796	0.0148148	0	0	1	DeoR/GlpR transcriptional regulator	Signal transduction	Regulatory functions	DNA interactions
SAUSA300_RS06435	glpF	3.41104	0.00722363	0	0	0	aquaporin family protein; glycerol transporter	Metabolism	Transport and binding proteins	Carbohydrates, organic alcohols, and acids
SAUSA300_RS05760	arcC1	3.30074	0.00590328	0	0	2	carbamate kinase 1	Metabolism	Energy metabolism	Amino acids and amines
SAUSA300_RS00805	capA	3.30065	0.0476717	2	2	2	capsular polysaccharide type 5 biosynthesis protein cap5A	Virulence; Metabolism	Transport and binding proteins	Carbohydrates, organic alcohols, and acids
SAUSA300_RS05750	ssl14	3.25147	0.0316402	0	0	3	hypothetical protein	Virulence	Virulence	Virulence
SAUSA300_RS13630	-	3.24829	0.00754903	2	3	0	carboxylesterase	Metabolism	Biosynthesis of cofactors, prosthetic groups, and carriers	Menaquinone and ubiquinone
SAUSA300_RS03320	mntB	3.23958	0.00356266	0	0	0	metal ABC transporter permease	Metabolism	Transport and binding proteins	Cations and iron carrying compounds
SAUSA300_RS07380	-	3.23916	0.0023901	0	0	0	hypothetical protein
SAUSA300_RS02875	-	3.23694	0.0237518	0	0	0	UDP-glucose 4-epimerase	Cell structure	Cell envelope	Biosynthesis and degradation of surface polysaccharides and lipopolysaccharides
SAUSA300_RS01685	nanK	3.23319	0.0291768	2	3	2	ROK family protein	Metabolism	Energy metabolism	Sugars
SAUSA300_RS02195	-	3.22809	0.0316402	0	0	0	hypothetical protein
SAUSA300_RS14275	arcR	3.22715	0.00065979	0	0	0	transcriptional regulator	Signal transduction	Regulatory functions	DNA interactions
SAUSA300_RS13360	cntL	3.22038	0.0209062	0	0	3	hypothetical protein
SAUSA300_RS01415	rbsU	3.19081	0.00944165	1	1	1	ribose transporter RbsU	Metabolism	Transport and binding proteins	Carbohydrates, organic alcohols, and acids
SAUSA300_RS13850	cwrA	3.1714	0.0146438	0	0	1	hypothetical protein
SAUSA300_RS08005	bfmBAA	3.1683	0.000156926	0	0	0	2-oxoisovalerate dehydrogenase subunit alpha	Metabolism	Biosynthesis of cofactors, prosthetic groups, and carriers	Other; Thiamine; Pyridoxine
SAUSA300_RS02035	tcyP	3.08631	0.00722363	0	1	0	L-cystine transporter	Metabolism	Transport and binding proteins	Amino acids and amines
SAUSA300_RS13530	fnbA	3.00891	0.00195742	0	0	0	fibronectin-binding protein A	Virulence	Virulence	Virulence
SAUSA300_RS03315	mntC	2.9828	0.00622536	0	0	0	metal ABC transporter substrate-binding protein	Metabolism	Transport and binding proteins	Cations and iron carrying compounds
SAUSA300_RS01055	-	2.97263	0.0131863	0	0	0	ABC transporter ATP-binding protein	Metabolism	Transport and binding proteins	Cations and iron carrying compounds
SAUSA300_RS04660	argH	2.95098	0.0435107	2	2	1	argininosuccinate lyase	Metabolism	Amino acid biosynthesis	Glutamate family
SAUSA300_RS09365	ribB	2.95085	0.0200078	0	1	1	riboflavin synthase	Metabolism	Biosynthesis of cofactors, prosthetic groups, and carriers	Riboflavin, FMN, and FAD
SAUSA300_RS11525	dps	2.94926	0.0276363	0	0	0	DNA starvation/stationary phase protection protein	Metabolism	Transport and binding proteins	Cations and iron carrying compounds
SAUSA300_RS12850	-	2.90117	0.0195739	0	1	0	hypothetical protein
SAUSA300_RS01695	nanE	2.87493	0.0190515	0	0	0	N-acetylmannosamine-6-phosphate 2-epimerase	Metabolism	Energy metabolism	Sugars
SAUSA300_RS02645	folB	2.83953	0.00715119	1	1	0	dihydroneopterin aldolase	Metabolism	Biosynthesis of cofactors, prosthetic groups, and carriers	Folic acid
SAUSA300_RS13665	-	2.82554	0.0291768	0	1	0	haloacid dehalogenase		Unknown function	Enzymes of unknown specificity
SAUSA300_RS02420	dnaX	2.81191	4.71093e-05	0	0	0	DNA polymerase III subunit gamma/tau	Genetic information processing	DNA metabolism	DNA replication, recombination, and repair
SAUSA300_RS08285	cshB	2.79677	0.00017531	0	0	0	DEAD/DEAH box family ATP-dependent RNA helicase	Genetic information processing	DNA metabolism	DNA replication, recombination, and repair
SAUSA300_RS02700	pdxS	2.79621	0.0107909	1	1	0	pyridoxal 5'-phosphate synthase lyase subunit PdxS	Metabolism	Biosynthesis of cofactors, prosthetic groups, and carriers	Pyridoxine
SAUSA300_RS13015	tcyC	2.76357	0.00208526	0	0	0	amino acid ABC transporter ATP-binding protein	Metabolism	Transport and binding proteins	Amino acids, peptides and amines
SAUSA300_RS07955	malR	2.75952	0.0342337	2	2	0	LacI family transcriptional regulator	Signal transduction	Regulatory functions	DNA interactions
SAUSA300_RS04945	-	2.73047	0.0114902	0	1	1	hypothetical protein
SAUSA300_RS06445	glpD	2.72863	0.0127897	0	0	0	aerobic glycerol-3-phosphate dehydrogenase	Metabolism	Energy metabolism	Anaerobic
SAUSA300_RS10310	-	2.71227	0.0149081	0	0	0	CamS family sex pheromone protein	Cellular processes	Cellular processes	Sporulation and germination
SAUSA300_RS07100	sucB	2.67891	0.0102332	0	0	0	dihydrolipoyllysine-residue succinyltransferase component of 2-oxoglutarate dehydrogenase complex	Metabolism	Energy metabolism	TCA cycle
SAUSA300_RS08750	-	2.64409	0.0435107	0	0	0	DUF4930 domain-containing protein
SAUSA300_RS01690	nanR	2.64033	0.0123285	0	1	0	MurR/RpiR family transcriptional regulator	Signal transduction	Regulatory functions	DNA interactions
SAUSA300_RS13945	-	2.63366	0.0499177	1	2	1	glyoxalase
SAUSA300_RS14280	arcC	2.55754	0.00523351	0	0	0	carbamate kinase 2	Metabolism	Energy metabolism	Amino acids and amines
SAUSA300_RS03730	queE	2.54366	0.00679326	1	1	0	7-carboxy-7-deazaguanine synthase QueE	Genetic information processing	Protein synthesis	tRNA and rRNA base modification
SAUSA300_RS08440	comEB	2.53013	0.024844	0	0	0	ComE operon protein 2
SAUSA300_RS02105	-	2.51585	0.0204262	1	2	0	NAD(P)-dependent oxidoreductase
SAUSA300_RS09355	ribH	2.46713	0.0399621	2	2	0	6,7-dimethyl-8-ribityllumazine synthase	Metabolism	Biosynthesis of cofactors, prosthetic groups, and carriers	Riboflavin, FMN, and FAD
SAUSA300_RS13045	gpmA	2.44544	0.00837252	0	0	0	2,3-bisphosphoglycerate-dependent phosphoglycerate mutase
SAUSA300_RS07310	recU	2.44029	0.0187391	0	1	0	Holliday junction resolvase RecU	Genetic information processing	DNA metabolism	DNA replication, recombination, and repair
SAUSA300_RS04230	-	2.42318	0.00379596	0	0	0	histidine phosphatase family protein	Metabolism	Biosynthesis of cofactors, prosthetic groups, and carriers	Heme, porphyrin, and cobalamin
SAUSA300_RS02705	pdxT	2.37859	0.00242557	1	2	0	pyridoxal 5'-phosphate synthase glutaminase subunit PdxT	Metabolism	Biosynthesis of cofactors, prosthetic groups, and carriers	Pyridoxine
SAUSA300_RS12440	-	2.37563	0.0476717	0	0	1	CHAP domain-containing protein	Cell structure	Cell envelope	Surface structures
SAUSA300_RS04470	-	2.33891	0.000315477	0	0	0	bifunctional metallophosphatase/5'-nucleotidase
SAUSA300_RS13025	tcyA	2.25686	0.0120631	0	0	0	amino acid ABC transporter substrate-binding protein	Metabolism	Transport and binding proteins	Amino acids, peptides and amines
SAUSA300_RS10100	mutY	2.22491	0.00722363	0	0	0	A/G-specific adenine glycosylase	Genetic information processing	DNA metabolism	DNA replication, recombination, and repair
SAUSA300_RS09050	-	2.22072	5.81863e-05	0	0	0	class I SAM-dependent methyltransferase	Genetic information processing	DNA metabolism	Restriction/modification
SAUSA300_RS05635	sdhC	2.21453	0.00236948	0	0	0	succinate dehydrogenase cytochrome B558	Metabolism	Energy metabolism	TCA cycle
SAUSA300_RS07355	bshA	2.17695	0.00944165	0	0	0	N-acetyl-alpha-D-glucosaminyl L-malate synthase BshA	Metabolism	Biosynthesis of cofactors, prosthetic groups, and carriers	Glutathione and analogs
SAUSA300_RS13855	copA	2.1767	0.000156926	0	0	0	copper-exporting P-type ATPase A	Metabolism	Transport and binding proteins	Cations and iron carrying compounds
SAUSA300_RS13010	fmhA	2.16772	0.0476717	0	0	0	aminoacyltransferase		Unknown function	General
SAUSA300_RS02575	rplY	2.14407	0.0235429	0	0	0	50S ribosomal protein L25/general stress protein Ctc	Genetic information processing	Protein synthesis	Ribosomal proteins: synthesis and modification
SAUSA300_RS07870	srrB	2.12567	0.0476717	0	0	0	two-component sensor histidine kinase	Signal transduction	Signal transduction	Two-component systems
SAUSA300_RS07905	fur	2.0261	0.0143961	0	0	0	transcriptional repressor	Signal transduction	Regulatory functions	DNA interactions
SAUSA300_RS07945	-	2.01538	0.000156325	0	0	0	AraC family transcriptional regulator
SAUSA300_RS05430	typA	2.00278	0.00831226	0	0	0	translational GTPase TypA	Genetic information processing; Cellular processes; Signal transduction	Protein synthesis; Cellular processes; Regulatory functions	Translation factors; Adaptations to atypical conditions; Other
SAUSA300_RS01325	tarF	1.92293	0.00722363	0	0	0	CDP-glycerol--glycerophosphate glycerophosphotransferase	Metabolism	Biosynthesis of cofactors, prosthetic groups, and carriers	Other
SAUSA300_RS05090	menH	1.89242	0.0120631	0	0	0	2-succinyl-6-hydroxy-2, 4-cyclohexadiene-1-carboxylate synthase	Metabolism	Biosynthesis of cofactors, prosthetic groups, and carriers	Menaquinone and ubiquinone
SAUSA300_RS10275	rumA	1.88078	0.0102761	0	0	0	RNA methyltransferase	Genetic information processing	Protein synthesis	tRNA and rRNA base modification
SAUSA300_RS05315	ktrA	1.87843	0.0200078	0	0	0	potassium transporter Trk	Metabolism	Transport and binding proteins
SAUSA300_RS04445	-	1.80689	0.0499177	0	0	0	HlyC/CorC family transporter
SAUSA300_RS02020	ahpF	1.74101	0.0257329	0	0	0	alkyl hydroperoxide reductase subunit F	Cellular processes	Cellular processes	Detoxification; Adaptations to atypical conditions
SAUSA300_RS03800	opuBB	1.67337	0.0466333	0	0	0	ABC transporter permease	Metabolism	Transport and binding proteins	Amino acids, peptides and amines
SAUSA300_RS04025	-	1.64463	0.00151553	0	1	0	hypothetical protein
SAUSA300_RS08385	prmA	1.61668	0.0261072	0	0	0	50S ribosomal protein L11 methyltransferase	Genetic information processing	Protein synthesis	Ribosomal proteins: synthesis and modification
SAUSA300_RS07900	xerD	1.539	0.00590328	0	0	0	tyrosine recombinase XerD	Genetic information processing	DNA metabolism	DNA replication, recombination, and repair
SAUSA300_RS10190	vraS	1.49636	0.024844	0	0	0	two-component sensor histidine kinase	Signal transduction	Signal transduction	Two-component systems
SAUSA300_RS00110	walK	1.45283	0.0298395	0	0	0	cell wall metabolism sensor histidine kinase WalK	Signal transduction	Signal transduction	Two-component systems
SAUSA300_RS14675	noc	1.40514	0.0316402	0	0	0	nucleoid occlusion protein
SAUSA300_RS05085	menD	1.34055	0.0101118	0	0	0	2-succinyl-5-enolpyruvyl-6-hydroxy-3- cyclohexene-1-carboxylate synthase	Metabolism	Biosynthesis of cofactors, prosthetic groups, and carriers	Menaquinone and ubiquinone
SAUSA300_RS06420	mutS	1.28554	0.0127897	0	0	0	DNA mismatch repair protein MutS	Genetic information processing	DNA metabolism	DNA replication, recombination, and repair
SAUSA300_RS04880	relQ	1.21538	0.0305775	0	0	0	GTP pyrophosphokinase	Cellular processes	Cellular processes	Adaptations to atypical conditions
SAUSA300_RS04950	prfC	1.08299	0.0206783	0	0	0	peptide chain release factor 3	Genetic information processing	Protein synthesis	Translation factors
SAUSA300_RS04015	lgt	-1.20168	0.0430955	0	0	0	prolipoprotein diacylglyceryl transferase	Genetic information processing	Protein fate	Protein modification and repair
SAUSA300_RS00015	dnaN	-1.43247	0.0488819	0	0	0	DNA polymerase III subunit beta	Genetic information processing	DNA metabolism	DNA replication, recombination, and repair
SAUSA300_RS08240	-	-1.51576	0.0126971	0	0	0	rhomboid family intramembrane serine protease
SAUSA300_RS11445	fbaA	-1.54583	0.0476717	0	0	0	fructose-bisphosphate aldolase	Metabolism	Energy metabolism	Glycolysis/gluconeogenesis
SAUSA300_RS02300	-	-1.61887	0.0107304	2	3	0	phosphatase	Genetic information processing; Metabolism	Protein fate; Transport and binding proteins	Protein and peptide secretion and trafficking; Other
SAUSA300_RS08310	-	-1.63442	0.0200078	1	1	0	phosphoenolpyruvate synthetase regulatory protein
SAUSA300_RS12630	galM	-1.80229	0.00715119	1	1	0	galactose mutarotase	Metabolism	Energy metabolism	Sugars
SAUSA300_RS07985	-	-1.83391	0.0497479	0	0	0	membrane protein
SAUSA300_RS06815	-	-1.88342	0.00944165	1	1	0	AI-2E family transporter	Cellular processes	Cellular processes	Sporulation and germination
SAUSA300_RS12315	modA	-1.94608	0.0419904	2	2	0	molybdate ABC transporter substrate-binding protein	Metabolism	Transport and binding proteins	Anions
SAUSA300_RS13050	-	-1.95747	0.0102761	1	1	0	cation transporter	Metabolism	Transport and binding proteins	Cations and iron carrying compounds
SAUSA300_RS08980	pfkA	-1.98503	0.00932519	0	0	0	ATP-dependent 6-phosphofructokinase	Metabolism	Energy metabolism	Glycolysis/gluconeogenesis
SAUSA300_RS03565	-	-1.99698	0.0359254	0	0	0	hypothetical protein
SAUSA300_RS00050	serS	-2.02607	0.00303389	0	0	0	serine--tRNA ligase	Genetic information processing	Protein synthesis	tRNA aminoacylation
SAUSA300_RS03585	-	-2.07097	0.0148148	0	0	0	hypothetical protein
SAUSA300_RS09285	-	-2.09771	0.00247058	0	0	0	polysaccharide biosynthesis protein	Cellular processes	Cellular processes	Sporulation and germination
SAUSA300_RS14085	-	-2.20295	0.0190515	1	1	0	amino acid permease	Metabolism	Transport and binding proteins	Amino acids, peptides and amines
SAUSA300_RS12165	pbuG	-2.25357	0.0200078	0	0	0	NCS2 family permease	Metabolism	Transport and binding proteins	Nucleosides, purines and pyrimidines
SAUSA300_RS01005	glcA	-2.25596	0.00473346	0	0	0	PTS glucose EIICBA component	Metabolism	Transport and binding proteins	Carbohydrates, organic alcohols, and acids
SAUSA300_RS01655	-	-2.32307	0.000811179	2	3	0	PTS sugar transporter subunit IIC
SAUSA300_RS12555	-	-2.37134	0.0374776	4	5	0	MurR/RpiR family transcriptional regulator
SAUSA300_RS00590	sarS	-2.37841	0.038096	1	1	0	transcriptional regulator	Signal transduction	Regulatory functions	DNA interactions
SAUSA300_RS09195	aroA2	-2.39034	0.0290179	0	0	0	bifunctional 3-deoxy-7-phosphoheptulonate synthase/chorismate mutase	Metabolism	Amino acid biosynthesis	Aromatic amino acid family
SAUSA300_RS13270	pnbA	-2.39228	0.0290179	2	2	0	carboxylesterase/lipase family protein
SAUSA300_RS01990	-	-2.42912	0.0342337	0	0	0	GlsB/YeaQ/YmgE family stress response membrane protein	Genetic information processing	Protein fate	Protein and peptide secretion and trafficking
SAUSA300_RS09210	-	-2.43201	0.038096	0	0	0	DUF948 domain containing protein	Cellular processes	Cellular processes	Pathogenesis
SAUSA300_RS09130	ptaA	-2.44533	0.000736876	2	2	0	PTS glucose transporter subunit IIBC	Metabolism	Transport and binding proteins	Carbohydrates, organic alcohols, and acids
SAUSA300_RS03215	-	-2.45271	0.011469	1	1	0	ABC transporter substrate-binding protein
SAUSA300_RS10935	agrB	-2.49494	0.0290179	0	1	0	accessory gene regulator AgrB
SAUSA300_RS06655	thrB	-2.57036	0.0262191	1	1	1	homoserine kinase	Metabolism	Amino acid biosynthesis	Aspartate family
SAUSA300_RS04785	opp-3B	-2.659	0.00523351	2	2	0	ABC transporter permease	Metabolism	Transport and binding proteins	Cations and iron carrying compounds
SAUSA300_RS10390	-	-2.68736	0.017439	2	2	0	pectate lyase
SAUSA300_RS04915	-	-2.72097	0.0127897	2	2	0	alanine:cation symporter family protein
SAUSA300_RS00540	-	-2.82887	0.000318537	1	1	0	AraC family transcriptional regulator
SAUSA300_RS01250	ldh1	-2.83716	0.0278327	0	0	0	L-lactate dehydrogenase	Metabolism	Energy metabolism	Fermentation
SAUSA300_RS11495	luxS	-2.88598	0.00157214	3	3	0	S-ribosylhomocysteine lyase
SAUSA300_RS11810	-	-2.89782	0.0367135	2	2	0	hypothetical protein	Genetic information processing	Protein fate	Protein modification and repair
SAUSA300_RS01350	scdA	-2.8986	0.00715119	3	3	0	iron-sulfur cluster repair protein ScdA	Metabolism	Biosynthesis of cofactors, prosthetic groups, and carriers	Other
SAUSA300_RS11075	ilvA2	-2.95431	0.0435107	5	5	1	L-threonine dehydratase biosynthetic IlvA	Metabolism	Amino acid biosynthesis	Pyruvate family
SAUSA300_RS12965	-	-2.95662	0.00844892	1	1	0	formate/nitrite transporter	Metabolism	Transport and binding proteins	Carbohydrates, organic alcohols, and acids
SAUSA300_RS11550	-	-2.96556	0.00529546	2	2	0	NAD(P)-dependent oxidoreductase		Unknown function	Enzymes of unknown specificity
SAUSA300_RS13610	-	-3.16797	0.00195742	2	3	0	ABC transporter permease
SAUSA300_RS12935	narG	-3.16832	0.0107909	0	0	0	nitrate reductase subunit alpha	Metabolism	Energy metabolism	Anaerobic
SAUSA300_RS13285	-	-3.18026	0.0273938	5	6	0	ABC transporter ATP-binding protein	Cellular processes; Metabolism	Cellular processes; Transport and binding proteins	Toxin production and resistance; Unknown substrate
SAUSA300_RS05200	purK	-3.18606	0.0143397	1	1	0	5-(carboxyamino)imidazole ribonucleotide synthase	Metabolism	Purines, pyrimidines, nucleosides, and nucleotides	Purine ribonucleotide biosynthesis
SAUSA300_RS12955	nirR	-3.18668	0.0104337	4	4	0	cobalamin biosynthesis protein CbiX	Signal transduction	Regulatory functions	DNA interactions
SAUSA300_RS13240	opuCB	-3.20376	0.0172505	6	7	0	choline ABC transporter permease	Metabolism	Transport and binding proteins	Amino acids, peptides and amines
SAUSA300_RS11485	-	-3.2163	0.000167449	3	3	0	ATP-grasp domain-containing protein	Metabolism	Fatty acid and phospholipid metabolism	Biosynthesis
SAUSA300_RS00585	spa	-3.23995	0.00944165	0	0	0	peptidoglycan-binding protein LysM	Virulence	Virulence	Virulence
SAUSA300_RS09160	isdH	-3.30384	0.0195739	1	1	0	iron-regulated surface determinant protein H	Virulence; Metabolism	Transport and binding proteins	Cations and iron carrying compounds
SAUSA300_RS07255	ald1	-3.3889	0.017439	0	0	0	alanine dehydrogenase	Metabolism	Energy metabolism	Amino acids and amines
SAUSA300_RS12950	nasD	-3.44047	0.00105519	1	1	0	nitrite reductase large subunit	Metabolism	Central intermediary metabolism	Nitrogen metabolism
SAUSA300_RS07245	-	-3.47059	0.0104337	0	0	0	amino acid permease	Metabolism	Transport and binding proteins	Amino acids, peptides and amines
SAUSA300_RS05205	purC	-3.53657	0.0102761	2	2	0	phosphoribosylaminoimidazolesuccinocarboxamide synthase	Metabolism	Purines, pyrimidines, nucleosides, and nucleotides	Purine ribonucleotide biosynthesis
SAUSA300_RS02380	gltB	-3.59438	0.0235429	1	1	0	glutamate synthase large subunit	Metabolism	Amino acid biosynthesis
SAUSA300_RS02385	gltD	-3.6491	0.00944165	1	1	0	glutamate synthase subunit beta	Metabolism	Amino acid biosynthesis
SAUSA300_RS12930	narH	-3.67268	0.0185522	3	3	0	nitrate reductase subunit beta	Metabolism	Energy metabolism	Anaerobic
SAUSA300_RS12920	narI	-3.67727	0.00445072	3	3	0	nitrate reductase subunit gamma	Metabolism	Energy metabolism	Anaerobic
SAUSA300_RS09145	tyrS	-3.68866	9.78431e-06	1	1	0	tyrosine--tRNA ligase	Genetic information processing	Protein synthesis	tRNA aminoacylation
SAUSA300_RS04305	metP1	-3.71558	0.00595354	5	5	0	ABC transporter permease	Metabolism	Transport and binding proteins	Anions
SAUSA300_RS12945	nasE	-3.73925	0.011095	7	7	1	nitrite reductase (NAD(P)H) small subunit	Metabolism	Central intermediary metabolism	Nitrogen metabolism
SAUSA300_RS00985	brnQ1	-3.74754	4.65556e-06	0	1	0	branched-chain amino acid transporter II carrier protein	Metabolism	Transport and binding proteins	Amino acids, peptides and amines
SAUSA300_RS05210	purS	-4.01137	0.0148148	6	6	1	phosphoribosylformylglycinamidine synthase	Metabolism	Purines, pyrimidines, nucleosides, and nucleotides	Purine ribonucleotide biosynthesis
SAUSA300_RS03880	sstD	-4.42102	1.49848e-05	0	0	0	hypothetical protein	Metabolism	Transport and binding proteins	Cations and iron carrying compounds; Anions
SAUSA300_RS01625	-	-4.46807	0.000219882	4	5	0	formate/nitrite transporter	Metabolism	Transport and binding proteins	Anions
SAUSA300_RS12780	lctP2	-4.48342	1.78204e-07	0	0	0	L-lactate permease	Metabolism	Transport and binding proteins	Carbohydrates, organic alcohols, and acids
SAUSA300_RS12890	narK	-5.77856	2.09108e-09	3	3	0	MFS transporter	Metabolism	Transport and binding proteins	Anions
