# Supplementary material for: The Staphylococcus aureus Transcriptome during Cystic Fibrosis Lung Infection
Source: mBio. 2019 Nov 19;10(6):e02774-19. doi: 10.1128/mBio.02774-19 (PMC6867902; doi:10.1128/mBio.02774-19)
Supplement: DATA SET S3 [file mBio.02774-19-sd003.xlsx]

## Sheet: Sheet1
		human sputumvs. all in vitro		human sputum vs CDM glucose
Purine Biosynthesis	Locus Tag	Log2 fold-change	adjusted p-value	Log2 fold-change	adjusted p-value
purF	SAUSA300_RS05225	-1.75634	0.0179554	-2.53788	0.17378
purD	SAUSA300_RS05245	-0.867847	0.138418	-1.99442	0.248809
purN	SAUSA300_RS05235	N/A	N/A	N/A	N/A
purS	SAUSA300_RS05210	-3.09451	0.000129324	-4.01137	0.0148148
purQ	SAUSA300_RS05215	-3.52704	5.18846e-06	-3.07498	0.0556778
purL	SAUSA300_RS05220	-2.33694	0.000298589	-2.58914	0.116887
purM	SAUSA300_RS05230	-1.98459	0.00606388	-2.35198	0.200499
purE	SAUSA300_RS05195	-4.12419	5.68643e-06	-3.23331	0.0618386
purK	SAUSA300_RS05200	-2.78003	1.14802e-05	-3.18606	0.0143397
purC	SAUSA300_RS05205	-2.80111	0.000281377	-3.53657	0.0102761
purB	SAUSA300_RS10335	-0.577053	0.0930374	-0.676781	0.489773
purH	SAUSA300_RS05240	-3.14039	4.18258e-06	-2.76021	0.0739084
purA	SAUSA300_RS00090	0.514425	0.494406	0.512682	0.826335
guaB	SAUSA300_RS02070	-2.42256	1.3995e-06	-1.60769	0.221577
		human sputumvs. all in vitro		human sputum vs CDM glucose
Branched Chain Amino Acid Biosynthesis		Log2 fold-change	adjusted p-value	Log2 fold-change	adjusted p-value
ilvA1	SAUSA300_RS07250	-1.91953	0.00871843	-2.96124	0.0510763
ilvA2	SAUSA300_RS11075	-2.18895	0.0132234	-2.95431	0.0435107
ilvB	SAUSA300_RS11040	-2.88871	0.000708817	-2.66205	0.0869031
ilvH	SAUSA300_RS11045	-2.68768	0.0417498	-2.75435	0.194722
ilvC	SAUSA300_RS11050	-1.62048	0.0954057	-0.927458	0.687764
ilvD	SAUSA300_RS11035	-1.87959	0.0533809	-1.40344	0.521478
ilvE	SAUSA300_RS02880	-2.16272	0.000760728	-1.24147	0.3914
leuA	SAUSA300_RS11055	-2.53347	0.00339846	-2.62592	0.102119
leuC	SAUSA300_RS11065	-0.286024	0.741168	-0.82777	0.680781
leuB	SAUSA300_RS11060	-0.967029	0.236224	-1.71673	0.33767
leuD	SAUSA300_RS11070	-2.74539	0.00657145	-2.75956	0.122117
ilvE	SAUSA300_RS02880	-2.16272	0.000760728	-1.24147	0.3914
		human sputumvs. all in vitro		human sputum vs CDM glucose
Amino Acid Catabolism		Log2 fold-change	adjusted p-value	Log2 fold-change	adjusted p-value
argG	SAUSA300_RS04665	0.514892	0.561223	2.47094	0.104378
argH	SAUSA300_RS04660	0.74036	0.441971	2.95098	0.0435107
argF	SAUSA300_RS05755	1.25574	0.111992	4.22482	0.000408506
arcA	SAUSA300_RS14295	3.29634	2.78753e-06	5.30978	5.81863e-05
arcB	SAUSA300_RS14290	2.79372	1.71297e-05	4.1673	0.00157214
arcC	SAUSA300_RS14280	2.47145	1.27908e-08	2.55754	0.00523351
rocF	SAUSA300_RS11645	-1.45944	0.0301989	0.649073	0.754761
rocD	SAUSA300_RS04640	-0.793975	0.24698	1.21271	0.473226
rocA	SAUSA300_RS13840	-1.22252	0.0982188	2.14134	0.16952
hutH	SAUSA300_RS00045	-1.37394	0.0557313	-0.320952	0.907526
hutU	SAUSA300_RS12590	-0.172069	0.864049	2.61675	0.166342
hutI	SAUSA300_RS12585	-2.37225	0.00210045	-1.14839	0.644234
hutG	SAUSA300_RS12605	-3.08667	1.79217e-06	-0.841377	0.64034
glnA	SAUSA300_RS06485	-2.36482	3.48058e-08	-1.55639	0.124689
gltB	SAUSA300_RS02380	-3.87529	5.02903e-06	-3.59438	0.0235429
gltD	SAUSA300_RS02385	-3.17609	3.80705e-05	-3.6491	0.00944165
gudB	SAUSA300_RS04645	-1.00704	0.0895336	1.06269	0.480546
		human sputumvs. all in vitro		human sputum vs CDM glucose
Glycolysis/Gluconeogenesis		Log2 fold-change	adjusted p-value	Log2 fold-change	adjusted p-value
pgi	SAUSA300_RS04670	-1.04612	0.00727868	-0.638874	0.610927
pfkA	SAUSA300_RS08980	-1.71047	6.43416e-08	-1.98503	0.00932519
fbp	SAUSA300_RS13615	0.419577	0.493186	2.13095	0.0654851
fbaA	SAUSA300_RS11445	-2.06487	8.68875e-12	-1.54583	0.0476717
tpiA	SAUSA300_RS04090	-1.56853	0.00346564	-0.284437	0.89126
gapA	SAUSA300_RS04080	-2.10627	6.62359e-07	-1.85416	0.0616487
pgk	SAUSA300_RS04085	-2.10337	2.20143e-05	-1.195	0.376587
gpmA	SAUSA300_RS13045	0.341511	0.494406	2.44544	0.00837252
pgm	SAUSA300_RS04095	-0.815592	0.086438	-0.241134	0.882165
eno	SAUSA300_RS04100	-0.616704	0.204093	-0.242936	0.903327
pykA	SAUSA300_RS08975	-1.01847	0.00964454	-1.18711	0.266706
		human sputumvs. all in vitro		human sputum vs CDM glucose
Fermentation		Log2 fold-change	adjusted p-value	Log2 fold-change	adjusted p-value
ldh1	SAUSA300_RS01250	-3.44509	2.73599e-07	-2.83716	0.0278327
ddh	SAUSA300_RS13660	-3.04817	1.36248e-06	-2.35286	0.0995582
budB	SAUSA300_RS11940	-1.25706	0.100709	0.596168	0.773135
budA1	SAUSA300_RS11935	-3.10838	4.75495e-05	-1.2183	0.433404
budA2	SAUSA300_RS14420	-1.04211	0.079312	-1.21409	0.538795
butA	SAUSA300_RS00670	0.384587	0.546967	0.917753	0.544347
porA	SAUSA300_RS06395	-0.345091	0.489771	-0.464655	0.768034
porB	SAUSA300_RS06395	-0.345091	0.489771	-0.464655	0.768034
pdhA	SAUSA300_RS05350	-0.894275	0.0724928	1.19816	0.303214
pdhB	SAUSA300_RS05355	-0.708622	0.160365	1.19046	0.274436
pdhC	SAUSA300_RS05360	-1.42397	0.00679601	0.684748	0.613812
pdhD	SAUSA300_RS05365	-1.53885	0.00759361	0.0749877	0.969884
pflA	SAUSA300_RS01160	-0.00640547	0.993799	0.0367932	0.984525
pflB	SAUSA300_RS01155	0.232925	0.677352	0.769782	0.555202
eutD	SAUSA300_RS03050	-1.77479	2.39441e-09	-1.25321	0.0997893
ackA	SAUSA300_RS09045	-1.1162	0.000201613	-0.607042	0.521478
adhE	SAUSA300_RS00800	-0.193606	0.815773	-1.60232	0.35273
adh1	SAUSA300_RS03190	-0.917746	0.115269	-1.50466	0.267578
aldA1	SAUSA300_RS00895	0.231666	0.794572	3.62475	0.0142311
aldA2	SAUSA300_RS10410	-1.35929	0.0180378	0.185467	0.941167
acsA1	SAUSA300_RS09170	-0.975763	0.287282	2.75202	0.0869031
acsA2	SAUSA300_RS14115	-1.79124	1.64677e-05	-1.03088	0.379294
		human sputumvs. all in vitro		human sputum vs CDM glucose
sialic acid catabolism		Log2 fold-change	adjusted p-value	Log2 fold-change	adjusted p-value
nanT	SAUSA300_RS01675	2.41012	0.00187619	4.30882	0.00431243
nanA	SAUSA300_RS01680	1.51777	0.0945835	4.06815	0.0106044
nanK	SAUSA300_RS01685	-0.174913	0.842471	3.23319	0.0291768
nanE	SAUSA300_RS01695	0.954354	0.14235	2.87493	0.0190515
nagA	SAUSA300_RS03685	-1.08684	0.00128186	-1.27127	0.107182
nagB	SAUSA300_RS02955	-0.9081	0.0297578	-0.831609	0.455809
Metal Acquisition
Iron		human sputumvs. all in vitro		human sputum vs CDM glucose
Siderophore biosynthesis		Log2 fold-change	adjusted p-value	Log2 fold-change	adjusted p-value
sfnaA	SAUSA300_RS11780	0.724237	0.337161	-1.4047	0.288385
sfnaB	SAUSA300_RS11775	0.831161	0.0494899	-0.03175	0.982283
sfnaC	SAUSA300_RS11770	0.608257	0.295795	-0.334319	0.834364
sfnaD	SAUSA300_RS11785	1.18195	0.00449728	-0.148851	0.927834
sbnA	SAUSA300_RS00610	2.07175	0.00426844	0.451382	0.845622
sbnB	SAUSA300_RS00615	1.9119	0.0149567	1.09478	0.549153
sbnC	SAUSA300_RS00620	2.46738	0.000321543	0.841787	0.655725
sbnD	SAUSA300_RS00625	2.87334	1.77078e-05	0.674509	0.695776
sbnE	SAUSA300_RS00630	2.81191	3.80705e-05	0.956779	0.590885
sbnF	SAUSA300_RS00635	2.56917	2.20143e-05	0.70295	0.693119
sbnG	SAUSA300_RS00640	2.69929	9.24137e-07	1.40896	0.334502
sbnH	SAUSA300_RS00645	1.90335	0.00160509	0.189147	0.942463
sbnI	SAUSA300_RS00650	3.0157	5.51182e-10	1.33202	0.221577
		human sputumvs. all in vitro		human sputum vs CDM glucose
Regulators		Log2 fold-change	adjusted p-value	Log2 fold-change	adjusted p-value
fur	SAUSA300_RS07905	1.77027	4.24485e-07	2.0261	0.0143961
hssR	SAUSA300_RS12755	0.18866	0.771012	0.565963	0.715685
hssS	SAUSA300_RS12760	-0.686926	0.243253	-0.497842	0.77271
		human sputumvs. all in vitro		human sputum vs CDM glucose
Transport		Log2 fold-change	adjusted p-value	Log2 fold-change	adjusted p-value
htsA	SAUSA300_RS11760	-0.233922	0.806658	-0.889202	0.538795
htsB	SAUSA300_RS11755	0.271437	0.705729	-1.58643	0.171858
htsC	SAUSA300_RS11750	-0.31479	0.753067	0.158655	0.959163
sirA	SAUSA300_RS00605	-0.859634	0.346609	-1.45109	0.259672
sirB	SAUSA300_RS00600	0.711263	0.382817	-0.959645	0.591821
sirC	SAUSA300_RS00595	-0.598842	0.274411	-1.1336	0.376587
fhuC	SAUSA300_RS03395	0.420069	0.531416	-0.365135	0.830831
fhuB	SAUSA300_RS03400	0.866884	0.0787018	-0.340416	0.826067
fhuG	SAUSA300_RS03405	0.344986	0.567098	-0.601952	0.723305
		human sputumvs. all in vitro		human sputum vs CDM glucose
heme uptake		Log2 fold-change	adjusted p-value	Log2 fold-change	adjusted p-value
isdH	SAUSA300_RS09160	-2.54342	0.000204265	-3.30384	0.0195739
isdA	SAUSA300_RS05540	-1.12261	0.213957	-2.34889	0.0894467
isdC	SAUSA300_RS05545	-0.510331	0.630392	-1.45697	0.37534
isdD	SAUSA300_RS05550	0.579994	0.539505	-0.770174	0.695776
isdE	SAUSA300_RS05555	0.231329	0.827985	-1.01532	0.578199
isdF	SAUSA300_RS05560	0.524196	0.584354	-0.952463	0.625036
isdI	SAUSA300_RS00885	-2.11684	0.0143479	-2.59203	0.0536969
isdG	SAUSA300_RS05570	-0.738333	0.517135	-1.83785	0.26106
		human sputumvs. all in vitro		human sputum vs CDM glucose
Manganese		Log2 fold-change	adjusted p-value	Log2 fold-change	adjusted p-value
mntA	SAUSA300_RS03325	0.811996	0.345455	3.53714	0.00014386
mntB	SAUSA300_RS03320	-0.190022	0.847212	3.23958	0.00356266
mntC	SAUSA300_RS03315	-0.589214	0.513134	2.9828	0.00622536
mntR	SAUSA300_RS03330	0.897985	0.0113065	0.934003	0.208583
sodA	SAUSA300_RS08260	-1.23993	0.00354565	-0.0913877	0.961516
sodM	SAUSA300_RS00705	1.61862	1.83033e-05	1.7852	0.05819
katA	SAUSA300_RS06680	-0.620592	0.382772	2.18969	0.102404
		human sputumvs. all in vitro		human sputum vs CDM glucose
Copper		Log2 fold-change	adjusted p-value	Log2 fold-change	adjusted p-value
copZ	SAUSA300_RS13860	0.596536	0.312959	-0.10127	0.965526
		human sputumvs. all in vitro		human sputum vs CDM glucose
Zinc		Log2 fold-change	adjusted p-value	Log2 fold-change	adjusted p-value
adcA	SAUSA300_RS12980	0.2592	0.568583	0.613513	0.64319
adcB	SAUSA300_RS08270	0.439926	0.391766	0.900187	0.493984
adcC	SAUSA300_RS08275	1.73738	1.4e-06	1.64426	0.069635
cntA	SAUSA300_RS13350	2.30243	0.00161537	2.3723	0.0597227
cntB	SAUSA300_RS13345	2.5055	8.14e-05	0.969046	0.515864
cntC	SAUSA300_RS13340	2.93235	5.1e-06	1.11464	0.46043
cntD	SAUSA300_RS13335	3.47131	6.05e-07	2.1645	0.129204
cntF	SAUSA300_RS13330	3.31496	5.3e-08	1.64938	0.21078
cntE	SAUSA300_RS13325	2.74517	9.17e-07	1.58376	0.194722
cntK	SAUSA300_RS13365	4.70226	3.34e-12	3.80845	0.0049611
cntL	SAUSA300_RS13360	4.40746	1.17e-11	3.22038	0.0209062
cntM	SAUSA300_RS13355	4.71613	2.7e-15	4.07313	0.000739376
zur	SAUSA300_RS08265	-0.509153	0.455062	-0.677217	0.7018
		human sputumvs. all in vitro		human sputum vs CDM glucose
Cytochrome Oxidases		Log2 fold-change	adjusted p-value	Log2 fold-change	adjusted p-value
cydA	SAUSA300_RS05305	1.94454	9.51262e-06	1.11443	0.35925
cydB	SAUSA300_RS05310	1.49587	0.000109816	1.05671	0.322394
qoxA	SAUSA300_RS05175	-1.12333	0.0117418	0.106286	0.959163
qoxB	SAUSA300_RS05170	-0.953779	0.0301989	-0.155585	0.935235
qoxC	SAUSA300_RS05165	-0.652482	0.131902	-0.0732505	0.965382
qoxD	SAUSA300_RS05160	-0.395921	0.494406	-0.450594	0.806767
		human sputumvs. all in vitro		human sputum vs CDM glucose
Menaquinone Biosynthesis		Log2 fold-change	adjusted p-value	Log2 fold-change	adjusted p-value
aroB	SAUSA300_RS07390	-1.0901	0.0115828	-1.71809	0.0566508
aroK	SAUSA300_RS08180	0.402238	0.489827	0.791968	0.619939
aroA	SAUSA300_RS07385	-0.823789	0.0724928	-1.25751	0.270766
aroC	SAUSA300_RS07395	-1.49483	0.0183589	-0.404126	0.817385
menF	SAUSA300_RS05080	1.55413	0.000751053	1.56274	0.151965
menD	SAUSA300_RS05085	1.17077	2.53973e-07	1.34055	0.0101118
menH	SAUSA300_RS05090	0.76626	0.0888571	1.89242	0.0120631
menC	SAUSA300_RS09495	-0.391995	0.392831	0.195055	0.903258
menE	SAUSA300_RS09500	-0.0406943	0.920921	0.338991	0.780696
menB	SAUSA300_RS05095	-0.683308	0.0444336	0.359947	0.737178
menA	SAUSA300_RS05075	1.57211	0.0379749	1.51705	0.410509
ubiE	SAUSA300_RS07415	-0.817912	0.0947496	0.460911	0.686436
hepT	SAUSA300_RS07410	-0.0520891	0.903885	-0.422964	0.733249
		human sputumvs. all in vitro		human sputum vs CDM glucose
Transporters		Log2 fold-change	adjusted p-value	Log2 fold-change	adjusted p-value
fepA	SAUSA300_RS01825	-2.06448	0.0492204	-0.975119	0.709963
fepB	SAUSA300_RS01830	-2.26329	0.0179554	-0.899962	0.725655
fepC	SAUSA300_RS01835	-1.42545	0.0640242	-0.779807	0.642461
nanT	SAUSA300_RS01675	2.41012	0.00187619	4.30882	0.00431243
narK	SAUSA300_RS12890	-4.60119	8.24416e-16	-5.77856	2.09108e-09
opp3-A	SAUSA300_RS04805	-2.54675	9.20143e-06	-2.39313	0.0660211
opp3-B	SAUSA300_RS04785	-3.70399	8.71273e-07	-2.659	0.00523351
opp3-C	SAUSA300_RS04790	-3.75942	7.35398e-07	-2.76684	0.0536969
opp3-D	SAUSA300_RS04795	-2.06263	0.00166923	-2.09184	0.163305
mtlA	SAUSA300_RS11615	-2.35266	0.000476238	-0.450585	0.830831
mtlB	SAUSA300_RS11610	-2.71873	4.78309e-11	-1.72074	0.0616487
mtlF	SAUSA300_RS11605	-2.26729	0.000162173	-1.37701	0.35925
arcD	SAUSA300_RS14285	3.41515	3.01673e-09	4.24522	0.000185857
uhpT	SAUSA300_RS01135	4.33582	4.66036e-10	6.52476	3.87105e-07
lctP2	SAUSA300_RS12780	-3.76989	3.43664e-17	-4.48342	1.78204e-07
cntA	SAUSA300_RS13350	2.30243	0.00161537	2.3723	0.0597227
cntB	SAUSA300_RS13345	2.5055	8.1372e-05	0.969046	0.515864
cntC	SAUSA300_RS13340	2.93235	5.10366e-06	1.11464	0.46043
cntD	SAUSA300_RS13335	3.47131	6.05297e-07	2.1645	0.129204
cntF	SAUSA300_RS13330	3.31496	5.29904e-08	1.64938	0.21078
lctP1	SAUSA300_RS00580	-1.5416	0.000430488	-0.434874	0.776039
SAUSA300_RS01625 (formate/nitrate)	SAUSA300_RS01625	-3.64244	5.56501e-08	-4.46807	0.000219882
opuCA	SAUSA300_RS13245	-2.89313	1.10102e-05	-2.74862	0.0525099
opuCB	SAUSA300_RS13240	-2.59441	0.00016854	-3.20376	0.0172505
opuCC	SAUSA300_RS13235	-1.87722	0.00138631	-2.15757	0.0967345
opuCD	SAUSA300_RS13230	-1.40503	0.0065052	-1.96596	0.0786434
mntA	SAUSA300_RS03325	0.811996	0.345455	3.53714	0.00014386
mntB	SAUSA300_RS03320	-0.190022	0.847212	3.23958	0.00356266
mntC	SAUSA300_RS03315	-0.589214	0.513134	2.9828	0.00622536
mnhA2	SAUSA300_RS03275	0.94509	0.580267	3.27515	0.131271
mnhB2	SAUSA300_RS03280	3.03506	0.00591002	5.46156	0.00126658
mnhC2	SAUSA300_RS03285	1.27074	0.270923	4.10788	0.017439
tcyA	SAUSA300_RS13025	-1.02761	0.0309009	2.25686	0.0120631
tcyB	SAUSA300_RS13020	-0.913334	0.177801	1.62373	0.196451
tcyC	SAUSA300_RS13015	-0.645385	0.301194	2.76357	0.00208526
tcyP	SAUSA300_RS02035	-0.400205	0.54687	3.08631	0.00722363
Transporters				vs. All In vitro		vs CDM glucose
gene name	Old locus tag	new locus tag	substrate	log2FC	padj	log2FC	padj
glcA	SAUSA300_0191	SAUSA300_RS01005	Glucose	-1.60078	0.000600386	-2.25596	0.00473346
glcB	SAUSA300_2476	SAUSA300_RS13740	Glucose	-1.87021	0.00204564	-1.88903	0.0999104
glcC	SAUSA300_0236	SAUSA300_RS01260	Glucose	0.947674	0.134451	1.78102	0.203519
glcU	SAUSA300_2210	SAUSA300_RS12185	Glucose	0.963035	0.0249309	0.663222	0.625036
malK	SAUSA300_0208	SAUSA300_RS01095	Maltose	0.88266	0.178764	1.94421	0.171858
uhpT	SAUSA300_0216	SAUSA300_RS01135	Hexose-P	4.33582	4.66036e-10	6.52476	3.87105e-07
rbsU	SAUSA300_0264	SAUSA300_RS01415	Ribose	1.78258	0.00803287	3.19081	0.00944165
nanT	SAUSA300_0314	SAUSA300_RS01675	Sialic Acid	2.41012	0.00187619	4.30882	0.00431243
fruA	SAUSA300_0685	SAUSA300_RS03675	Fructose	-1.81384	0.00745179	0.567487	0.765978
glpF	SAUSA300_1191	SAUSA300_RS06435	Glycerol	0.443582	0.561223	3.41104	0.00722363
mtlA	SAUSA300_2105	SAUSA300_RS11605	Mannitol	-2.26729	0.000162173	-1.37701	0.35925
mtlF	SAUSA300_2107	SAUSA300_RS11615	Mannitol	-2.35266	0.000476238	-0.450585	0.830831
lacE	SAUSA300_2150	SAUSA300_RS11845	Lactose	0.55335	0.405671	1.18877	0.553337
lacF	SAUSA300_2151	SAUSA300_RS11850	Lactose	-2.06016	0.14718	0	1
	SAUSA300_2324	SAUSA300_RS12845	Sucrose	-2.60967	0.000476571	-1.15116e-05	1
	SAUSA300_2449	SAUSA300_RS13580	Glucarate	-2.2009	0.00303753	1.23179	0.48337
