# Supplementary material for: The Staphylococcus aureus Transcriptome during Cystic Fibrosis Lung Infection
Source: mBio. 2019 Nov 19;10(6):e02774-19. doi: 10.1128/mBio.02774-19 (PMC6867902; doi:10.1128/mBio.02774-19)
Supplement: DATA SET S4 [file mBio.02774-19-sd004.xlsx]

## Sheet: AllConservedGenes
Supplementary Dataset 4_Sheet1. Differential gene expression comparing S. aureus gene expression in SCFM2 to that in Human CF sputum.
			In Vitro vs. Human Sputum		SCFM2 mid-logarithmic growth vs. Human Sputum		SCFM2 + HNP-1 mid-logarithmic growth vs. Human Sputum
Locus Tag	Gene	Product	log2FoldChange	padj	log2FoldChange	padj	log2FoldChange	padj
SAUSA300_RS00010	dnaA	chromosomal replication initiator protein DnaA	-0.637187	0.0832823	0.0614915	0.953198	-0.368846	0.803096
SAUSA300_RS00015	dnaN	DNA polymerase III subunit beta	-1.67348	5.98706e-08	-0.977614	0.0858654	-1.01876	0.25695
SAUSA300_RS00020	-	RNA-binding protein	-0.408975	0.462094	-0.845656	0.403804	-1.42406	0.29744
SAUSA300_RS00025	recF	DNA replication and repair protein RecF	-0.847902	0.113434	-1.26956	0.176088	-1.68222	0.204952
SAUSA300_RS00030	gyrB	DNA gyrase subunit B	-0.619701	0.0293811	-0.511293	0.368809	-0.681804	0.445288
SAUSA300_RS00035	gyrA	DNA gyrase subunit A	-0.793655	0.00416794	-0.650391	0.220367	-0.637734	0.491381
SAUSA300_RS00040	nnrD	NAD(P)H-hydrate dehydratase	0.803864	0.0698458	1.21325	0.119103	0.785999	0.589143
SAUSA300_RS00045	hutH	histidine ammonia-lyase	-1.33771	0.0437991	-1.48022	0.200119	-2.14583	0.153984
SAUSA300_RS00050	serS	serine--tRNA ligase	-0.36606	0.409986	0.689458	0.406151	0.0246607	0.991904
SAUSA300_RS00055	-	branched-chain amino acid ABC transporter permease	-1.35306	0.0339603	0.17421	0.921252	0.352445	0.889989
SAUSA300_RS00060	-	membrane protein	-0.276261	0.676768	1.17493	0.307608	1.57365	0.378949
SAUSA300_RS00065	metX	homoserine O-acetyltransferase	-1.00306	0.0841649	1.27454	0.227968	2.43612	0.0898657
SAUSA300_RS00070	-	membrane protein	-0.392945	0.449358	-0.954241	0.298392	-1.30795	0.321481
SAUSA300_RS00075	-	DHH family phosphoesterase	-0.542887	0.019813	-0.0631308	0.925114	0.1297	0.903946
SAUSA300_RS00080	rplI	50S ribosomal protein L9	-1.05839	0.0146762	-0.866274	0.297122	-0.461334	0.788806
SAUSA300_RS00085	dnaC	replicative DNA helicase	-0.216255	0.523007	0.107357	0.902009	0.398773	0.736319
SAUSA300_RS00090	purA	adenylosuccinate synthetase	0.519841	0.449358	1.42613	0.211157	1.39302	0.434004
SAUSA300_RS00105	walR	DNA-binding response regulator	0.275116	0.534435	1.20556	0.094683	0.903419	0.492328
SAUSA300_RS00110	walK	cell wall metabolism sensor histidine kinase WalK	0.739816	0.0180379	0.851458	0.136027	1.09914	0.202586
SAUSA300_RS00115	walH	hypothetical protein	-0.0204366	0.966349	-0.266889	0.773676	0.550599	0.688528
SAUSA300_RS00120	walI	hypothetical protein	-1.40346	0.00142359	-0.820685	0.34771	-0.287574	0.880546
SAUSA300_RS00125	walJ	MBL fold metallo-hydrolase	0.758503	0.0390552	0.390308	0.638476	-0.186408	0.906171
SAUSA300_RS00130	adsA	multifunctional 2',3'-cyclic-nucleotide 2'-phosphodiesterase/5'-nucleotidase/3'-nucleotidase	-0.727085	0.144581	0.686184	0.504956	0.769677	0.638205
SAUSA300_RS00460	-	tRNA-dihydrouridine synthase	0.988892	0.0040708	0.919357	0.151198	0.421658	0.759894
SAUSA300_RS00470	-	transcriptional regulator	-1.51792	0.0297833	-0.010722	0.994809	-1.86678	0.253221
SAUSA300_RS00510	-	hypothetical protein	-0.410309	0.409029	-0.353227	0.744486	0.671678	0.69287
SAUSA300_RS00515	plc	1-phosphatidylinositol phosphodiesterase	-3.26839	2.04917e-06	-1.00653	0.478461	-1.50218	0.428597
SAUSA300_RS00540	-	AraC family transcriptional regulator	-2.31504	9.04879e-12	-3.14065	3.44765e-10	-2.82179	6.49007e-05
SAUSA300_RS00545	-	amidohydrolase	-2.10457	0.00445566	-0.880047	0.568766	-0.682416	0.797596
SAUSA300_RS00550	norC	MFS transporter	-2.66929	5.43767e-06	-2.45208	0.00624537	-1.64096	0.271067
SAUSA300_RS00555	-	Na/Pi cotransporter	0.959739	0.000306532	1.69604	0.000125001	1.60421	0.0187881
SAUSA300_RS00560	-	oleate hydratase	-1.57351	0.0104706	-2.31173	0.0191197	-2.64842	0.056042
SAUSA300_RS00575	-	hypothetical protein	-2.11986	0.000412934	-2.4017	0.0115704	-2.40311	0.0782813
SAUSA300_RS00580	lctP1	L-lactate permease	-1.51488	9.76576e-05	-1.35101	0.0463679	-1.26161	0.243364
SAUSA300_RS00585	spa	peptidoglycan-binding protein LysM	-3.60461	1.15111e-10	-2.48482	0.0086524	-2.78584	0.0361807
SAUSA300_RS00590	sarS	transcriptional regulator	-1.7918	0.000104338	-1.53193	0.0572493	-1.22406	0.364313
SAUSA300_RS00595	sirC	iron ABC transporter permease	-0.597674	0.221337	-0.265065	0.814648	0.134939	0.957596
SAUSA300_RS00600	sirB	iron ABC transporter permease	0.692474	0.395166	2.14527	0.0879087	1.43439	0.501684
SAUSA300_RS00605	sirA	iron ABC transporter substrate-binding protein	-0.892883	0.283102	2.46709	0.0484557	1.89827	0.319544
SAUSA300_RS00610	sbnA	siderophore biosynthesis protein SbnA	2.03605	0.00399203	3.78693	0.00067127	3.88055	0.0111633
SAUSA300_RS00615	sbnB	2,3-diaminopropionate biosynthesis protein SbnB	1.87514	0.0115304	4.33583	0.000129334	4.00966	0.00870981
SAUSA300_RS00620	sbnC	IucA/IucC family siderophore biosynthesis protein	2.41738	0.000342935	4.29796	4.80661e-05	5.03261	0.000311659
SAUSA300_RS00625	sbnD	MFS transporter	2.83243	1.87637e-05	4.39956	2.98125e-05	3.45187	0.019372
SAUSA300_RS00630	sbnE	IucA/IucC family siderophore biosynthesis protein	2.77176	2.9349e-05	4.63243	8.63277e-06	4.82766	0.000436339
SAUSA300_RS00635	sbnF	IucA/IucC family siderophore biosynthesis protein	2.54153	1.43467e-05	4.09447	1.22327e-05	3.40383	0.0105861
SAUSA300_RS00640	sbnG	siderophore biosynthesis protein SbnG	2.67949	1.06229e-06	4.56683	4.61956e-07	4.06467	0.00117957
SAUSA300_RS00645	sbnH	diaminopimelate decarboxylase	1.87051	0.00101025	3.48447	0.000171259	4.14421	0.00139076
SAUSA300_RS00650	sbnI	siderophore biosynthesis protein SbnI	2.99024	3.10646e-09	4.76919	1.30895e-08	4.17312	0.000435391
SAUSA300_RS00670	butA	diacetyl reductase ((S)-acetoin forming)	0.390182	0.503415	2.04107	0.0204909	1.34688	0.376121
SAUSA300_RS00685	-	UDP-phosphate N-acetylgalactosaminyl-1-phosphate transferase	3.10875	0.000373638	3.48119	0.0116111	2.77832	0.140262
SAUSA300_RS00690	-	glycosyltransferase family 1 protein	-0.274556	0.774696	0.185678	0.930977	-0.777527	0.785057
SAUSA300_RS00695	-	ligase	-0.61612	0.503081	-0.282722	0.891976	-1.00776	0.69222
SAUSA300_RS00700	-	hypothetical protein	-0.263287	0.704597	-0.441774	0.759902	-0.982794	0.604382
SAUSA300_RS00705	sodM	Superoxide dismutase [Mn/Fe] 2	1.6213	6.98929e-06	2.2741	0.00014866	1.97373	0.0323969
SAUSA300_RS00715	-	GntR family transcriptional regulator	0.620981	0.18208	1.23042	0.122321	1.34353	0.283556
SAUSA300_RS00725	deoD1	purine-nucleoside phosphorylase	3.96891	1.92611e-10	2.4402	0.0217978	1.13978	0.570727
SAUSA300_RS00730	tet38	tetracycline efflux MFS transporter Tet(38)	3.24092	2.46772e-13	1.68134	0.0331711	0.874464	0.570727
SAUSA300_RS00735	deoC1	2-deoxyribose-5-phosphate aldolase	0.601915	0.191407	1.83901	0.0108994	1.1717	0.356003
SAUSA300_RS00740	deoB	phosphopentomutase	0.430411	0.265707	1.02835	0.112184	0.517612	0.699418
SAUSA300_RS00745	phnE1	phosphonate ABC transporter, permease protein PhnE	-2.02202	0.0341149	-0.169488	0.942862	0.391405	0.907073
SAUSA300_RS00750	phnE2	phosphonate ABC transporter, permease protein PhnE	-1.2122	0.227265	-0.271262	0.90963	0.659974	0.839959
SAUSA300_RS00755	phnC	phosphonates import ATP-binding protein PhnC	-0.601454	0.533132	0.623818	0.759902	-0.118924	0.974414
SAUSA300_RS00760	phnD	phosphonate ABC transporter substrate-binding protein	0.343919	0.68266	2.36771	0.066805	1.26564	0.576648
SAUSA300_RS00765	-	hypothetical protein	-1.42637	0.122376	0.772213	0.691279	0.636255	0.836766
SAUSA300_RS00770	-	bifunctional metallophosphatase/5'-nucleotidase	-1.12477	0.0278957	0.24466	0.853305	-0.353656	0.86729
SAUSA300_RS00800	adhE	bifunctional acetaldehyde-CoA/alcohol dehydrogenase	-0.246478	0.740295	3.30178	0.00144224	2.84559	0.0585403
SAUSA300_RS00805	capA	capsular polysaccharide type 5 biosynthesis protein cap5A	1.18341	0.198063	3.58668	0.0086524	3.54714	0.0507355
SAUSA300_RS00810	capB	capsular polysaccharide biosynthesis protein Cap5B	0.220699	0.826189	1.95357	0.207369	0.769337	0.795685
SAUSA300_RS00815	capC	capsular polysaccharide biosynthesis protein Cap8C	-0.806869	0.482934	1.5238	0.425452	1.20027	0.672597
SAUSA300_RS00825	capE	UDP-glucose 4-epimerase	-1.04013	0.244767	0.913955	0.596793	0.546478	0.852317
SAUSA300_RS00830	capF	capsular polysaccharide biosynthesis protein Cap8F	-1.39136	0.108187	0.775986	0.673305	0.600773	0.840564
SAUSA300_RS00835	capG	UDP-N-acetylglucosamine 2-epimerase (non-hydrolyzing)	-1.89366	0.0354728	0.438388	0.834766	0.149525	0.969223
SAUSA300_RS00860	capL	glycosyltransferase WbuB	-1.20327	0.138572	0.0431272	0.982431	1.10155	0.648327
SAUSA300_RS00865	capM	sugar transferase	-1.8757	0.00965446	-0.586988	0.721159	0.0501486	0.989488
SAUSA300_RS00870	capN	UDP-glucose 4-epimerase	-0.838705	0.286251	-0.237917	0.899962	0.663045	0.805152
SAUSA300_RS00875	capO	UDP-N-acetyl-D-mannosamine dehydrogenase	-0.508499	0.486876	0.235987	0.891219	0.787255	0.727772
SAUSA300_RS00880	capP	UDP-N-acetylglucosamine 2-epimerase (non-hydrolyzing)	-1.20922	0.0574929	-0.379166	0.801613	0.383454	0.880546
SAUSA300_RS00885	isdI	monooxygenase IsdI	-2.14649	0.00552764	0.434319	0.813676	0.670835	0.809547
SAUSA300_RS00890	-	DUF454 domain-containing protein	1.71724	0.0261176	3.12633	0.0106805	2.67389	0.120599
SAUSA300_RS00895	aldA	aldehyde dehydrogenase	0.242742	0.754686	2.1567	0.0605663	1.45841	0.447076
SAUSA300_RS00900	-	cation transporter	-1.45635	0.00171302	-1.53214	0.0430767	-1.71159	0.120486
SAUSA300_RS00910	-	hypothetical protein	-2.94677	0.000114322	-1.36286	0.338639	0.16995	0.963769
SAUSA300_RS00915	ssuB	sulfonate ABC transporter ATP-binding protein	-2.25922	0.00764573	-1.16177	0.478708	0.455852	0.885695
SAUSA300_RS00920	ssuA	hypothetical protein	-1.67346	0.0226845	-0.331496	0.856636	0.886904	0.715803
SAUSA300_RS00925	ssuC	ABC transporter permease	-0.801848	0.383501	0.86829	0.626604	1.16276	0.640177
SAUSA300_RS00930	-	acyl-CoA dehydrogenase	-1.42714	0.0293811	-1.7225	0.113397	-1.63964	0.323817
SAUSA300_RS00945	-	MFS transporter	-0.284642	0.528733	-0.81494	0.306212	-0.889955	0.497145
SAUSA300_RS00950	ausA	non-ribosomal peptide synthetase	0.510163	0.134497	-0.0547144	0.953975	0.234918	0.868585
SAUSA300_RS00955	-	4'-phosphopantetheinyl transferase	0.273718	0.523007	-0.359511	0.691599	0.383975	0.820473
SAUSA300_RS00960	-	hypothetical protein	-1.87104	0.000118084	-0.1178	0.930977	-0.42584	0.831771
SAUSA300_RS00965	argB	acetylglutamate kinase	-0.8347	0.441002	-0.277572	0.910254	-0.0121365	0.999069
SAUSA300_RS00970	argJ	bifunctional glutamate N-acetyltransferase/amino-acid N-acetyltransferase	-0.42225	0.616509	0.832302	0.605029	2.43343	0.210048
SAUSA300_RS00975	argC	N-acetyl-gamma-glutamyl-phosphate reductase	-0.956163	0.214638	0.169799	0.929743	0.0508296	0.989488
SAUSA300_RS00980	argD	ornithine aminotransferase 1	-0.679219	0.339935	0.0965282	0.955998	0.245285	0.93302
SAUSA300_RS00985	brnQ1	branched-chain amino acid transporter II carrier protein	-2.25348	1.24279e-06	-1.41649	0.0859525	-2.03454	0.0712219
SAUSA300_RS00990	-	isochorismatase	0.446847	0.345597	-0.407205	0.684598	0.344042	0.850161
SAUSA300_RS00995	-	indolepyruvate decarboxylase	-0.148485	0.836318	1.3134	0.267904	2.76253	0.0585403
SAUSA300_RS01005	glcA	PTS glucose EIICBA component	-1.59201	0.000169568	-1.1133	0.155885	-1.59429	0.143171
SAUSA300_RS01010	-	hypothetical protein	-1.52815	0.0290399	-0.872681	0.536653	-1.4536	0.436721
SAUSA300_RS01015	murQ	N-acetylmuramic acid 6-phosphate etherase	1.05115	0.121827	2.57705	0.0171803	1.54248	0.39526
SAUSA300_RS01020	-	permease	-1.77608	0.0215525	-0.134526	0.947394	-0.691555	0.800279
SAUSA300_RS01025	-	MurR/RpiR family transcriptional regulator	-1.22871	0.167972	-0.00362459	0.997758	0.48579	0.872036
SAUSA300_RS01055	-	ABC transporter ATP-binding protein	0.483546	0.471386	2.57191	0.0110747	2.22252	0.14211
SAUSA300_RS01060	-	ABC transporter permease	-1.57621	0.0561817	-0.0808429	0.968441	0.974532	0.707749
SAUSA300_RS01065	-	ABC transporter permease	-1.54209	0.0767544	1.74275	0.261901	0.347088	0.911577
SAUSA300_RS01070	-	peptide ABC transporter substrate-binding protein	-1.18136	0.119759	1.03131	0.496623	2.44863	0.189687
SAUSA300_RS01075	ggt	gamma-glutamyltransferase	-1.54482	0.0261896	0.00124398	0.998849	0.054852	0.987074
SAUSA300_RS01085	azoR	FMN-dependent NADH-azoreductase	-1.73217	0.0333321	2.0516	0.133428	1.53089	0.490152
SAUSA300_RS01090	-	peptidase M23	1.76675	0.00511594	2.99026	0.00351747	2.5165	0.0922209
SAUSA300_RS01095	malK	sugar ABC transporter ATP-binding protein	0.910059	0.132593	0.604266	0.643254	-0.594851	0.788571
SAUSA300_RS01100	malE	maltose ABC transporter substrate-binding protein	1.04882	0.0832888	0.398132	0.779742	0.100928	0.972414
SAUSA300_RS01105	malF	maltose ABC transporter permease	1.03051	0.0444896	0.685608	0.525552	-0.491599	0.803329
SAUSA300_RS01110	-	maltose ABC transporter permease	0.425591	0.511598	-0.376007	0.790528	-0.814866	0.680189
SAUSA300_RS01115	-	gfo/Idh/MocA family oxidoreductase	1.67657	0.00088175	1.75371	0.0480353	0.35477	0.868585
SAUSA300_RS01120	-	gfo/Idh/MocA family oxidoreductase	1.93225	0.000431562	1.20439	0.257974	0.321764	0.889491
SAUSA300_RS01125	-	xylose isomerase	1.45096	0.000648544	0.871768	0.307308	-0.00694511	0.999069
SAUSA300_RS01130	-	membrane protein	1.13971	0.142826	4.50882	7.05919e-05	2.00502	0.271288
SAUSA300_RS01135	uhpT	hexose phosphate transporter	4.31673	7.93756e-12	6.6518	9.83633e-12	4.87093	0.000180372
SAUSA300_RS01140	hptR	DNA-binding response regulator	0.612876	0.231249	1.42233	0.0960185	0.870419	0.587297
SAUSA300_RS01145	hptS	sensor histidine kinase	0.276533	0.564889	1.17883	0.140935	0.821504	0.578696
SAUSA300_RS01150	hptA	lipoprotein	-1.76844	0.00336121	0.38808	0.793132	-0.910641	0.638183
SAUSA300_RS01155	pflB	formate acetyltransferase	0.243571	0.645796	0.654708	0.518951	0.50382	0.788806
SAUSA300_RS01160	pflA	pyruvate formate-lyase-activating enzyme	0.0101961	0.987348	-0.125335	0.930977	-0.585853	0.769434
SAUSA300_RS01170	-	glycerophosphoryl diester phosphodiesterase	1.5074	0.000630734	2.08301	0.00517299	1.34047	0.288437
SAUSA300_RS01175	-	hypothetical protein	3.16172	3.47046e-07	4.39971	1.22327e-05	2.70696	0.0694499
SAUSA300_RS01180	coa	coagulase	1.03873	0.149865	1.39499	0.281407	-0.463617	0.86206
SAUSA300_RS01195	fadA	acetyl-CoA acetyltransferase	-0.0439197	0.966209	1.72124	0.223797	1.20044	0.608134
SAUSA300_RS01200	fadB	3-hydroxyacyl-CoA dehydrogenase	0.000254597	0.999737	1.64096	0.306058	0.488588	0.874842
SAUSA300_RS01205	fadD	glutaryl-CoA dehydrogenase	-0.986884	0.369782	0.74697	0.734734	-0.20621	0.962495
SAUSA300_RS01210	fadE	long-chain-fatty-acid--CoA ligase	-0.690701	0.493603	0.0787756	0.971106	0.0715056	0.986269
SAUSA300_RS01215	fadX	acyl CoA:acetate/3-ketoacid CoA transferase	-0.836427	0.365477	-0.433334	0.826368	-1.11379	0.650872
SAUSA300_RS01220	prsS	PrsW family intramembrane metalloprotease	-1.53904	0.0028174	-1.20924	0.201291	-2.17398	0.0729746
SAUSA300_RS01225	opp-5A	nickel ABC transporter substrate-binding protein	-0.559338	0.374213	-1.2477	0.232953	-1.06156	0.550556
SAUSA300_RS01230	-	DUF488 domain-containing protein	-0.71812	0.318734	-1.53074	0.1757	-1.28363	0.497145
SAUSA300_RS01235	-	hypothetical protein	-1.08188	0.132835	0.114526	0.951689	-1.01477	0.627877
SAUSA300_RS01240	hmp	nitric oxide dioxygenase	-1.69131	7.31932e-05	-1.65713	0.0221956	-1.57584	0.154092
SAUSA300_RS01250	ldh1	L-lactate dehydrogenase	-3.51179	5.54499e-09	2.45517	0.0170635	2.27714	0.130715
SAUSA300_RS01260	glcC	PTS glucose transporter subunit IIB	0.942632	0.0891679	1.65586	0.0776301	1.33848	0.38538
SAUSA300_RS01265	-	nucleoside hydrolase	0.197363	0.645332	1.11359	0.106896	0.698517	0.604382
SAUSA300_RS01275	-	transcriptional antiterminator	0.142275	0.897965	1.24294	0.508193	0.240697	0.95442
SAUSA300_RS01280	-	PTS sugar transporter subunit IIA	-0.359048	0.783486	0.369476	0.888372	0.369447	0.918791
SAUSA300_RS01285	-	PTS galactitol transporter subunit IIB	-0.694065	0.537187	0.201358	0.935522	-0.723335	0.822373
SAUSA300_RS01290	-	PTS galactitol transporter subunit IIC	-2.16648	0.0130267	-3.06913	0.015948	-3.43122	0.0392345
SAUSA300_RS01295	-	sorbitol dehydrogenase	-0.568811	0.53522	1.14374	0.50447	0.544652	0.857111
SAUSA300_RS01300	-	hypothetical protein	-0.803169	0.51475	-1.02341	0.642308	0.388019	0.912866
SAUSA300_RS01305	-	galactitol-1-phosphate 5-dehydrogenase	-0.494033	0.50255	-0.441664	0.778967	0.35525	0.893585
SAUSA300_RS01310	tarI'	2-C-methyl-D-erythritol 4-phosphate cytidylyltransferase	-1.95761	2.49956e-05	-0.412328	0.717794	-1.01435	0.492328
SAUSA300_RS01315	tarJ'	alcohol dehydrogenase	-1.71504	0.000956466	-0.325218	0.802142	-0.607466	0.750503
SAUSA300_RS01320	tarL'	tagB protein	-1.02858	0.0123215	0.0814947	0.942862	-0.51592	0.728787
SAUSA300_RS01325	tarF	CDP-glycerol--glycerophosphate glycerophosphotransferase	1.81223	1.11354e-08	1.37644	0.014573	1.83145	0.0306076
SAUSA300_RS01330	tarI	2-C-methyl-D-erythritol 4-phosphate cytidylyltransferase	0.055504	0.861542	-0.295863	0.652492	-0.744006	0.380791
SAUSA300_RS01335	tarJ	ribitol-5-phosphate dehydrogenase	-0.388506	0.125092	-0.727956	0.0879087	-1.1241	0.0634707
SAUSA300_RS01340	tarL	hypothetical protein	0.477207	0.178497	0.456937	0.535215	0.803014	0.455742
SAUSA300_RS01345	tarS	glycosyl transferase family 2	0.693959	0.0094386	0.600065	0.250079	1.19225	0.0898657
SAUSA300_RS01350	scdA	iron-sulfur cluster repair protein ScdA	-3.19971	9.07118e-09	-2.34002	0.0110218	-2.67796	0.0375844
SAUSA300_RS01355	lytS	sensor histidine kinase	-0.46255	0.254922	-0.0636636	0.953967	-0.229193	0.889045
SAUSA300_RS01360	lytR	DNA-binding response regulator	0.485792	0.428606	1.37883	0.179108	0.809332	0.676744
SAUSA300_RS01365	lrgA	antiholin-like protein LrgA	0.138789	0.861542	-0.471765	0.779742	-1.61423	0.391292
SAUSA300_RS01370	lrgB	antiholin-like protein LrgB	-0.0162733	0.983582	-1.17415	0.352943	-2.21506	0.152869
SAUSA300_RS01375	bglR	GntR family transcriptional regulator	-1.22629	0.0205109	-0.714778	0.516915	-1.43283	0.304094
SAUSA300_RS01380	-	hypothetical protein	0.713694	0.338394	2.22427	0.0574042	2.70997	0.098329
SAUSA300_RS01385	bglA	6-phospho-beta-glucosidase	0.665258	0.222707	2.32775	0.00639928	1.19789	0.436721
SAUSA300_RS01395	-	SAM-dependent methyltransferase	1.72367	0.00630775	2.77055	0.00811848	1.8508	0.262761
SAUSA300_RS01405	rbsK	ribokinase	-0.525365	0.347216	0.939597	0.355284	0.161691	0.954068
SAUSA300_RS01410	rbsD	D-ribose pyranase	-0.598362	0.339999	0.821847	0.500172	2.46874	0.161881
SAUSA300_RS01415	rbsU	ribose transporter RbsU	1.79423	0.00296104	2.36348	0.0200481	2.7829	0.0585403
SAUSA300_RS01420	rbsR	LacI family transcriptional regulator	-1.21734	0.00168517	-1.34046	0.0310069	-0.936479	0.409172
SAUSA300_RS01430	-	hypothetical protein	-1.03343	0.222229	-2.62878	0.0284184	-1.8666	0.322474
SAUSA300_RS01440	-	MFS transporter	1.17899	0.0858971	3.09185	0.00451971	2.91221	0.0635924
SAUSA300_RS01445	-	choloylglycine hydrolase	-0.512875	0.460329	1.23055	0.311749	1.09586	0.581096
SAUSA300_RS01450	lytM	glycyl-glycine endopeptidase LytM	1.13823	0.019813	1.97051	0.0168984	2.41468	0.0514384
SAUSA300_RS01455	-	ABC transporter ATP-binding protein	-0.283271	0.66514	-1.2857	0.205228	-0.854124	0.648174
SAUSA300_RS01460	-	ABC transporter permease	0.431778	0.523908	-0.614874	0.652492	0.0718143	0.979406
SAUSA300_RS01465	-	ABC transporter permease	0.541837	0.377155	-0.772937	0.508193	-0.582351	0.785927
SAUSA300_RS01485	-	CHAP domain-containing protein	0.486742	0.377933	-0.280073	0.824144	-0.67807	0.707325
SAUSA300_RS01490	esxA	virulence factor EsxA	-4.01425	2.53799e-11	-5.16324	8.66085e-09	-4.82355	6.49007e-05
SAUSA300_RS01495	esaA	type VII secretion protein EsaA	-0.585785	0.238965	-1.85824	0.0132075	-1.67715	0.143171
SAUSA300_RS01500	essA	protein EssA	0.458885	0.473607	-1.62447	0.094683	-1.52614	0.310248
SAUSA300_RS01505	esaB	type VII secretion protein EsaB	-1.53306	0.0953167	-2.74281	0.0363794	-2.49855	0.174259
SAUSA300_RS01510	essB	protein EssB	3.67084	8.42408e-09	2.15057	0.0530974	2.30807	0.140262
SAUSA300_RS01515	essC	protein EssC	-1.20587	0.0405316	-2.71648	0.00255439	-1.92226	0.173673
SAUSA300_RS01615	-	cystatin-like fold lipoprotein	-0.314387	0.661963	-1.75126	0.0992742	-1.62577	0.319827
SAUSA300_RS01620	-	membrane protein	-1.34303	0.0217821	-3.12384	0.000286107	-3.4351	0.00291125
SAUSA300_RS01625	-	formate/nitrite transporter	-3.62854	2.62798e-09	-0.0197235	0.992487	-0.167989	0.960108
SAUSA300_RS01630	brnQ2	branched-chain amino acid transporter II carrier protein	1.11978	0.00226805	1.1826	0.0738851	1.22012	0.243232
SAUSA300_RS01635	-	5'-nucleotidase, lipoprotein e(P4) family	-1.58155	0.00101482	0.278335	0.82128	-0.186713	0.936873
SAUSA300_RS01645	-	peptide ABC transporter permease	-2.79204	1.07799e-06	-3.16662	0.000323751	-1.68802	0.257362
SAUSA300_RS01650	-	ABC transporter ATP-binding protein	-2.10133	0.000441651	-3.31211	0.00023649	-2.09126	0.140262
SAUSA300_RS01655	-	PTS sugar transporter subunit IIC	-2.53258	1.06455e-10	-1.67925	0.0104238	-1.73983	0.0729746
SAUSA300_RS01660	-	carbohydrate kinase	1.09808	0.231211	4.43645	0.000726087	1.73223	0.429078
SAUSA300_RS01665	psuG	pseudouridine-5'-phosphate glycosidase	0.529927	0.562414	3.6826	0.0054645	2.81234	0.135136
SAUSA300_RS01670	-	pyrimidine nucleoside transporter NupC	1.16959	0.0852946	2.84143	0.0106171	1.40637	0.479338
SAUSA300_RS01675	nanT	hypothetical protein	2.40301	0.000500135	3.49268	0.00144224	2.91531	0.0635924
SAUSA300_RS01680	nanA	N-acetylneuraminate lyase	1.51381	0.0596799	2.74473	0.0296164	1.88583	0.338038
SAUSA300_RS01685	nanK	ROK family protein	-0.171561	0.819451	0.928825	0.50447	0.202427	0.953399
SAUSA300_RS01690	nanR	MurR/RpiR family transcriptional regulator	2.33774	5.40413e-09	1.48445	0.0398273	1.32437	0.255194
SAUSA300_RS01695	nanE	N-acetylmannosamine-6-phosphate 2-epimerase	0.956865	0.0941881	0.933634	0.402981	1.23597	0.465748
SAUSA300_RS01700	-	histidine transporter	-1.02847	0.265707	-0.0425632	0.984404	-0.509908	0.868177
SAUSA300_RS01710	-	alpha/beta hydrolase	0.336926	0.421378	0.108346	0.920979	0.0436989	0.982289
SAUSA300_RS01715	-	NADH-dependent flavin oxidoreductase	1.076	0.0214619	0.584997	0.56413	0.00403588	0.999325
SAUSA300_RS01725	-	LLM class flavin-dependent oxidoreductase	-0.431945	0.467133	0.624172	0.596793	0.165385	0.95442
SAUSA300_RS01730	gcvH-L	glycine cleavage system protein H	0.00378573	0.994043	-0.114678	0.930977	0.403245	0.843272
SAUSA300_RS01735	-	hypothetical protein	1.74199	0.000660434	1.3741	0.147003	1.93039	0.158511
SAUSA300_RS01745	lplA2	lipoate--protein ligase A	0.178036	0.770818	0.20057	0.888372	0.349649	0.874842
SAUSA300_RS01755	ulaA	PTS ascorbate transporter subunit IIC	-0.649859	0.329414	0.62382	0.652492	-0.480442	0.840505
SAUSA300_RS01760	-	PTS lactose transporter subunit IIB	-0.281816	0.767776	1.90142	0.202834	0.472272	0.880546
SAUSA300_RS01765	-	PTS ascorbate transporter subunit IIA	0.209879	0.838374	1.88277	0.242228	1.46365	0.564536
SAUSA300_RS01770	-	hypothetical protein	-0.191489	0.836318	1.82778	0.208643	0.546993	0.850161
SAUSA300_RS01775	mepR	multidrug efflux MATE transporter transcriptional repressor MepR	-0.0860221	0.881457	1.21728	0.202834	0.446619	0.828441
SAUSA300_RS01780	mepA	multidrug efflux MATE transporter MepA	1.81847	0.0145233	1.38155	0.320673	0.94661	0.69222
SAUSA300_RS01785	mepB	hypothetical protein	-0.837241	0.279033	-0.832968	0.563219	-0.844585	0.713373
SAUSA300_RS01795	-	glyoxalase	-0.419408	0.505095	0.152504	0.925016	1.53046	0.352121
SAUSA300_RS01800	-	LLM class flavin-dependent oxidoreductase	-1.0699	0.0998112	0.232278	0.888372	0.591814	0.806039
SAUSA300_RS01805	-	NAD(P)H-dependent oxidoreductase	-1.57831	0.0144233	-1.18462	0.315028	0.0992919	0.974167
SAUSA300_RS01810	-	membrane protein	-1.43537	0.00187311	-1.27245	0.10971	-1.74351	0.114131
SAUSA300_RS01820	-	RimJ/RimL family protein N-acetyltransferase	-3.3715	9.60275e-06	-0.780764	0.644654	-1.14874	0.617531
SAUSA300_RS01825	fepA	EfeM/EfeO family lipoprotein	-2.12257	0.0208993	0.125703	0.956232	-0.9022	0.742491
SAUSA300_RS01830	fepB	deferrochelatase/peroxidase EfeB	-2.24636	0.00915116	-0.667377	0.727396	-1.25227	0.604382
SAUSA300_RS01835	fepC	iron permease FTR1 family protein	-1.40907	0.0430838	-0.38695	0.812928	-1.35379	0.479338
SAUSA300_RS01845	tatA	twin-arginine translocase TatA/TatE family subunit	-0.132999	0.848065	0.527687	0.714649	1.1813	0.574825
SAUSA300_RS01850	-	hypothetical protein	0.00256102	0.996383	0.531777	0.684355	0.382422	0.868585
SAUSA300_RS01855	-	transcriptional regulator	0.623819	0.412602	2.3735	0.0459733	0.865483	0.713373
SAUSA300_RS01860	-	hypothetical protein	-1.5396	0.00399885	-1.03218	0.307608	-1.60953	0.237161
SAUSA300_RS01865	-	ABC transporter ATP-binding protein	-0.982835	0.011367	-0.427388	0.615836	-0.277463	0.868177
SAUSA300_RS01870	-	ABC-2 transporter family protein	-1.35291	5.5326e-05	-0.739247	0.242228	-1.21984	0.153984
SAUSA300_RS01875	-	hypothetical protein	-1.05191	0.0456625	0.176756	0.899962	0.0147438	0.996879
SAUSA300_RS01885	-	acetyl-CoA acyltransferase	-1.46721	0.000399997	-0.783829	0.344555	-1.11429	0.358068
SAUSA300_RS01890	mdh	metal-dependent hydrolase	-0.414423	0.461151	0.41004	0.740965	0.915412	0.597778
SAUSA300_RS01895	metE	5-methyltetrahydropteroyltriglutamate-- homocysteine methyltransferase	-0.0800283	0.903864	0.782755	0.51967	1.50534	0.354991
SAUSA300_RS01900	metF	bifunctional homocysteine S-methyltransferase/methylenetetrahydrofolate reductase	-1.04792	0.116432	-0.0523655	0.975345	-1.0796	0.575607
SAUSA300_RS01905	metC	cystathionine beta-lyase	-0.644555	0.397698	0.361807	0.832044	-0.0124617	0.998315
SAUSA300_RS01910	metI	cystathionine gamma-synthase	-2.66187	0.00100417	-1.30964	0.386008	-1.4058	0.531649
SAUSA300_RS01915	parB	chromosome partitioning protein ParB	-0.762398	0.134497	-0.0250864	0.984917	0.279476	0.89097
SAUSA300_RS01920	-	mechanosensitive ion channel protein MscS	-1.61267	0.00117907	-1.18336	0.192493	-1.67041	0.179134
SAUSA300_RS01930	ychF	GTP-binding protein YchF	-0.303951	0.321429	0.115052	0.881887	-0.266958	0.822373
SAUSA300_RS01935	-	hypothetical protein	-1.17931	0.197536	-1.04148	0.538469	-0.272645	0.939414
SAUSA300_RS01940	rpsF	30S ribosomal protein S6	-1.93898	0.000422235	-0.233771	0.873677	-0.312964	0.89097
SAUSA300_RS01945	ssb	single-stranded DNA-binding protein	-1.29185	0.017816	-0.35382	0.790528	0.203631	0.936873
SAUSA300_RS01950	rpsR	30S ribosomal protein S18	-0.705719	0.195062	-0.487009	0.683935	-0.448831	0.826796
SAUSA300_RS01975	-	hypothetical protein	1.44355	0.162487	2.68367	0.0891883	1.66982	0.503775
SAUSA300_RS01980	-	peptidase	-3.69407	3.76253e-08	-2.59968	0.0197153	-1.15585	0.581248
SAUSA300_RS01985	-	transcriptional regulator	-0.961801	0.124232	-0.718227	0.573391	-0.953275	0.617379
SAUSA300_RS01990	-	GlsB/YeaQ/YmgE family stress response membrane protein	-3.71602	2.56612e-11	-3.12275	0.000541456	-2.6164	0.0514384
SAUSA300_RS02000	-	histidine phosphatase family protein	-0.166433	0.67654	-0.451252	0.54221	-0.689604	0.550556
SAUSA300_RS02005	-	hypothetical protein	-1.66503	0.00184416	-1.52135	0.0949717	-1.4685	0.29744
SAUSA300_RS02010	-	hypothetical protein	0.414259	0.294227	1.71824	0.0055402	1.02579	0.358837
SAUSA300_RS02020	ahpF	alkyl hydroperoxide reductase subunit F	0.374001	0.280034	2.26589	6.09682e-06	2.17749	0.00277115
SAUSA300_RS02025	ahpC	alkyl hydroperoxide reductase subunit C	-1.26933	0.011592	2.2529	0.0061399	2.53101	0.0329645
SAUSA300_RS02030	nfrA	NADPH-dependent oxidoreductase	-0.775036	0.0498933	-0.780062	0.297408	0.311188	0.850161
SAUSA300_RS02035	tcyP	L-cystine transporter	-0.399396	0.49509	2.02797	0.0232393	2.79514	0.0262266
SAUSA300_RS02045	-	hypothetical protein	-0.774003	6.17576e-05	-0.226458	0.614679	-0.259813	0.731863
SAUSA300_RS02050	-	hypothetical protein	-2.62703	7.33193e-08	-0.917932	0.348287	-0.484459	0.809547
SAUSA300_RS02055	-	hypothetical protein	-1.52603	0.00139974	-1.77326	0.0283807	-1.97266	0.0922209
SAUSA300_RS02060	xpt	xanthine phosphoribosyltransferase	-0.449706	0.481295	0.990058	0.390087	1.9979	0.163536
SAUSA300_RS02065	pbuX	xanthine permease	-1.49375	0.00399203	-0.728951	0.512569	0.532451	0.796288
SAUSA300_RS02070	guaB	IMP dehydrogenase	-2.41497	2.77519e-07	-0.979621	0.304264	0.287706	0.890031
SAUSA300_RS02075	guaA	GMP synthase (glutamine-hydrolyzing)	-1.46041	0.00168517	-0.943668	0.306058	0.847092	0.589143
SAUSA300_RS02100	-	membrane protein	-1.65192	0.0333864	-1.09745	0.455032	0.346596	0.910915
SAUSA300_RS02105	-	NAD(P)-dependent oxidoreductase	0.492605	0.386316	0.859242	0.414817	1.40797	0.358068
SAUSA300_RS02110	ssl1	hypothetical protein	2.15202	0.000310413	1.14426	0.333383	2.35926	0.112726
SAUSA300_RS02115	ssl2	hypothetical protein	3.69615	6.57763e-05	4.73375	0.000710939	3.50885	0.0597272
SAUSA300_RS02120	ssl3	hypothetical protein	0.394111	0.728243	3.63052	0.0171803	2.22747	0.310248
SAUSA300_RS02130	ssl4	hypothetical protein	0.675295	0.612724	2.79972	0.118894	2.03527	0.401075
SAUSA300_RS02135	ssl5	hypothetical protein	1.99336	0.0181481	2.0106	0.164924	2.58962	0.163536
SAUSA300_RS02150	ssl7	hypothetical protein	1.52039	0.0193522	0.603857	0.681417	-0.0885519	0.975509
SAUSA300_RS02160	ssl9	hypothetical protein	4.00932	1.32102e-11	4.89684	8.37567e-07	3.39596	0.0165888
SAUSA300_RS02165	ssl10	hypothetical protein	1.9932	0.0120024	3.67313	0.00344081	1.93711	0.325942
SAUSA300_RS02175	hsdM1	type I restriction-modification system subunit M	-2.38189	1.82309e-08	-0.650917	0.478665	-1.1075	0.379562
SAUSA300_RS02185	ssl11	hypothetical protein	-2.06466	0.0245413	2.37554	0.120075	0.690394	0.821553
SAUSA300_RS02195	-	hypothetical protein	2.45573	0.000233324	2.93234	0.00650304	1.80022	0.299629
SAUSA300_RS02255	-	hypothetical protein	-1.00778	0.0476199	-2.96612	3.0824e-05	-2.50918	0.0165888
SAUSA300_RS02260	-	hypothetical protein	-1.38926	0.0121209	-3.61085	4.23236e-06	-4.05674	0.000106845
SAUSA300_RS02270	-	GTP-binding protein	0.34929	0.685314	1.20659	0.422525	1.38412	0.538743
SAUSA300_RS02280	mpsA	NADH dehydrogenase subunit 5	-0.0964758	0.838374	0.432459	0.657916	-0.156086	0.942895
SAUSA300_RS02285	mpsB	hypothetical protein	-0.0711919	0.876222	0.706426	0.390596	0.265554	0.880546
SAUSA300_RS02300	-	phosphatase	-1.34667	1.17493e-05	-0.636688	0.281407	-1.57093	0.0258355
SAUSA300_RS02305	-	carboxylesterase	-1.33331	0.00060452	-0.538464	0.518951	-1.03473	0.356003
SAUSA300_RS02340	metQ2	ABC transporter substrate-binding protein	-1.92512	0.00704494	0.526192	0.757203	1.22259	0.570827
SAUSA300_RS02345	sle1	N-acetylmuramoyl-L-alanine amidase	-0.495375	0.350812	-0.422868	0.718558	-0.416138	0.833053
SAUSA300_RS02350	-	hypothetical protein	-0.211723	0.695741	-0.0181566	0.991052	-0.516459	0.784978
SAUSA300_RS02355	-	DNA mismatch repair protein MutT	-1.28664	0.00852217	0.122569	0.929439	-0.245408	0.906171
SAUSA300_RS02360	-	N-acetyltransferase	-1.58515	0.000655421	-1.63952	0.0229071	-1.8665	0.0729746
SAUSA300_RS02365	-	hypothetical protein	0.371417	0.413194	0.836213	0.306058	0.608639	0.69222
SAUSA300_RS02370	-	hypothetical protein	0.398625	0.428606	0.782127	0.404292	0.209913	0.917906
SAUSA300_RS02375	gltC	LysR family transcriptional regulator	-1.68115	0.0293068	-0.41034	0.819621	-1.39254	0.510056
SAUSA300_RS02380	gltB	glutamate synthase large subunit	-3.8658	3.91695e-07	-1.19555	0.441383	-1.66074	0.419128
SAUSA300_RS02385	gltD	glutamate synthase subunit beta	-3.14563	7.24711e-06	-1.26726	0.351421	-1.82876	0.310248
SAUSA300_RS02395	treP	PTS ascorbate transporter subunit IIA	-3.57716	1.37236e-07	0.673576	0.673901	-0.0975299	0.975509
SAUSA300_RS02400	treC	glucohydrolase	-1.41536	0.00913938	0.349523	0.794118	0.201301	0.939094
SAUSA300_RS02415	-	N-acetyltransferase	0.116679	0.808494	-0.103371	0.929743	0.0121287	0.996879
SAUSA300_RS02420	dnaX	DNA polymerase III subunit gamma/tau	2.17866	1.40746e-11	2.45259	3.94196e-06	2.66145	0.000436339
SAUSA300_RS02425	-	YbaB/EbfC family nucleoid-associated protein	-1.30805	1.04408e-06	-0.579532	0.286375	-0.512474	0.59422
SAUSA300_RS02430	recR	recombination protein RecR	-0.5804	0.167803	0.109212	0.925016	0.165568	0.931325
SAUSA300_RS02455	-	lysine decarboxylase	-0.976942	0.037978	-0.420645	0.68572	-0.55112	0.742491
SAUSA300_RS02460	tmk	thymidylate kinase	-0.442976	0.308331	-0.38214	0.673901	-0.859589	0.486942
SAUSA300_RS02465	pstA	hypothetical protein	-1.07671	0.0135275	0.214194	0.852471	0.134254	0.956545
SAUSA300_RS02475	holB	DNA polymerase III subunit delta'	-1.03475	0.00384926	-1.0877	0.0773607	-1.39397	0.115854
SAUSA300_RS02480	-	signal peptidase II	-1.24879	8.45814e-05	-1.01468	0.0678676	-1.47199	0.059369
SAUSA300_RS02485	-	initiation-control protein YabA	0.349176	0.381065	-1.28162	0.0304479	-1.35497	0.131972
SAUSA300_RS02490	-	tRNA1(Val) (adenine(37)-N6)-methyltransferase	-0.9422	0.151329	-0.506894	0.723256	-0.848423	0.680368
SAUSA300_RS02495	-	hypothetical protein	-1.95528	0.0321681	-0.704711	0.72276	0.888191	0.765921
SAUSA300_RS02500	rsmI	rRNA (cytidine-2'-O-)-methyltransferase	-0.390719	0.505178	-0.0947928	0.949013	-0.467975	0.823564
SAUSA300_RS02510	metS	methionine--tRNA ligase	-1.63246	9.08139e-08	-1.01306	0.0697387	-1.05634	0.226638
SAUSA300_RS02515	-	TatD family deoxyribonuclease	-1.65245	2.22699e-05	-0.717142	0.367163	-0.48833	0.744922
SAUSA300_RS02520	rnmV	ribonuclease M5	-0.376421	0.338394	-0.128837	0.893225	0.452296	0.750503
SAUSA300_RS02525	ksgA	ribosomal RNA small subunit methyltransferase A	-2.09851	1.87116e-07	-1.72184	0.00854334	-1.72541	0.0772119
SAUSA300_RS02530	veg	hypothetical protein	-0.113782	0.866331	0.189241	0.90963	-0.29514	0.905931
SAUSA300_RS02575	rplY	50S ribosomal protein L25/general stress protein Ctc	1.29626	0.000697027	1.84558	0.0038484	1.61943	0.100317
SAUSA300_RS02580	pth	peptidyl-tRNA hydrolase	-0.941089	0.0339819	-0.561219	0.548225	-0.736292	0.61551
SAUSA300_RS02585	mfd	transcription-repair coupling factor	0.305118	0.446145	0.443596	0.586006	0.927236	0.407392
SAUSA300_RS02590	-	stage V sporulation protein B	0.336996	0.475957	0.194289	0.864766	0.678838	0.650872
SAUSA300_RS02595	-	nucleotide pyrophosphohydrolase	-0.398762	0.428606	0.262261	0.821173	0.731457	0.648174
SAUSA300_RS02600	-	hypothetical protein	0.668676	0.0929231	1.1363	0.0998645	1.01883	0.38306
SAUSA300_RS02605	divIC	cell division protein DIVIC	-0.321021	0.421164	-0.0237828	0.982431	0.969075	0.404601
SAUSA300_RS02610	-	RNA-binding protein S1	1.68794	3.27568e-07	1.20295	0.044233	1.17747	0.215806
SAUSA300_RS02615	tilS	tRNA(Ile)-lysidine synthetase	0.118307	0.811726	0.375583	0.723256	-0.22246	0.906171
SAUSA300_RS02620	hpt	hypoxanthine-guanine phosphoribosyltransferase	-0.289822	0.482639	-0.632722	0.403139	-0.805813	0.503775
SAUSA300_RS02625	ftsH	zinc metalloprotease	0.550984	0.0028174	0.935398	0.00241121	0.980233	0.039571
SAUSA300_RS02630	hslO	redox-regulated molecular chaperone Hsp33	0.583473	0.107686	0.154518	0.869826	1.15639	0.242281
SAUSA300_RS02635	cysK	cysteine synthase	-1.95695	0.00026121	-0.138839	0.929439	0.908915	0.61551
SAUSA300_RS02640	folP	dihydropteroate synthase	-1.45088	0.00855273	0.233707	0.871081	-0.0865643	0.974344
SAUSA300_RS02645	folB	dihydroneopterin aldolase	1.88098	0.000372399	2.69942	0.00262706	4.06427	0.00286219
SAUSA300_RS02695	-	PLP-dependent aminotransferase family protein	0.257487	0.697346	0.0816043	0.956596	-0.780409	0.69287
SAUSA300_RS02700	pdxS	pyridoxal 5'-phosphate synthase lyase subunit PdxS	-0.160568	0.808494	0.718714	0.569594	0.330449	0.890284
SAUSA300_RS02705	pdxT	pyridoxal 5'-phosphate synthase glutaminase subunit PdxT	-1.16434	0.054251	-1.06898	0.348287	-1.39259	0.399674
SAUSA300_RS02710	nupC	pyrimidine nucleoside transporter NupC	-1.1229	0.039583	0.230514	0.871075	-0.0740527	0.97554
SAUSA300_RS02715	ctsR	transcriptional regulator CtsR	0.152604	0.753426	0.318753	0.765389	-0.123218	0.959233
SAUSA300_RS02720	mcsA	excinuclease ABC subunit B	-0.38319	0.497449	0.733947	0.506788	0.438575	0.833053
SAUSA300_RS02725	mcsB	protein arginine kinase	0.415018	0.338394	0.891823	0.242157	1.19318	0.296171
SAUSA300_RS02730	clpC	ATP-dependent Clp protease ATP-binding subunit ClpC	0.258435	0.48708	0.77398	0.23073	0.836634	0.428597
SAUSA300_RS02740	radA	DNA repair protein RadA	0.284466	0.233076	0.716408	0.0720642	0.322762	0.707741
SAUSA300_RS02745	-	PIN/TRAM domain-containing protein	-0.865471	0.0444896	-0.894581	0.268581	-1.20032	0.305479
SAUSA300_RS02750	gltX	glutamate--tRNA ligase	-0.711793	0.0187481	-0.011242	0.991052	0.163926	0.904658
SAUSA300_RS02755	cysE	serine acetyltransferase	-1.5049	0.000191991	0.393583	0.68572	-0.34782	0.840564
SAUSA300_RS02760	cysS	cysteine--tRNA ligase	-0.284926	0.409986	0.242312	0.759657	0.675422	0.52864
SAUSA300_RS02765	mrnC	Mini-ribonuclease 3	-2.65607	0.000143151	-1.02175	0.468829	-0.85985	0.708886
SAUSA300_RS02770	-	23S rRNA (guanosine(2251)-2'-O)-methyltransferase RlmB	-1.39783	5.81012e-05	-1.15281	0.052385	-0.749785	0.513747
SAUSA300_RS02775	-	hypothetical protein	-0.361966	0.371298	-0.530039	0.496456	-0.496212	0.711376
SAUSA300_RS02780	sigH	RNA polymerase sigma factor	-1.45958	0.00766378	-1.0043	0.324432	-0.586874	0.775938
SAUSA300_RS02785	secE	protein translocase subunit SecE	0.477239	0.0512773	0.844953	0.0445601	-0.246261	0.80689
SAUSA300_RS02790	nusG	transcription termination/antitermination protein NusG	0.385991	0.180989	0.305159	0.628511	0.672959	0.44362
SAUSA300_RS02795	rplK	50S ribosomal protein L11	-0.32364	0.424611	-0.196565	0.838216	-0.180319	0.913414
SAUSA300_RS02800	rplA	50S ribosomal protein L1	-0.55983	0.242881	-0.136072	0.913717	-0.374924	0.840944
SAUSA300_RS02805	rplJ	50S ribosomal protein L10	-0.799094	0.0668797	0.0626895	0.956596	0.0649465	0.975509
SAUSA300_RS02810	rplL	50S ribosomal protein L7/L12	0.114757	0.84232	0.199353	0.885846	0.525131	0.795685
SAUSA300_RS02815	rsmC	methyltransferase	-0.216509	0.602367	-0.0865948	0.932825	0.63584	0.633965
SAUSA300_RS02820	rpoB	DNA-directed RNA polymerase subunit beta	0.10256	0.822145	0.416665	0.657394	0.753039	0.575607
SAUSA300_RS02825	rpoC	DNA-directed RNA polymerase subunit beta'	-0.3546	0.454759	0.131347	0.913935	0.459428	0.793404
SAUSA300_RS02830	rplGB	50S ribosomal protein L7ae-like protein	-1.46652	0.0145439	-0.740891	0.563219	-1.17625	0.524272
SAUSA300_RS02835	rpsL	30S ribosomal protein S12	-1.12027	0.000899772	-0.911887	0.148479	-0.645663	0.581881
SAUSA300_RS02840	rpsG	30S ribosomal protein S7	-1.48263	0.00121089	-0.864192	0.348287	-0.126568	0.962422
SAUSA300_RS02850	tuf	elongation factor Tu	-0.130748	0.803677	0.329239	0.775726	0.9427	0.52864
SAUSA300_RS02855	-	N-acetyl-L,L-diaminopimelate deacetylase	-1.26727	0.00328928	-1.26924	0.0857379	-0.632221	0.680454
SAUSA300_RS02860	kbl	2-amino-3-ketobutyrate CoA ligase	-0.622582	0.149367	-0.613351	0.487083	-1.13144	0.344448
SAUSA300_RS02865	hchA	Molecular chaperone Hsp31 and glyoxalase 3	-2.27367	0.000201046	-2.05693	0.0485541	-0.0402016	0.990979
SAUSA300_RS02870	araB	ribulokinase	-0.910805	0.0985283	-0.0523636	0.96969	-1.12551	0.479338
SAUSA300_RS02875	-	UDP-glucose 4-epimerase	0.240894	0.764031	0.624117	0.696372	0.0392142	0.991904
SAUSA300_RS02880	ilvE	branched chain amino acid aminotransferase	-2.15274	0.000186665	-0.0835905	0.956596	0.149329	0.962495
SAUSA300_RS02885	-	HAD family hydrolase	-3.31156	1.07799e-06	-1.47761	0.242157	-0.934306	0.680454
SAUSA300_RS02890	dck	deoxynucleoside kinase	0.735744	0.113603	0.375866	0.72963	-0.258561	0.89097
SAUSA300_RS02895	dgk	deoxynucleoside kinase	0.390501	0.616509	0.17516	0.927397	-0.328376	0.904844
SAUSA300_RS02900	tadA	tRNA-specific adenosine deaminase	0.19268	0.785619	-0.131195	0.936822	-0.625679	0.788806
SAUSA300_RS02905	-	HAD family phosphatase	-0.275171	0.593676	-0.628296	0.529399	-0.967008	0.513957
SAUSA300_RS02910	azo1	FMN-dependent NADPH-azoreductase	-1.11027	0.00938013	-1.65363	0.0164107	-1.2887	0.255769
SAUSA300_RS02915	sdrC	serine-aspartate repeat-containing protein C	0.294783	0.575625	-0.491575	0.652492	-0.853818	0.581248
SAUSA300_RS02930	-	glycosyl transferase family 1	-0.904872	0.00928894	-0.517704	0.476684	-0.37933	0.788806
SAUSA300_RS02935	-	glycosyl transferase family 1	-0.59718	0.195785	-0.300589	0.779742	-0.0782304	0.972414
SAUSA300_RS02940	folE2	GTP cyclohydrolase I FolE2	1.48008	1.22854e-08	1.50862	0.000641569	1.78156	0.00670528
SAUSA300_RS02945	bshB2	bacillithiol biosynthesis deacetylase BshB2	1.28915	0.00119697	2.22781	0.000642815	2.28588	0.0187881
SAUSA300_RS02950	-	hypothetical protein	0.572959	0.158253	1.62036	0.0127853	1.08937	0.340551
SAUSA300_RS02955	nagB	glucosamine-6-phosphate deaminase	-0.893189	0.0161174	0.049623	0.959301	-0.225353	0.889045
SAUSA300_RS02960	hxlA	3-hexulose-6-phosphate synthase	-1.6043	0.000813791	-1.48714	0.0786724	0.0312537	0.991663
SAUSA300_RS02965	hxlB	6-phospho-3-hexuloisomerase	-1.13712	0.0109271	-1.9565	0.00681102	-1.62084	0.15002
SAUSA300_RS02970	-	HAD family hydrolase	1.42028	0.0154988	3.02413	0.00123149	2.17384	0.1309
SAUSA300_RS02975	proP	proline/betaine transporter	-0.996276	0.125402	-3.06638	0.00150973	-3.14131	0.0197523
SAUSA300_RS02985	vraA	long-chain-fatty-acid--CoA ligase	1.34622	0.018669	0.366714	0.790528	0.349485	0.88074
SAUSA300_RS02990	vraB	acetyl-CoA acetyltransferase	1.22722	0.00979873	1.52166	0.071106	1.27071	0.364313
SAUSA300_RS02995	vraC	protein VraC	1.67508	0.0354333	0.997356	0.535215	1.01938	0.683198
SAUSA300_RS03010	pdxK	hydroxymethylpyrimidine/phosphomethylpyrimidine kinase	-0.413295	0.080893	-0.270066	0.596793	-0.168936	0.868585
SAUSA300_RS03015	ung	uracil-DNA glycosylase	0.380834	0.297577	0.909841	0.144337	0.527943	0.680454
SAUSA300_RS03020	-	hypothetical protein	-0.468728	0.422149	-0.240499	0.863153	0.498146	0.820473
SAUSA300_RS03025	-	DUF423 domain-containing protein	-0.28257	0.554524	-0.19896	0.863153	0.0549237	0.979093
SAUSA300_RS03030	-	amino acid permease	-2.25897	9.46463e-07	-2.6208	0.000388574	-1.75077	0.140262
SAUSA300_RS03035	-	membrane protein	-1.29263	0.00956782	-1.37169	0.10132	-1.16603	0.404844
SAUSA300_RS03040	-	hypothetical protein	-0.703602	0.13521	-0.460615	0.652492	-0.852335	0.555898
SAUSA300_RS03045	hemQ	heme-binding protein	-0.721185	0.00982243	-0.526406	0.343219	-0.534785	0.574825
SAUSA300_RS03050	eutD	phosphate acetyltransferase	-1.76879	2.75406e-11	-1.17265	0.0106805	-1.37967	0.0429631
SAUSA300_RS03055	lipL	biotin/lipoate A/B protein ligase family protein	-0.201896	0.660811	-0.330536	0.742573	0.53603	0.721019
SAUSA300_RS03060	mvaK1	mevalonate kinase	-0.571305	0.140041	-0.832363	0.23073	-1.24279	0.207303
SAUSA300_RS03065	mvaD	diphosphomevalonate decarboxylase	-0.55524	0.219856	-0.710128	0.400549	-1.45034	0.173673
SAUSA300_RS03070	mvaK2	phosphomevalonate kinase	-0.699812	0.0760822	-2.05458	0.000540381	-2.01547	0.0224041
SAUSA300_RS03075	-	hypothetical protein	1.26906	0.039131	1.14648	0.326609	0.395784	0.868585
SAUSA300_RS03080	-	dihydrolipoamide dehydrogenase	4.4133	2.92566e-52	4.50367	7.71764e-20	5.05639	7.30441e-12
SAUSA300_RS03085	-	transcriptional regulator	3.49057	3.27184e-09	5.09608	1.93146e-07	3.96057	0.00291125
SAUSA300_RS03095	-	transposase	-2.19067	3.54044e-06	-2.5989	0.000296307	-3.05973	0.00139076
SAUSA300_RS03165	iolS	aldo/keto reductase	-1.13961	0.00100417	-1.18121	0.0419172	-1.07059	0.25695
SAUSA300_RS03170	-	flavodoxin family protein	-0.417968	0.385703	-1.02349	0.205232	-1.84731	0.0826435
SAUSA300_RS03175	-	N-acetyltransferase	-0.992243	0.0311133	-0.03234	0.980443	-0.110546	0.963769
SAUSA300_RS03180	-	HD domain-containing protein	-0.334736	0.437381	0.0988034	0.929743	0.404759	0.803096
SAUSA300_RS03190	adh1	zinc-dependent alcohol dehydrogenase	-0.937976	0.0706942	2.84577	0.0003377	2.07831	0.092199
SAUSA300_RS03200	-	hypothetical protein	0.0223573	0.949693	-0.261469	0.681417	-0.406731	0.688528
SAUSA300_RS03205	argS	arginine--tRNA ligase	-0.451815	0.115054	-0.139426	0.850443	-0.105214	0.943438
SAUSA300_RS03210	-	endonuclease III domain-containing protein	1.71591	0.00340668	1.17587	0.303943	1.45994	0.400786
SAUSA300_RS03215	-	ABC transporter substrate-binding protein	-2.6897	6.47668e-08	-1.14109	0.230414	-1.40985	0.310248
SAUSA300_RS03220	-	iron ABC transporter permease	-1.03827	0.0418332	-0.27975	0.81994	-0.453361	0.820473
SAUSA300_RS03225	-	HAD family hydrolase	0.382008	0.257573	0.217962	0.779742	0.421001	0.728787
SAUSA300_RS03230	-	alpha/beta hydrolase	-0.346367	0.579132	0.545594	0.678008	0.711362	0.716888
SAUSA300_RS03235	-	hypothetical protein	-2.50878	3.47046e-07	-0.419083	0.736905	0.117224	0.96587
SAUSA300_RS03240	-	hypothetical protein	-0.342857	0.548742	0.623179	0.586006	1.0563	0.534007
SAUSA300_RS03245	-	alpha/beta hydrolase	-2.49763	7.0441e-06	-2.52856	0.00519804	-2.23563	0.0929402
SAUSA300_RS03250	sarA	transcriptional regulator	-2.48782	1.07799e-06	-2.92081	0.000323751	-3.36519	0.00212298
SAUSA300_RS03255	-	membrane protein	-1.54555	0.0322163	-1.14935	0.387542	0.897989	0.715934
SAUSA300_RS03260	-	DUF2922 domain-containing protein	1.55218	0.364496	1.20792	0.617476	0.999614	0.728787
SAUSA300_RS03270	-	recombinase	1.01973	0.522567	2.27004	0.275938	1.74746	0.508948
SAUSA300_RS03275	mnhA2	cation:proton antiporter	0.765007	0.640561	2.71167	0.16925	2.16198	0.364313
SAUSA300_RS03280	mnhB2	Na(+)/H(+) antiporter subunit B	2.88936	0.00913938	4.15487	0.00899795	3.53704	0.0710653
SAUSA300_RS03285	mnhC2	cation:proton antiporter	1.252	0.246494	2.69772	0.0939727	1.32447	0.617531
SAUSA300_RS03290	mnhD2	cation:proton antiporter	0.465372	0.596839	3.54139	0.00549083	1.83877	0.364313
SAUSA300_RS03295	mnhE2	Na+/H+ antiporter subunit E	0.686576	0.335442	1.47499	0.2239	0.84516	0.707741
SAUSA300_RS03300	mnhF2	cation:proton antiporter	-0.227083	0.78217	1.47352	0.281986	2.16305	0.281597
SAUSA300_RS03305	mnhG2	cation:proton antiporter	-0.23049	0.806517	1.66044	0.281112	1.19276	0.632746
SAUSA300_RS03310	-	sodium:proton antiporter	-0.387489	0.318783	-0.544889	0.473746	-0.986304	0.344448
SAUSA300_RS03315	mntC	metal ABC transporter substrate-binding protein	-0.590034	0.457099	0.852595	0.573391	0.68041	0.794617
SAUSA300_RS03320	mntB	metal ABC transporter permease	-0.211068	0.807458	1.55161	0.265137	1.35232	0.533154
SAUSA300_RS03325	mntA	phosphonate ABC transporter ATP-binding protein	0.790513	0.299129	1.89466	0.115477	1.71903	0.351008
SAUSA300_RS03330	mntR	DtxR family transcriptional regulator	0.913488	0.00311774	0.901304	0.111485	1.84428	0.0165888
SAUSA300_RS03335	-	membrane protein	2.05799	3.42941e-05	1.04285	0.294473	0.248514	0.907219
SAUSA300_RS03340	tagA	N-acetylmannosaminyltransferase	1.97633	3.49754e-08	2.46372	3.0824e-05	1.78829	0.0578307
SAUSA300_RS03345	tagH	teichoic acids export ATP-binding protein TagH	1.00442	1.81562e-07	0.58805	0.104895	0.843287	0.122976
SAUSA300_RS03350	tagG	teichoic acid ABC transporter permease	0.245098	0.473789	-0.43403	0.516336	-0.416002	0.715803
SAUSA300_RS03360	tagX	glycosyl transferase	-1.02074	0.00920857	-0.56668	0.492838	-0.966671	0.400073
SAUSA300_RS03365	tagD	glycerol-3-phosphate cytidylyltransferase	-0.89987	0.00425572	-0.756499	0.185756	-1.22157	0.119239
SAUSA300_RS03370	pbp4	D-alanyl-D-alanine carboxypeptidase	0.667906	0.0347874	1.03368	0.0621025	0.793525	0.422181
SAUSA300_RS03375	abcA	ABC transporter ATP-binding protein	-1.0419	0.00163213	-1.2365	0.0293032	-0.397383	0.765921
SAUSA300_RS03380	nupG	nucleoside permease	-0.785789	0.00209937	0.203521	0.753172	-0.309616	0.765921
SAUSA300_RS03390	-	YitT family protein	-0.420205	0.251907	-0.155644	0.864569	-0.786473	0.452378
SAUSA300_RS03395	fhuC	ABC transporter ATP-binding protein	0.429717	0.474329	0.916766	0.402981	1.71106	0.229123
SAUSA300_RS03400	fhuB	iron ABC transporter permease	0.874845	0.0479189	0.921839	0.277508	1.75341	0.122692
SAUSA300_RS03405	fhuG	iron ABC transporter permease	0.365382	0.49509	1.07744	0.24907	1.43949	0.29744
SAUSA300_RS03410	dhaK	dihydroxyacetone kinase subunit DhaK	-0.160693	0.803677	1.15163	0.295022	0.52167	0.820067
SAUSA300_RS03415	dhaL	dihydroxyacetone kinase subunit L	-0.0462263	0.947645	0.638349	0.596643	-0.677033	0.721019
SAUSA300_RS03420	dhaM	PTS-dependent dihydroxyacetone kinase phosphotransferase subunit DhaM	-0.0332975	0.965212	-0.148556	0.925016	-0.718848	0.711376
SAUSA300_RS03425	-	hypothetical protein	0.354757	0.270894	0.433488	0.508193	0.208159	0.874842
SAUSA300_RS03430	-	membrane protein	0.532579	0.23418	-0.856496	0.294473	0.185644	0.923572
SAUSA300_RS03435	-	alpha/beta hydrolase	0.899338	0.0220218	0.124196	0.90963	0.548714	0.707741
SAUSA300_RS03445	-	hypothetical protein	0.557641	0.266279	-0.103206	0.935522	-0.328243	0.868177
SAUSA300_RS03450	-	N-acetyltransferase	0.689789	0.313659	-0.889271	0.50034	-1.19002	0.531649
SAUSA300_RS03455	graX	NAD(P)-dependent oxidoreductase	0.0916119	0.788191	-0.80378	0.122321	-0.707836	0.438666
SAUSA300_RS03460	graR	DNA-binding response regulator	-0.570892	0.191471	-1.10903	0.117969	-1.24488	0.250602
SAUSA300_RS03465	graS	sensor histidine kinase	-0.360213	0.485522	-1.1701	0.160391	-1.56938	0.181536
SAUSA300_RS03470	vraF	ABC transporter ATP-binding protein	-0.518044	0.392071	-0.724031	0.532905	-1.02399	0.55311
SAUSA300_RS03475	vraG	ABC transporter permease	-0.140585	0.829278	-0.943273	0.404547	-1.23208	0.465481
SAUSA300_RS03480	pitR	hypothetical protein	-0.120464	0.771737	0.645474	0.390087	-0.237297	0.881048
SAUSA300_RS03485	pitA	anion permease	0.218109	0.710287	0.570928	0.625564	0.131212	0.962841
SAUSA300_RS03490	-	peptidase M23	1.6981	0.00140332	0.803526	0.47953	0.263288	0.907073
SAUSA300_RS03495	-	hypothetical protein	-0.0482156	0.903864	0.202907	0.813676	-0.00228994	0.999325
SAUSA300_RS03500	-	AraC family transcriptional regulator	-0.367444	0.482171	-0.352386	0.76037	-0.975325	0.509035
SAUSA300_RS03505	sarX	MarR family transcriptional regulator	0.0268065	0.973533	0.388595	0.790528	-0.59743	0.793404
SAUSA300_RS03510	-	transcriptional regulator	-0.328365	0.293646	-0.197649	0.784501	-0.0336076	0.982289
SAUSA300_RS03525	-	hypothetical protein	-1.49237	0.000866669	-0.741949	0.41714	-1.14566	0.379663
SAUSA300_RS03530	ccpE	LysR family transcriptional regulator	-0.6652	0.0220173	-1.11594	0.0189099	-1.08379	0.143171
SAUSA300_RS03540	-	MFS transporter	-0.607601	0.0524545	-1.44153	0.00246119	-1.28598	0.0856474
SAUSA300_RS03550	-	hypothetical protein	0.134929	0.809141	-0.716607	0.484486	-1.18023	0.401075
SAUSA300_RS03555	-	N-acetyltransferase	-0.653478	0.398726	-1.97693	0.0692631	-1.36068	0.486942
SAUSA300_RS03560	-	hypothetical protein	-0.417641	0.369077	0.139656	0.905592	0.393143	0.823564
SAUSA300_RS03565	-	hypothetical protein	-1.9785	2.53557e-05	-2.19684	0.00460923	-2.23526	0.0507355
SAUSA300_RS03570	-	N-acetyltransferase	-1.30904	0.00260628	-1.66768	0.0153395	-1.13393	0.352121
SAUSA300_RS03575	-	Rossman fold protein, TIGR00730 family	-0.347188	0.530317	-0.0528512	0.968441	0.0661066	0.977694
SAUSA300_RS03580	-	DUF188 domain-containing protein	-0.303692	0.552857	-0.287362	0.804841	0.315232	0.872341
SAUSA300_RS03585	-	hypothetical protein	-3.35253	6.8447e-12	-2.63644	0.000908612	-1.93216	0.120486
SAUSA300_RS03590	uppP	undecaprenyl-diphosphatase	-0.0931901	0.877585	-0.200383	0.888372	-0.420447	0.843272
SAUSA300_RS03595	-	cysteine ABC transporter ATP-binding protein	0.246456	0.493603	1.16505	0.042609	1.24581	0.167428
SAUSA300_RS03600	-	cysteine ABC transporter ATP-binding protein	-0.293883	0.409986	0.569458	0.393435	0.578882	0.617531
SAUSA300_RS03605	mgrA	MarR family transcriptional regulator	1.63061	0.00298139	1.15532	0.277508	0.777644	0.688528
SAUSA300_RS03610	-	GTP-binding protein	-0.0184197	0.978172	-1.13711	0.290611	-1.60755	0.277208
SAUSA300_RS03615	-	aldo/keto reductase	-0.216553	0.493603	0.222884	0.756734	0.12707	0.926743
SAUSA300_RS03620	-	hypothetical protein	-0.318401	0.653345	-1.49424	0.172854	-1.73567	0.269682
SAUSA300_RS03625	-	membrane protein	-1.70594	0.000600582	0.057773	0.96679	-0.280281	0.892042
SAUSA300_RS03630	-	deoxyribodipyrimidine photo-lyase	-1.1725	0.000574039	-0.573679	0.412038	-0.178573	0.907073
SAUSA300_RS03640	-	hypothetical protein	0.5749	0.361768	-0.0341787	0.982431	0.145703	0.962495
SAUSA300_RS03645	-	hypothetical protein	0.203985	0.713838	-0.143634	0.916457	-0.263178	0.898496
SAUSA300_RS03650	norA	multidrug efflux MFS transporter NorA	-2.52048	1.74886e-06	-1.2507	0.205228	-1.31788	0.386914
SAUSA300_RS03655	-	hypothetical protein	-0.159334	0.838374	-0.920413	0.519244	-1.54135	0.407392
SAUSA300_RS03660	-	aminoacyl-tRNA deacylase	-1.8654	1.79221e-05	-0.4209	0.657916	-1.28159	0.257362
SAUSA300_RS03665	fruR	DeoR/GlpR transcriptional regulator	0.507385	0.482639	3.88343	0.000129334	3.15479	0.0290129
SAUSA300_RS03670	fruB	1-phosphofructokinase	-1.88842	0.00603031	1.60413	0.198941	0.980729	0.656418
SAUSA300_RS03675	fruA	PTS fructose transporter subunit IIC	-1.81979	0.00245176	1.36304	0.225594	1.07884	0.572907
SAUSA300_RS03685	nagA	N-acetylglucosamine-6-phosphate deacetylase	-1.06612	0.000486891	-1.38288	0.00390639	-1.59153	0.0224041
SAUSA300_RS03690	-	HlyC/CorC family transporter	-0.0415741	0.905399	-0.836256	0.127572	-0.776578	0.40333
SAUSA300_RS03695	-	aldo/keto reductase	-2.29067	1.12162e-05	-2.77324	0.00067127	-1.33986	0.365532
SAUSA300_RS03700	csbB	glycosyltransferase	-2.343	3.16842e-06	-2.71494	0.000365797	-1.46027	0.274034
SAUSA300_RS03705	saeS	two-component sensor histidine kinase	1.25864	0.00210935	2.37163	0.000323751	1.5156	0.160245
SAUSA300_RS03710	saeR	DNA-binding response regulator	0.727009	0.142826	2.08362	0.00756586	1.63618	0.18381
SAUSA300_RS03720	saeP	hypothetical protein	2.36776	1.20811e-06	4.39463	8.66085e-09	2.34071	0.0523248
SAUSA300_RS03725	-	hypothetical protein	0.550854	0.395879	-0.0582979	0.96969	-0.181149	0.953902
SAUSA300_RS03730	queE	7-carboxy-7-deazaguanine synthase QueE	1.18262	0.00926336	1.47436	0.0673591	2.43716	0.0371594
SAUSA300_RS03735	queD	6-carboxytetrahydropterin synthase QueD	-1.0006	0.198063	0.510641	0.770522	0.915544	0.70721
SAUSA300_RS03740	queC	7-cyano-7-deazaguanine synthase QueC	1.9421	0.000264004	2.15851	0.0174977	2.11882	0.117884
SAUSA300_RS03745	pabA	aminodeoxychorismate/anthranilate synthase component II	2.35575	1.66329e-06	2.95568	0.000385078	2.34556	0.0685025
SAUSA300_RS03750	pabB	para-aminobenzoate synthetase subunit I	1.68197	0.00103306	2.76274	0.00112	1.55046	0.276313
SAUSA300_RS03755	-	aminodeoxychorismate lyase	1.22173	0.0610105	2.23235	0.0398273	1.43841	0.434004
SAUSA300_RS03765	-	allophanate hydrolase	1.17704	0.00291763	1.92819	0.0038484	2.02232	0.0497555
SAUSA300_RS03770	-	allophanate hydrolase	0.336079	0.409267	0.757407	0.303222	0.284974	0.858409
SAUSA300_RS03775	ltaS	lipoteichoic acid synthase	0.456146	0.188632	-0.413144	0.572123	-0.621848	0.578696
SAUSA300_RS03785	-	ABC transporter ATP-binding protein	0.648962	0.0623119	1.14697	0.054603	0.999441	0.315861
SAUSA300_RS03790	recQ1	DNA helicase RecQ	0.574009	0.138572	1.51418	0.0164107	1.86567	0.0507355
SAUSA300_RS03795	opuBA	glycine/betaine ABC transporter ATP-binding protein	-0.295157	0.521561	0.218622	0.841029	0.589619	0.70758
SAUSA300_RS03800	opuBB	ABC transporter permease	1.35846	0.000422978	0.595793	0.48075	1.85264	0.0622986
SAUSA300_RS03805	hisC	histidinol-phosphate aminotransferase	-1.11688	0.094429	1.2358	0.321839	1.30596	0.508715
SAUSA300_RS03810	-	5'-3'-deoxyribonucleotidase	0.603411	0.339789	1.21064	0.273216	1.95943	0.17575
SAUSA300_RS03815	bmrU	lipid kinase	-1.4613	0.00811803	-1.22817	0.225594	-0.255412	0.911577
SAUSA300_RS03825	dtpT	MFS transporter	-1.28454	0.000408973	-1.3917	0.0264586	-1.61295	0.0833968
SAUSA300_RS03830	queF	NADPH-dependent 7-cyano-7-deazaguanine reductase QueF	-0.0994098	0.842818	-0.364467	0.736859	-0.761481	0.608134
SAUSA300_RS03835	-	EamA/RhaT family transporter	0.221244	0.667663	-0.00959751	0.992736	-0.583157	0.719537
SAUSA300_RS03840	nrdI	protein NrdI	1.38096	0.00324423	2.24726	0.00345473	2.43314	0.0290129
SAUSA300_RS03845	nrdE	ribonucleotide-diphosphate reductase subunit alpha	0.724091	0.0816561	1.50269	0.0283433	1.72573	0.0898657
SAUSA300_RS03850	nrdF	ribonucleotide-diphosphate reductase subunit beta	1.11741	0.000119873	1.06284	0.0409322	1.37873	0.0718148
SAUSA300_RS03870	sstB	iron ABC transporter permease	-0.631368	0.477724	-0.0858563	0.966968	-0.502113	0.866188
SAUSA300_RS03875	sstC	iron ABC transporter ATP-binding protein	-0.327663	0.704597	0.824041	0.61402	0.217484	0.953902
SAUSA300_RS03880	sstD	hypothetical protein	-3.86816	3.18154e-08	0.12811	0.947394	-0.463348	0.868177
SAUSA300_RS03890	murB	UDP-N-acetylenolpyruvoylglucosamine reductase	0.871885	0.0285641	1.03484	0.153883	0.87009	0.503446
SAUSA300_RS03895	-	GrpB family protein	-0.20845	0.836318	-0.953324	0.596643	-1.13662	0.653359
SAUSA300_RS03900	-	hypothetical protein	-0.953934	0.0454393	-1.37311	0.0858654	-1.86871	0.092199
SAUSA300_RS03905	-	hypothetical protein	0.0619174	0.904244	-1.95621	0.0061452	-2.47197	0.0134804
SAUSA300_RS03910	-	glycerate kinase	-0.232033	0.485522	-0.452168	0.478461	-1.58357	0.0243672
SAUSA300_RS03915	pepT	peptidase T	-0.531281	0.0770558	0.182682	0.805496	0.241401	0.850161
SAUSA300_RS03920	-	membrane protein	-0.675211	0.264486	0.499454	0.705325	-0.00127524	0.99941
SAUSA300_RS03925	-	membrane protein	-0.0169137	0.976747	-0.115906	0.929743	-1.02435	0.479338
SAUSA300_RS03930	-	GGDEF domain-containing protein	0.22354	0.681289	0.436983	0.703905	-0.1815	0.939094
SAUSA300_RS03935	tagO	undecaprenyl-phosphate alpha-N-acetylglucosaminyl 1-phosphate transferase	-0.236148	0.697802	0.298641	0.825714	-0.171008	0.953399
SAUSA300_RS03940	-	YigZ family protein	2.30018	1.59761e-05	1.67288	0.0803685	1.62968	0.264705
SAUSA300_RS03950	comFA	comf operon protein 1	-0.544841	0.574993	0.306002	0.888705	0.0165207	0.998315
SAUSA300_RS03955	comFC	competence protein ComF	0.0383666	0.970957	-0.496635	0.78203	0.201985	0.959233
SAUSA300_RS03960	saHPF	ribosomal subunit interface protein	-1.1929	0.00210246	0.414805	0.652492	-0.249749	0.885042
SAUSA300_RS03965	secA	preprotein translocase subunit SecA	0.505378	0.047429	0.0639182	0.929743	-0.0824569	0.954674
SAUSA300_RS03985	-	peptidase M23	0.692733	0.366763	1.05404	0.45947	1.24548	0.555919
SAUSA300_RS03990	-	hydrolase	-1.7321	0.00877	-0.24664	0.887095	-0.276118	0.918791
SAUSA300_RS04000	uvrB	excinuclease ABC subunit B	0.316045	0.288485	0.484424	0.393435	0.739858	0.389502
SAUSA300_RS04005	uvrA	excinuclease ABC subunit A	-0.509124	0.0694985	-0.97051	0.0364982	-0.524259	0.574825
SAUSA300_RS04010	hprK	HPr kinase/phosphorylase	-0.694085	0.00857421	-0.23047	0.720173	-0.286533	0.795685
SAUSA300_RS04015	lgt	prolipoprotein diacylglyceryl transferase	-1.13135	1.12762e-05	-1.22119	0.00325432	-1.69079	0.00277115
SAUSA300_RS04020	-	acetyltransferase	0.60426	0.015487	0.424405	0.404292	1.1941	0.092199
SAUSA300_RS04025	-	hypothetical protein	1.80874	4.35159e-15	1.03621	0.0116937	1.37907	0.0255683
SAUSA300_RS04030	trxB	thioredoxin reductase	-0.505503	0.06552	0.174557	0.798691	0.22936	0.843272
SAUSA300_RS04040	-	RNase adaptor protein RapZ	-0.267581	0.498008	0.395545	0.630742	0.592281	0.648174
SAUSA300_RS04045	-	YvcK family protein	-1.14526	0.0153722	-2.07859	0.00591211	-0.735765	0.648174
SAUSA300_RS04050	whiA	sporulation regulator WhiA	-0.837692	0.0581127	-1.34346	0.0753729	-0.977316	0.473074
SAUSA300_RS04060	clpP	ATP-dependent Clp protease proteolytic subunit	-0.216013	0.509921	-0.737902	0.188996	-1.08759	0.175645
SAUSA300_RS04065	-	epimerase	-2.03035	0.00024736	-1.67381	0.0824875	-2.05669	0.128323
SAUSA300_RS04070	-	DUF4887 domain-containing protein	-0.649808	0.244767	0.53746	0.652492	0.757325	0.680368
SAUSA300_RS04075	gapR	transcriptional regulator	-1.20867	0.0346867	-0.368847	0.790528	-0.138417	0.963769
SAUSA300_RS04080	gapA	aldehyde dehydrogenase	-2.09164	5.44128e-08	-1.97091	0.00241121	-1.99207	0.0408449
SAUSA300_RS04085	pgk	phosphoglycerate kinase	-2.09105	6.05916e-06	-1.73987	0.0301188	-0.64144	0.708601
SAUSA300_RS04090	tpiA	triose-phosphate isomerase	-1.56074	0.00169021	-1.08105	0.261882	-0.525474	0.793404
SAUSA300_RS04095	pgm	2,3-bisphosphoglycerate-independent phosphoglycerate mutase	-0.796332	0.0884781	-1.90808	0.0105378	-0.373779	0.843272
SAUSA300_RS04100	eno	enolase	-0.613784	0.179574	-0.487281	0.617684	0.45846	0.794617
SAUSA300_RS04105	-	hypothetical protein	-1.31158	0.000278012	-0.739519	0.286148	-0.634096	0.6114
SAUSA300_RS04110	secG	protein-export membrane protein SecG	-0.546916	0.231211	-0.57029	0.53644	-1.11984	0.36455
SAUSA300_RS04115	est	carboxylesterase	0.402784	0.286709	-0.583614	0.41481	0.658177	0.58253
SAUSA300_RS04120	rnr	ribonuclease R	-0.503958	0.18026	-0.874594	0.18522	0.16775	0.917906
SAUSA300_RS04125	smpB	SsrA-binding protein	-2.13949	3.31162e-05	-1.34754	0.140028	-0.985423	0.550556
SAUSA300_RS04175	emp	hypothetical protein	2.87679	3.84234e-06	4.32025	3.10074e-05	4.71187	0.00126108
SAUSA300_RS04180	-	hypothetical protein	0.0658848	0.959198	2.78431	0.0857379	1.52767	0.555898
SAUSA300_RS04185	nuc	thermonuclease	0.0204623	0.979138	3.5693	0.000435495	2.57592	0.0898657
SAUSA300_RS04190	cspC	cold-shock protein	-0.610668	0.246537	1.35965	0.120075	0.88332	0.581881
SAUSA300_RS04200	-	hypothetical protein	-0.364646	0.592319	-1.70596	0.0958325	-0.944374	0.625917
SAUSA300_RS04205	-	hypothetical protein	0.863946	0.0820572	1.97818	0.0174547	0.858683	0.614007
SAUSA300_RS04220	-	hypothetical protein	-1.09646	0.17281	-0.457502	0.800967	-0.994184	0.678632
SAUSA300_RS04225	-	hypothetical protein	-1.02399	0.097695	-0.625412	0.638138	-0.987445	0.604382
SAUSA300_RS04230	-	histidine phosphatase family protein	1.72357	6.66531e-06	3.04231	2.69677e-06	2.51462	0.0126314
SAUSA300_RS04235	-	hypothetical protein	0.851559	0.0779612	0.552784	0.59301	0.165313	0.945577
SAUSA300_RS04240	-	N-acetyltransferase	0.569076	0.373798	1.73767	0.0858654	1.67911	0.275274
SAUSA300_RS04245	ohr	organic hydroperoxide reductase OsmC/OhrA	-2.4921	0.00103275	-2.72744	0.0233085	-1.25125	0.574162
SAUSA300_RS04250	aroD	3-dehydroquinase	-0.816671	0.110152	0.0685056	0.956596	0.090616	0.972048
SAUSA300_RS04255	-	nitroreductase	1.45581	0.000427052	1.79367	0.0111097	2.18194	0.0355717
SAUSA300_RS04260	-	thiol reductase thioredoxin	-0.340476	0.493603	-0.223992	0.851501	-0.00866419	0.998315
SAUSA300_RS04265	-	arsenate reductase	-1.67168	0.000422978	-0.169145	0.897587	-0.441013	0.82118
SAUSA300_RS04280	-	hypothetical protein	-1.70624	0.000196484	-1.50399	0.0454855	-1.49215	0.19403
SAUSA300_RS04290	-	topiosmerase	-0.403765	0.403284	-0.792769	0.342105	-0.0667594	0.975509
SAUSA300_RS04295	-	thiol reductase thioredoxin	-0.356244	0.468763	-0.138061	0.909535	-0.968308	0.459766
SAUSA300_RS04300	metN1	methionine import ATP-binding protein MetN 2	-2.25097	0.000541392	-0.0399242	0.982431	0.547409	0.827557
SAUSA300_RS04305	metP1	ABC transporter permease	-4.26236	1.58665e-10	-2.33421	0.0261715	-2.00116	0.210048
SAUSA300_RS04310	metQ1	methionine ABC transporter substrate-binding protein	-2.66163	3.1588e-05	-0.0510597	0.976743	-0.170226	0.960553
SAUSA300_RS04400	-	CsbD family protein	-2.5483	1.20222e-06	-2.87054	0.000696809	-2.31547	0.0710653
SAUSA300_RS04405	-	DUF368 domain-containing protein	0.480688	0.502281	0.275573	0.871075	0.133652	0.966771
SAUSA300_RS04410	sufC	ABC transporter ATP-binding protein	-2.61736	1.91313e-05	0.146822	0.930977	0.265978	0.919175
SAUSA300_RS04415	sufD	Fe-S cluster assembly protein SufD	-1.89356	2.70671e-05	-0.900502	0.324432	-0.1797	0.936873
SAUSA300_RS04420	sufS	aminotransferase	-1.37978	0.000604578	-0.0339181	0.976544	0.188154	0.918791
SAUSA300_RS04425	sufU	iron-sulfur cluster assembly scaffold protein NifU	-0.965005	0.0198618	-0.696379	0.403804	0.347227	0.843272
SAUSA300_RS04430	sufB	Fe-S cluster assembly protein SufB	-0.427416	0.287157	0.0409236	0.967908	0.537514	0.696321
SAUSA300_RS04445	-	HlyC/CorC family transporter	1.22609	0.000721772	0.75154	0.306054	0.938031	0.412275
SAUSA300_RS04450	-	nitronate monooxygenase	-0.376945	0.440986	0.516996	0.601644	0.363356	0.84356
SAUSA300_RS04460	-	DUF72 domain-containing protein	0.968091	0.00205597	0.54746	0.403804	0.292858	0.828193
SAUSA300_RS04465	-	anion permease	0.128176	0.737017	0.00897017	0.992487	-0.28136	0.843272
SAUSA300_RS04470	-	bifunctional metallophosphatase/5'-nucleotidase	1.75021	1.85669e-10	1.88826	4.84458e-05	2.0858	0.00245066
SAUSA300_RS04475	lipA	lipoyl synthase	-0.302541	0.304712	0.152977	0.826399	0.535316	0.572989
SAUSA300_RS04480	-	hypothetical protein	0.761046	0.125857	-0.28883	0.806687	-0.368734	0.850161
SAUSA300_RS04485	-	hypothetical protein	-0.0201601	0.976744	0.970318	0.383937	1.29995	0.459022
SAUSA300_RS04490	-	DUF86 domain-containing protein	-1.79033	1.52335e-05	-1.06015	0.165783	-1.32937	0.237272
SAUSA300_RS04495	-	TIGR01457 family HAD-type hydrolase	-1.57036	4.54479e-06	-0.33778	0.681417	-0.30359	0.840564
SAUSA300_RS04500	-	D-glycerate dehydrogenase	-0.566373	0.0931087	-0.082783	0.929743	-0.0175083	0.99242
SAUSA300_RS04515	dltA	D-alanine--poly(phosphoribitol) ligase	-0.569003	0.12791	-0.097827	0.925016	-0.236068	0.880546
SAUSA300_RS04520	dltB	D-alanyl-lipoteichoic acid biosynthesis protein DltB	-0.966219	0.0826675	0.136066	0.929439	-0.049177	0.986524
SAUSA300_RS04525	dltC	D-alanine--poly(phosphoribitol) ligase subunit 2	-0.204256	0.662099	-0.529769	0.560232	-0.361049	0.834981
SAUSA300_RS04530	dltD	D-alanyl-lipoteichoic acid biosynthesis protein DltD	0.955348	0.0271201	0.310531	0.77349	0.444201	0.800279
SAUSA300_RS04535	nfu	NifU family protein	-0.0974739	0.822145	0.0243575	0.982431	0.176542	0.918791
SAUSA300_RS04540	-	disulfide oxidoreductase	-0.253707	0.645294	-0.625849	0.54221	-0.48732	0.800279
SAUSA300_RS04545	-	NADH dehydrogenase family protein	-0.0562339	0.887145	0.667876	0.336453	0.383376	0.789607
SAUSA300_RS04550	-	hypothetical protein	0.881519	0.0153703	1.25339	0.0478288	1.19813	0.242912
SAUSA300_RS04555	sufA	iron-sulfur cluster assembly accessory protein	-1.53303	0.00215503	-0.758928	0.468829	-1.05806	0.497145
SAUSA300_RS04560	ndh2	NADH dehydrogenase	-1.92922	3.65813e-06	-1.01976	0.205228	-0.211256	0.911221
SAUSA300_RS04570	-	sodium:proton antiporter	-0.501505	0.358632	1.2141	0.193391	1.6373	0.236123
SAUSA300_RS04575	-	thioesterase	-0.0150559	0.976175	0.202804	0.844158	-0.148599	0.942895
SAUSA300_RS04580	-	pyridine nucleotide-disulfide oxidoreductase	3.54798	3.44175e-13	5.19265	8.40788e-10	3.94732	0.000879361
SAUSA300_RS04585	mnhG	Na+/H+ antiporter subunit G	-1.15491	0.0278196	-0.941682	0.340032	-0.989334	0.535169
SAUSA300_RS04590	mnhF	Na+/H+ antiporter subunit F	-0.520669	0.336487	-1.26372	0.137766	-0.768855	0.638205
SAUSA300_RS04595	mnhE	Na+/H+ antiporter subunit E	-1.70176	0.000734131	-0.632084	0.563219	-0.774823	0.650872
SAUSA300_RS04600	mnhD	Na+/H+ antiporter subunit D	-0.241308	0.433138	0.202594	0.775066	0.125925	0.926743
SAUSA300_RS04605	mnhC	Na(+)/H(+) antiporter subunit C	-0.571321	0.0747418	-0.0615642	0.942862	-0.030279	0.986706
SAUSA300_RS04610	mnhB	Na+/H+ antiporter subunit B	-0.462352	0.227265	-0.664597	0.334133	-0.379662	0.794259
SAUSA300_RS04615	mnhA	Na+/H+ antiporter subunit A	-0.636163	0.065599	-0.271293	0.745785	0.101668	0.958608
SAUSA300_RS04620	kapB	kinase	-1.60775	0.00511629	-0.534701	0.681417	-0.502784	0.821553
SAUSA300_RS04625	-	peptidyl-prolyl cis-trans isomerase	-1.87288	2.01327e-07	-0.511318	0.52157	-0.305838	0.846086
SAUSA300_RS04635	-	NADH-dependent flavin oxidoreductase	0.575921	0.30529	-0.398081	0.752558	1.94713	0.135193
SAUSA300_RS04640	rocD	Ornithine aminotransferase 2	-0.773916	0.205251	0.97479	0.395374	0.380647	0.868585
SAUSA300_RS04645	gudB	NAD-specific glutamate dehydrogenase	-0.989442	0.0647168	0.222142	0.871081	-0.129165	0.963769
SAUSA300_RS04655	glpQ	glycerophosphodiester phosphodiesterase	0.582925	0.338394	0.153834	0.922348	-0.360219	0.873311
SAUSA300_RS04660	argH	argininosuccinate lyase	0.734134	0.416939	0.724766	0.689203	2.34547	0.2125
SAUSA300_RS04665	argG	argininosuccinate synthase	0.504391	0.545293	1.02747	0.508693	2.80813	0.0960877
SAUSA300_RS04670	pgi	glucose-6-phosphate isomerase	-1.03094	0.0043824	-0.0539009	0.956596	0.350451	0.820473
SAUSA300_RS04675	-	TVP38/TMEM64 family protein	1.96602	6.41109e-10	0.783971	0.216014	1.41519	0.106523
SAUSA300_RS04680	spsA	inactive signal peptidase IA	-0.144761	0.812196	0.222378	0.874976	-0.101038	0.96989
SAUSA300_RS04685	spsB	signal peptidase IB	0.674879	0.0571185	0.667998	0.337895	0.364712	0.803096
SAUSA300_RS04690	addB	ATP-dependent helicase/deoxyribonuclease subunit B	-0.388836	0.14056	-0.492823	0.318282	-0.304451	0.763071
SAUSA300_RS04695	addA	ATP-dependent helicase/nuclease subunit A	0.0857388	0.754686	-0.19883	0.740779	0.0366531	0.97554
SAUSA300_RS04700	-	hypothetical protein	-0.605489	0.0393267	-0.221361	0.761555	-0.429368	0.693075
SAUSA300_RS04705	-	hypothetical protein	-0.825227	0.0561817	-0.56273	0.532689	-0.641973	0.664794
SAUSA300_RS04710	cdr	CoA-disulfide reductase	-0.238027	0.505778	0.494616	0.484486	0.752048	0.489541
SAUSA300_RS04715	-	HAD family phosphatase	0.116644	0.740251	-0.571004	0.353523	-0.399774	0.728896
SAUSA300_RS04720	sufT	DNA methyltransferase	-1.07516	0.0142877	-0.340964	0.751	-1.04472	0.423453
SAUSA300_RS04725	-	O-acetyltransferase	1.0467	0.120594	1.996	0.0786724	1.66463	0.358837
SAUSA300_RS04730	clpB	chaperone protein ClpB	0.766222	0.169082	2.00769	0.0217066	1.55347	0.272358
SAUSA300_RS04735	-	LysR family transcriptional regulator	-1.10543	0.273903	1.2033	0.516526	-0.117173	0.975509
SAUSA300_RS04760	-	MAP domain-containing protein	0.856202	0.129476	1.8777	0.0416082	2.0014	0.14015
SAUSA300_RS04765	-	DUF2929 domain-containing protein	-1.02041	0.193433	0.443861	0.801613	-0.157216	0.964195
SAUSA300_RS04770	fabH	3-oxoacyl-ACP synthase III	-0.946715	0.017386	-1.02323	0.153881	-0.782723	0.550556
SAUSA300_RS04775	fabF	beta-ketoacyl-[acyl-carrier-protein] synthase II	-0.869808	0.117354	0.672924	0.561245	0.874556	0.618916
SAUSA300_RS04785	opp-3B	ABC transporter permease	-3.61808	1.1486e-07	-3.86746	0.000248303	-4.86368	0.000302469
SAUSA300_RS04790	opp-3C	ABC transporter permease	-3.73247	3.25776e-08	-2.567	0.0200788	-2.56139	0.0973481
SAUSA300_RS04795	opp-3D	ABC transporter ATP-binding protein	-2.07834	0.000303518	-1.64886	0.0985983	-1.90342	0.180698
SAUSA300_RS04800	opp-3F	peptide ABC transporter ATP-binding protein	-0.83379	0.173561	-0.549542	0.681417	-0.507254	0.821553
SAUSA300_RS04805	opp-3A	peptide ABC transporter substrate-binding protein	-2.51452	1.13959e-06	-2.06994	0.0168984	-1.68212	0.217117
SAUSA300_RS04835	trpS	tryptophan--tRNA ligase	-1.22434	0.0023558	-0.858594	0.277567	-0.954972	0.447076
SAUSA300_RS04840	spxA	regulatory protein Spx	-0.212769	0.695764	0.84535	0.386008	1.26831	0.36016
SAUSA300_RS04845	trfA	adaptor protein MecA	0.38607	0.417999	1.45873	0.0517542	1.3754	0.244764
SAUSA300_RS04855	pepF	oligoendopeptidase F	0.173784	0.713904	0.345896	0.73871	0.716333	0.618916
SAUSA300_RS04860	yjbH	hypothetical protein	0.231613	0.493603	0.216422	0.779742	-0.472734	0.676137
SAUSA300_RS04865	-	hypothetical protein	0.361758	0.278816	0.244478	0.750507	0.405938	0.728814
SAUSA300_RS04870	-	adenylate cyclase	-0.173821	0.704768	-0.628617	0.449649	-0.532945	0.714609
SAUSA300_RS04875	-	hypothetical protein	-0.873389	0.0390936	-0.720059	0.380542	-0.166855	0.933611
SAUSA300_RS04880	relQ	GTP pyrophosphokinase	0.470925	0.0514045	1.0994	0.00604018	0.714172	0.326136
SAUSA300_RS04885	ppnK	NAD(+) kinase	-0.145716	0.616509	0.169793	0.796928	0.115034	0.926743
SAUSA300_RS04890	-	RNA pseudouridine synthase	0.255253	0.57007	0.460834	0.615253	-0.240439	0.890845
SAUSA300_RS04895	mgtE	magnesium transporter	-0.924182	0.00888373	0.00569791	0.994809	-0.333621	0.82118
SAUSA300_RS04900	cpaA	sodium:proton antiporter	-0.142088	0.630232	0.228086	0.723237	0.217545	0.850161
SAUSA300_RS04905	fabI	enoyl-ACP reductase	-0.838519	0.00544842	0.208605	0.783941	0.107696	0.94967
SAUSA300_RS04910	-	AI-2E family transporter	-0.996873	0.00907507	-1.17952	0.078264	-1.60849	0.092199
SAUSA300_RS04915	-	alanine:cation symporter family protein	-2.31904	0.000247546	-0.763772	0.573391	-1.37325	0.44362
SAUSA300_RS04920	-	esterase family protein	-0.391189	0.476755	0.198308	0.877686	-0.525753	0.785057
SAUSA300_RS04925	-	hypothetical protein	-1.27014	0.00776981	-0.441056	0.695234	-0.812288	0.613788
SAUSA300_RS04930	ltaA	MFS transporter	1.20409	0.00759395	0.690843	0.47277	0.545875	0.745839
SAUSA300_RS04935	ugtP	diacylglycerol beta-glucosyltransferase	0.993408	0.00681408	0.688356	0.349847	0.35573	0.820473
SAUSA300_RS04940	murE	UDP-N-acetylmuramoyl-L-alanyl-D-glutamate--L- lysine ligase	-0.304154	0.38334	0.168903	0.838216	0.545556	0.633965
SAUSA300_RS04945	-	hypothetical protein	1.39266	0.0175416	2.66744	0.00636355	1.97779	0.196041
SAUSA300_RS04950	prfC	peptide chain release factor 3	0.975214	2.91687e-07	0.508917	0.171539	1.08642	0.0330702
SAUSA300_RS04955	-	membrane protein	0.0246819	0.952332	-0.0880332	0.925016	-0.0246828	0.989977
SAUSA300_RS04960	htrA2	serine protease	-0.0147821	0.973746	-0.103084	0.920528	-0.662503	0.578696
SAUSA300_RS04965	ktrD	Ktr system potassium uptake protein D	-0.333532	0.467133	0.0559699	0.959301	-0.0712931	0.973436
SAUSA300_RS04970	-	bifunctional metallophosphatase/5'-nucleotidase	-0.764961	0.0165376	-0.477093	0.468829	-0.599488	0.571465
SAUSA300_RS04985	comK1	competence protein ComK	-2.57978	0.00759395	-0.303395	0.899962	-1.08118	0.698728
SAUSA300_RS05055	-	ABC transporter substrate-binding protein	4.85301	2.34789e-14	5.16321	2.89437e-07	6.44129	1.25375e-06
SAUSA300_RS05070	-	acetyltransferase	1.33423	0.00315694	0.873877	0.334133	0.939873	0.52864
SAUSA300_RS05075	menA	1,4-dihydroxy-2-naphthoate octaprenyltransferase	1.58957	0.0220173	1.01168	0.473746	0.439109	0.868585
SAUSA300_RS05080	menF	isochorismate synthase	1.57377	0.00026307	1.06067	0.1991	0.562507	0.727772
SAUSA300_RS05085	menD	2-succinyl-5-enolpyruvyl-6-hydroxy-3- cyclohexene-1-carboxylate synthase	1.1879	1.08506e-08	1.32334	0.000170727	1.13498	0.0443058
SAUSA300_RS05090	menH	2-succinyl-6-hydroxy-2, 4-cyclohexadiene-1-carboxylate synthase	0.792479	0.0424259	0.939963	0.193825	1.06517	0.355849
SAUSA300_RS05095	menB	1,4-dihydroxy-2-naphthoyl-CoA synthase	-0.668864	0.0233874	0.232702	0.751	-0.0165351	0.99242
SAUSA300_RS05100	sspC	staphostatin B	-1.80397	0.0666813	-1.02937	0.586006	-0.569562	0.862846
SAUSA300_RS05105	sspB	staphopain B	-2.2249	0.00516623	-0.00339834	0.997758	1.35126	0.581248
SAUSA300_RS05110	sspA	serine protease	-2.47238	0.00162729	0.435551	0.817831	0.068723	0.985431
SAUSA300_RS05135	atl	bifunctional autolysin	0.350212	0.493488	0.273792	0.813676	0.433894	0.820473
SAUSA300_RS05140	-	GNAT family N-acetyltransferase	-1.09444	0.12958	0.801424	0.587357	0.620751	0.809547
SAUSA300_RS05145	-	hypothetical protein	-0.127308	0.782276	0.140032	0.899962	0.389166	0.820473
SAUSA300_RS05150	-	hypothetical protein	1.21128	0.000186991	0.397203	0.594866	1.56609	0.064466
SAUSA300_RS05155	fmtA	protein FmtA	0.411952	0.437385	-0.432891	0.703106	-1.42453	0.268571
SAUSA300_RS05160	qoxD	quinol oxidase subunit 4	-0.378738	0.476767	-0.560031	0.597067	0.156381	0.953399
SAUSA300_RS05165	qoxC	quinol oxidase subunit 3	-0.640965	0.0985283	0.21277	0.824238	0.418704	0.785927
SAUSA300_RS05170	qoxB	cytochrome ubiquinol oxidase subunit I	-0.93972	0.0217576	-0.252029	0.806687	0.180252	0.924945
SAUSA300_RS05175	qoxA	quinol oxidase subunit 2	-1.11426	0.00775402	-0.0109613	0.992487	0.322486	0.856116
SAUSA300_RS05185	-	hypothetical protein	-0.211171	0.72172	0.978568	0.344555	1.00956	0.55311
SAUSA300_RS05190	folD	bifunctional methylenetetrahydrofolate dehydrogenase/methenyltetrahydrofolate cyclohydrolase	-2.45977	5.04497e-05	-0.809801	0.536653	-0.29012	0.907219
SAUSA300_RS05195	purE	5-(carboxyamino)imidazole ribonucleotide mutase	-4.1527	3.64177e-07	-1.56719	0.2991	-0.734502	0.800279
SAUSA300_RS05200	purK	5-(carboxyamino)imidazole ribonucleotide synthase	-2.77732	3.25997e-06	-1.93514	0.056301	0.105309	0.972414
SAUSA300_RS05205	purC	phosphoribosylaminoimidazolesuccinocarboxamide synthase	-2.81466	4.96797e-05	-0.910892	0.535215	-0.327122	0.906171
SAUSA300_RS05210	purS	phosphoribosylformylglycinamidine synthase	-5.45272	2.37832e-09	-2.25416	0.140935	-1.12593	0.680189
SAUSA300_RS05215	purQ	phosphoribosylformylglycinamidine synthase subunit PurQ	-3.52663	6.46381e-07	-1.63041	0.202694	0.217633	0.953399
SAUSA300_RS05220	purL	phosphoribosylformylglycinamidine synthase subunit PurL	-3.10429	2.47006e-06	-1.29339	0.314743	-0.678953	0.785927
SAUSA300_RS05225	purF	amidophosphoribosyltransferase	-2.85227	0.000230765	-1.12271	0.477591	-0.41808	0.888646
SAUSA300_RS05230	purM	phosphoribosylformylglycinamidine cyclo-ligase	-2.79705	0.000139126	-1.25546	0.380542	-0.172926	0.962841
SAUSA300_RS05240	purH	bifunctional phosphoribosylaminoimidazolecarboxamide formyltransferase/inosine monophosphate cyclohydrolase	-3.13078	1.06229e-06	-1.61299	0.17065	0.662311	0.788806
SAUSA300_RS05245	purD	phosphoribosylamine--glycine ligase	-2.04998	0.00243873	-0.80213	0.581825	1.02442	0.635485
SAUSA300_RS05250	thiX	energy-coupling factor transporter transmembrane protein EcfT	-2.13979	0.00219785	-4.34011	1.22327e-05	-4.54231	0.000436339
SAUSA300_RS05255	thiW	ABC transporter ATP-binding protein	-0.417803	0.556567	-2.98055	0.00299117	-2.42182	0.0999304
SAUSA300_RS05260	thiV	thiamine ABC transporter permease	-2.48478	5.23295e-05	-4.9975	6.96402e-09	-4.98162	1.00827e-05
SAUSA300_RS05275	-	hypothetical protein	-0.529674	0.0470403	-1.20041	0.0047729	-0.354856	0.717082
SAUSA300_RS05280	-	class I SAM-dependent rRNA methyltransferase	-0.558378	0.14096	-0.11558	0.90963	-0.150351	0.931325
SAUSA300_RS05285	-	hypothetical protein	-1.89049	7.33512e-06	-1.68293	0.0181408	-0.749199	0.608134
SAUSA300_RS05290	ptsH	phosphocarrier protein HPr	-1.24497	0.00120632	-1.42144	0.0321131	-0.82582	0.524272
SAUSA300_RS05295	ptsI	phosphoenolpyruvate--protein phosphotransferase	-0.849971	0.0255578	-0.690998	0.361529	-0.110727	0.959233
SAUSA300_RS05300	-	NrdH-redoxin	0.903406	0.115054	1.50443	0.132182	0.133498	0.963769
SAUSA300_RS05305	cydA	cytochrome ubiquinol oxidase subunit I	1.94491	3.54296e-05	1.78761	0.0293032	0.913942	0.565642
SAUSA300_RS05310	cydB	cytochrome D ubiquinol oxidase subunit II	1.50076	0.000282892	1.25159	0.0967701	0.470251	0.784978
SAUSA300_RS05315	ktrA	potassium transporter Trk	1.56198	7.33193e-08	2.10398	1.22327e-05	1.43335	0.066501
SAUSA300_RS05325	rnjA	ribonuclease J 1	0.644866	0.000516855	0.803853	0.0124987	0.958313	0.0523248
SAUSA300_RS05330	rpoY	hypothetical protein	1.03974	0.00569386	1.00516	0.147253	0.569355	0.683564
SAUSA300_RS05340	def	peptide deformylase	0.681526	0.0555712	0.708752	0.306058	0.296321	0.843272
SAUSA300_RS05345	-	cell-wall-binding lipoprotein	0.499047	0.336433	-0.294533	0.804841	-0.632197	0.711376
SAUSA300_RS05350	pdhA	pyruvate dehydrogenase E1 component subunit alpha	-0.874122	0.054251	-0.252628	0.823497	0.59882	0.711376
SAUSA300_RS05355	pdhB	pyruvate dehydrogenase E1 component subunit beta	-0.69223	0.122584	0.169672	0.885831	0.848444	0.55311
SAUSA300_RS05360	pdhC	dihydrolipoyllysine-residue acetyltransferase component of pyruvate dehydrogenase complex	-1.40849	0.00285471	-0.394031	0.736859	0.286513	0.889045
SAUSA300_RS05365	pdhD	dihydrolipoyl dehydrogenase	-1.51586	0.00355114	-1.11185	0.267904	-0.216593	0.926743
SAUSA300_RS05370	-	hypothetical protein	-0.771407	0.104239	-0.597532	0.533496	-0.604441	0.708552
SAUSA300_RS05375	-	XRE family transcriptional regulator	0.93236	0.176835	2.01337	0.0753453	1.96084	0.244764
SAUSA300_RS05380	potA	spermidine/putrescine import ATP-binding protein PotA	-0.294769	0.662099	-0.0995496	0.953327	-0.707181	0.728814
SAUSA300_RS05395	potD	spermidine/putrescine ABC transporter substrate-binding protein	-1.22561	0.00759395	-0.89001	0.307437	-0.391795	0.833053
SAUSA300_RS05400	-	hypothetical protein	0.634566	0.0794713	0.42998	0.585462	1.02366	0.315861
SAUSA300_RS05405	-	membrane protein	0.193905	0.733114	0.0664017	0.959412	-0.134402	0.962422
SAUSA300_RS05430	typA	translational GTPase TypA	1.69888	9.08771e-10	1.3903	0.0038484	1.47405	0.044402
SAUSA300_RS05435	-	DUF2197 domain-containing protein	-0.738323	0.290314	-0.0367918	0.982431	-0.144765	0.963769
SAUSA300_RS05440	-	hypothetical protein	-0.298481	0.448541	-0.133205	0.889431	-0.152679	0.926743
SAUSA300_RS05445	-	hypothetical protein	-1.09104	0.0246293	-1.02595	0.263219	-1.61965	0.18952
SAUSA300_RS05450	-	cell division protein FtsW	0.703339	0.00353508	0.304673	0.573668	-0.0223303	0.987074
SAUSA300_RS05455	pycA	pyruvate carboxylase	-1.40026	0.00177095	0.499204	0.629339	-0.141216	0.955176
SAUSA300_RS05460	ctaA	heme A synthase	-0.268096	0.476424	0.349757	0.662404	-0.534668	0.661049
SAUSA300_RS05465	ctaB	protoheme IX farnesyltransferase	-0.41556	0.310758	-0.307868	0.742009	-0.820189	0.506638
SAUSA300_RS05470	ctaM	membrane protein	-1.35646	1.01529e-05	-1.33647	0.00809184	-2.13055	0.00117957
SAUSA300_RS05480	-	hypothetical protein	-0.547334	0.094429	-0.293402	0.690669	-0.0848292	0.962841
SAUSA300_RS05485	-	regulator	-0.259397	0.572156	0.542917	0.548225	0.505843	0.757924
SAUSA300_RS05495	-	hypothetical protein	-0.283902	0.715044	-0.783683	0.592996	-1.27424	0.52864
SAUSA300_RS05500	-	hypothetical protein	0.177943	0.839063	0.361951	0.85192	-0.212625	0.954674
SAUSA300_RS05505	rsmD	methyltransferase	-0.161153	0.739884	0.316142	0.766695	-0.223143	0.904658
SAUSA300_RS05510	coaD	phosphopantetheine adenylyltransferase	-0.137186	0.78217	-1.29093	0.0797412	-0.725425	0.616057
SAUSA300_RS05515	-	hypothetical protein	1.46804	0.0149631	1.09678	0.348133	0.755054	0.714493
SAUSA300_RS05540	isdA	iron-regulated surface determinant protein A	-1.16525	0.142296	2.82291	0.0194553	2.18417	0.224873
SAUSA300_RS05545	isdC	iron-regulated surface determinant protein C	-1.61219	0.0985283	2.84245	0.0537111	2.37084	0.244764
SAUSA300_RS05550	isdD	hypothetical protein	0.533135	0.542052	3.16773	0.0115549	3.26062	0.0544848
SAUSA300_RS05555	isdE	heme uptake system protein IsdE	0.162246	0.863528	4.29123	0.000745475	2.94256	0.0973481
SAUSA300_RS05560	isdF	hemin ABC transporter permease	0.494309	0.572791	2.42258	0.0655442	2.07951	0.275274
SAUSA300_RS05570	isdG	monooxygenase IsdI	-0.800315	0.421414	2.81071	0.0502973	2.26602	0.265536
SAUSA300_RS05580	-	RNA methyltransferase	-0.376492	0.20271	0.662941	0.206912	0.591785	0.555919
SAUSA300_RS05585	pheS	phenylalanine--tRNA ligase subunit alpha	-0.135968	0.652029	-0.277298	0.654336	-0.395514	0.69222
SAUSA300_RS05590	pheT	phenylalanine--tRNA ligase subunit beta	-1.1435	6.79295e-05	-0.723909	0.18306	-0.374662	0.737737
SAUSA300_RS05595	rnhC	ribonuclease HIII	0.379556	0.482934	0.556177	0.611581	0.10949	0.966544
SAUSA300_RS05600	-	cell division protein ZapA	0.311712	0.572791	0.0973221	0.942862	-0.540815	0.775938
SAUSA300_RS05605	-	colicin V production protein CvpA	0.715092	0.144581	0.0778088	0.953975	-0.0858238	0.972048
SAUSA300_RS05610	polX	DNA polymerase/3'-5' exonuclease PolX	-0.100013	0.809141	-0.311523	0.723256	0.0239527	0.991663
SAUSA300_RS05615	mutS2	endonuclease MutS2	0.223133	0.57904	0.118864	0.909189	0.145753	0.936758
SAUSA300_RS05620	trxA	thiol reductase thioredoxin	-0.985481	0.0492917	-0.811335	0.416415	-0.242794	0.907105
SAUSA300_RS05630	uvrC	excinuclease ABC subunit C	-0.860864	0.046146	-0.837343	0.307308	-0.37865	0.827347
SAUSA300_RS05635	sdhC	succinate dehydrogenase cytochrome B558	-0.728712	0.0760206	-0.824142	0.283176	-1.64761	0.092199
SAUSA300_RS05640	sdhA	succinate dehydrogenase flavoprotein subunit	-1.27801	0.00820808	-0.188201	0.885846	-0.512145	0.789651
SAUSA300_RS05645	sdhB	succinate dehydrogenase iron-sulfur subunit	-2.23784	3.69363e-05	-0.661293	0.586006	-0.947289	0.602521
SAUSA300_RS05650	murI	glutamate racemase	1.0214	0.014416	-0.0629671	0.956232	0.595356	0.696321
SAUSA300_RS05655	-	non-canonical purine NTP pyrophosphatase	-0.447207	0.356832	-0.679302	0.463026	0.0266373	0.991904
SAUSA300_RS05660	-	metal-dependent phosphodiesterase	-0.342641	0.509494	-1.37455	0.0888981	-0.272094	0.89097
SAUSA300_RS05670	ecb	fibrinogen-binding protein	1.27438	0.0916988	4.51189	3.0824e-05	2.14077	0.220272
SAUSA300_RS05685	-	hypothetical protein	-0.358355	0.649804	0.110573	0.953975	-0.770307	0.741856
SAUSA300_RS05690	efb	fibrinogen-binding protein	1.73308	0.017595	3.42072	0.002318	2.11316	0.225897
SAUSA300_RS05695	scc	fibrinogen-binding protein	2.98023	2.91321e-06	4.70198	3.50891e-06	3.00522	0.042134
SAUSA300_RS05720	hla	alpha-hemolysin	0.261918	0.729963	3.93986	0.000170469	2.45029	0.117865
SAUSA300_RS05740	ssl12	hypothetical protein	3.05831	0.000301015	3.9308	0.00339255	3.29793	0.0695552
SAUSA300_RS05745	ssl13	hypothetical protein	2.73944	0.00376273	3.29716	0.0258969	2.5713	0.207303
SAUSA300_RS05750	ssl14	hypothetical protein	3.45183	3.89521e-07	5.00687	7.30719e-06	4.8005	0.00139076
SAUSA300_RS05755	argF	ornithine carbamoyltransferase	1.24848	0.0853594	1.63252	0.196892	0.867138	0.707749
SAUSA300_RS05760	arcC1	carbamate kinase 1	2.55957	1.14961e-06	1.71079	0.072885	0.35857	0.872036
SAUSA300_RS05765	-	YfcC family protein	4.467	4.28399e-19	3.46727	2.40925e-05	3.76815	0.000778924
SAUSA300_RS05775	eta	permease	-0.0325737	0.970117	2.10596	0.0529449	1.42808	0.434004
SAUSA300_RS05800	-	noncanonical pyrimidine nucleotidase, YjjG family	-0.692015	0.144177	0.0701048	0.9553	0.0052318	0.999325
SAUSA300_RS05805	-	hypothetical protein	-0.00698973	0.991829	-1.54648	0.074844	-2.55927	0.0255087
SAUSA300_RS05815	mraZ	division/cell wall cluster transcriptional repressor MraZ	0.555089	0.117017	1.26478	0.030719	1.26695	0.163536
SAUSA300_RS05820	mraW	ribosomal RNA small subunit methyltransferase H	-0.920085	0.027695	0.3262	0.751	-0.0592523	0.97554
SAUSA300_RS05825	ftsL	cell division protein FtsL	-0.205439	0.589065	0.220224	0.801613	-0.012595	0.994896
SAUSA300_RS05830	pbp1	penicillin-binding protein	0.345825	0.127746	0.304718	0.525552	0.134223	0.89097
SAUSA300_RS05835	mraY	phospho-N-acetylmuramoyl-pentapeptide- transferase	-0.615396	0.128798	-0.689875	0.37252	-0.660087	0.617531
SAUSA300_RS05840	murD	UDP-N-acetylmuramoyl-L-alanine--D-glutamate ligase	-0.254628	0.514317	-0.44108	0.573668	-0.363462	0.80572
SAUSA300_RS05845	divIB	cell division protein DivIB	-0.438513	0.32055	-0.0973916	0.930977	0.178426	0.925549
SAUSA300_RS05865	-	YggS family pyridoxal phosphate enzyme	4.10779	2.62712e-31	4.25362	1.0169e-13	3.60634	9.87775e-06
SAUSA300_RS05870	sepF	cell division protein SepF	0.682552	0.00518216	0.353335	0.511811	1.098	0.092199
SAUSA300_RS05875	-	cell division protein	-1.52884	0.0425868	-0.301856	0.871081	-0.521546	0.849621
SAUSA300_RS05880	-	S4 RNA-binding protein	-0.178561	0.75654	0.404052	0.744486	0.30123	0.889045
SAUSA300_RS05885	-	cell division protein DivIVA	-0.952347	0.000489841	-0.976302	0.0419172	-1.26963	0.0710593
SAUSA300_RS05890	ileS	isoleucine--tRNA ligase	-0.886386	0.00469605	-0.438294	0.523837	-0.399681	0.738767
SAUSA300_RS05895	-	glyoxalase	0.138898	0.694009	-0.283764	0.698043	0.0180318	0.99242
SAUSA300_RS05905	lspA	lipoprotein signal peptidase	-0.605628	0.215836	0.65164	0.508193	-0.650324	0.684558
SAUSA300_RS05910	-	RluA family pseudouridine synthase	0.254531	0.481295	0.241479	0.769529	0.845687	0.409853
SAUSA300_RS05915	pyrR	bifunctional pyrimidine operon transcriptional regulator/uracil phosphoribosyltransferase	-0.641939	0.191407	-0.730741	0.443824	-0.990277	0.497145
SAUSA300_RS05920	pyrP	uracil permease	-1.44355	0.0256888	-1.13918	0.349847	0.454978	0.856116
SAUSA300_RS05925	pyrB	aspartate carbamoyltransferase	-1.93222	0.00407491	-1.43866	0.24068	0.48579	0.850161
SAUSA300_RS05930	pyrC	dihydroorotase	-2.35005	0.000669542	-0.922523	0.525552	1.19246	0.575607
SAUSA300_RS05935	carA	carbamoyl-phosphate synthase small chain	-1.8539	0.00348732	-1.64898	0.137116	0.790105	0.715803
SAUSA300_RS05940	carB	carbamoyl-phosphate synthase large chain	-2.43976	0.000308031	-0.890973	0.536111	1.0133	0.643162
SAUSA300_RS05945	pyrF	orotidine-5'-phosphate decarboxylase	-2.93679	0.000274594	-1.08853	0.508193	0.64316	0.824059
SAUSA300_RS05950	pyrE	orotate phosphoribosyltransferase	-3.57339	1.17062e-05	-0.933349	0.586006	-0.892696	0.728787
SAUSA300_RS05955	-	hypothetical protein	-0.918086	0.177149	-0.444852	0.773741	0.710711	0.760567
SAUSA300_RS05960	-	VOC family protein	-1.23251	0.0176907	-0.338001	0.787145	0.145961	0.959233
SAUSA300_RS05965	-	hypothetical protein	0.348156	0.375879	0.113413	0.910254	0.015694	0.994714
SAUSA300_RS05970	gmk	guanylate kinase	0.836022	0.00956036	0.335239	0.660229	0.461121	0.70758
SAUSA300_RS05975	rpoZ	DNA-directed RNA polymerase subunit omega	-0.577318	0.281498	-0.295363	0.812019	-0.30178	0.885695
SAUSA300_RS05980	coaBC	phosphopantothenoylcysteine decarboxylase	0.490601	0.0860589	0.561526	0.307308	0.981187	0.224873
SAUSA300_RS05985	priA	primosomal protein N'	0.543378	0.0174843	0.454339	0.316892	0.709031	0.29744
SAUSA300_RS05990	-	hypothetical protein	-0.871367	0.111069	-2.87782	0.000271234	-3.45828	0.001023
SAUSA300_RS06000	def2	peptide deformylase	1.32767	1.69896e-06	0.804795	0.125039	1.32457	0.092199
SAUSA300_RS06005	fmt	methionyl-tRNA formyltransferase	-0.511695	0.228075	0.0649204	0.953975	0.37634	0.820473
SAUSA300_RS06010	sun	16S rRNA (cytosine(967)-C(5))-methyltransferase	0.531354	0.205564	0.272528	0.781783	-0.246287	0.887147
SAUSA300_RS06015	rlmN	23S rRNA (adenine(2503)-C(2))-methyltransferase RlmN	0.092395	0.764503	0.215828	0.750148	0.427931	0.676202
SAUSA300_RS06020	stp1	protein phosphatase	-0.238066	0.641244	0.0283288	0.982431	0.29344	0.880546
SAUSA300_RS06025	pknB	serine/threonine protein kinase	0.710167	0.0393689	0.828895	0.196892	0.469406	0.712434
SAUSA300_RS06030	rsgA	GTPase	0.406085	0.256718	-0.431104	0.548225	-0.705596	0.515329
SAUSA300_RS06035	cfxE	ribulose-phosphate 3-epimerase	-1.16123	0.000207221	-0.583817	0.329374	-0.725869	0.466937
SAUSA300_RS06040	thiN	thiamine pyrophosphokinase	0.75713	0.019813	0.443297	0.529399	-0.0174493	0.99242
SAUSA300_RS06050	-	Asp23/Gls24 family envelope stress response protein	-0.662686	0.0246293	-1.0284	0.0353436	-1.24813	0.0856474
SAUSA300_RS06055	fakA	hypothetical protein	-0.686494	0.169284	-0.186526	0.885733	-0.352359	0.858409
SAUSA300_RS06060	recG	DNA helicase RecG	1.23303	0.000108273	0.199278	0.810831	1.52105	0.0732643
SAUSA300_RS06065	fapR	transcription factor	0.353887	0.498433	0.33263	0.778967	0.857491	0.589143
SAUSA300_RS06070	plsX	phosphate acyltransferase	0.0136211	0.976747	-0.229889	0.813268	0.407444	0.798609
SAUSA300_RS06075	fabD	malonyl CoA-ACP transacylase	-0.834155	0.0941881	-0.214833	0.865694	-0.0994867	0.969223
SAUSA300_RS06080	fabG	beta-ketoacyl-ACP reductase	-1.7428	5.97082e-05	-0.608028	0.525552	-0.774337	0.604382
SAUSA300_RS06090	acpP	acyl carrier protein	-1.42073	0.0084341	-0.244311	0.864569	-0.501818	0.819338
SAUSA300_RS06095	rnc	ribonuclease 3	-0.515322	0.113608	-0.43258	0.515671	-0.167686	0.904844
SAUSA300_RS06100	smc	chromosome segregation protein SMC	0.161427	0.670623	0.133501	0.885846	-0.0427744	0.979406
SAUSA300_RS06105	ftsY	signal recognition particle-docking protein FtsY	-0.316096	0.500783	0.508881	0.592996	0.353709	0.843272
SAUSA300_RS06145	-	membrane protein	0.175371	0.61689	-0.090743	0.91943	-0.00982432	0.996879
SAUSA300_RS06150	rbgA	ribosome biogenesis GTPase YlqF	-0.456748	0.256718	0.137917	0.891219	-0.0140235	0.994807
SAUSA300_RS06155	rnhB	ribonuclease HII	-0.0314824	0.952082	0.279673	0.779742	0.311041	0.860709
SAUSA300_RS06160	sucC	succinyl-CoA ligase subunit beta	0.237827	0.649619	0.620517	0.537765	0.37908	0.843272
SAUSA300_RS06165	sucD	succinyl-CoA ligase subunit alpha	-0.471771	0.275118	0.358573	0.71313	-0.064836	0.97472
SAUSA300_RS06185	topA	DNA topoisomerase I	0.462697	0.232016	0.664396	0.36082	1.67008	0.0680675
SAUSA300_RS06190	gid	FADH(2)-oxidizing methylenetetrahydrofolate--tRNA-(uracil(54)-C(5))- methyltransferase TrmFO	-0.562833	0.144581	-0.75575	0.295196	-0.193308	0.906171
SAUSA300_RS06195	xerC	tyrosine recombinase XerC	-0.202091	0.648111	-0.557552	0.508193	-0.317081	0.848058
SAUSA300_RS06200	clpQ	HslU--HslV peptidase proteolytic subunit	-1.7245	4.34415e-05	-0.31755	0.766695	-0.869756	0.52864
SAUSA300_RS06205	hslU	HslU--HslV peptidase ATPase subunit	-0.44254	0.239958	-0.290989	0.737584	-0.0626639	0.973233
SAUSA300_RS06210	codY	GTP-sensing pleiotropic transcriptional regulator CodY	-1.07604	0.00188743	-1.38801	0.0171803	-1.29409	0.153984
SAUSA300_RS06220	rpsB	30S ribosomal protein S2	0.22635	0.654577	0.586451	0.548649	0.623961	0.707325
SAUSA300_RS06230	tsf	elongation factor Ts	-0.264309	0.422149	0.164084	0.834766	0.317576	0.803096
SAUSA300_RS06235	pyrH	UMP kinase	-0.0900086	0.766521	0.0280266	0.968441	0.0280391	0.985407
SAUSA300_RS06245	uppS	isoprenyl transferase	-0.0694991	0.848509	0.0473956	0.956596	0.170352	0.906171
SAUSA300_RS06250	cdsA	phosphatidate cytidylyltransferase	0.691043	0.0966696	0.607731	0.47953	0.0821494	0.969223
SAUSA300_RS06255	rasP	RIP metalloprotease RseP	0.46139	0.017816	0.391104	0.312027	0.781305	0.143171
SAUSA300_RS06260	proS	proline--tRNA ligase	-0.199932	0.421414	0.00179776	0.996905	0.201436	0.840564
SAUSA300_RS06265	polC	DNA polymerase III subunit alpha	0.811819	0.00115792	0.896826	0.0441348	0.952673	0.172652
SAUSA300_RS06270	rimP	ribosome maturation factor	0.330806	0.265845	0.192443	0.780137	0.297579	0.800279
SAUSA300_RS06275	nusA	transcription termination/antitermination protein NusA	0.0420113	0.900398	0.189934	0.795586	0.170799	0.892042
SAUSA300_RS06280	-	DNA-binding protein	-0.404138	0.402768	-0.0413453	0.970726	0.49711	0.788806
SAUSA300_RS06285	-	hypothetical protein	0.334956	0.392529	0.65388	0.363685	1.2324	0.246502
SAUSA300_RS06290	infB	translation initiation factor IF-2	-1.03536	0.00184218	0.0552825	0.953975	0.184619	0.904109
SAUSA300_RS06295	rbfA	ribosome-binding factor A	-0.128192	0.722638	-0.20338	0.801067	-0.295392	0.82587
SAUSA300_RS06300	truB	tRNA pseudouridine(55) synthase TruB	0.00435698	0.99364	-0.722035	0.366074	-0.0804524	0.969743
SAUSA300_RS06305	ribC	bifunctional riboflavin kinase/FMN adenylyltransferase	0.874099	0.00168517	0.0522869	0.947394	0.658079	0.490152
SAUSA300_RS06310	rpsO	30S ribosomal protein S15	-0.826747	0.149367	-0.837432	0.463969	-0.970937	0.578696
SAUSA300_RS06315	pnpA	polyribonucleotide nucleotidyltransferase	0.171237	0.543808	1.0958	0.0116593	1.34987	0.0380088
SAUSA300_RS06320	rnjB	ribonuclease J 2	0.537436	0.0178131	0.58563	0.166694	0.404438	0.617531
SAUSA300_RS06325	ftsK	DNA translocase FtsK	0.142869	0.686172	0.227364	0.774971	0.204624	0.88388
SAUSA300_RS06330	-	GntR family transcriptional regulator	-0.413509	0.347425	-0.592094	0.487958	-1.1646	0.29744
SAUSA300_RS06335	-	peptidase M16	-0.174758	0.740295	-0.40902	0.714649	-0.891966	0.555864
SAUSA300_RS06340	-	peptidase M16	0.500246	0.204252	-0.0160948	0.989295	0.14282	0.939414
SAUSA300_RS06345	-	3-oxoacyl-ACP reductase	0.722638	0.211628	0.622714	0.59984	1.09866	0.526122
SAUSA300_RS06350	-	hypothetical protein	-0.657537	0.109949	0.432089	0.633651	0.272462	0.872448
SAUSA300_RS06355	-	transcriptional regulator	0.142538	0.713904	0.513028	0.492468	0.460136	0.722883
SAUSA300_RS06360	pgsA	CDP-diacylglycerol--glycerol-3-phosphate 3-phosphatidyltransferase	-0.771151	0.0332126	-0.458838	0.549273	-0.62477	0.607156
SAUSA300_RS06365	cinA	competence protein CinA	0.306813	0.386316	-0.939597	0.0915368	0.0787566	0.965144
SAUSA300_RS06370	recA	DNA recombination/repair protein RecA	0.55763	0.369077	1.93753	0.0417465	2.25052	0.0928026
SAUSA300_RS06375	rny/cvfA	ribonuclease Y	-0.036025	0.899877	-0.00565948	0.992736	-0.052046	0.969223
SAUSA300_RS06380	-	hypothetical protein	-0.149511	0.829278	-0.719867	0.578049	-0.3785	0.87555
SAUSA300_RS06385	-	metallophosphoesterase	-0.866923	0.0676048	0.228846	0.851501	-0.0688971	0.975509
SAUSA300_RS06390	-	2-oxoglutarate ferredoxin oxidoreductase subunit alpha	-0.318453	0.437385	-1.02356	0.123448	0.0382921	0.985407
SAUSA300_RS06395	-	2-oxoacid ferredoxin oxidoreductase subunit beta	-0.321551	0.471386	-1.24537	0.0753453	-0.786732	0.554878
SAUSA300_RS06400	-	hypothetical protein	-1.49691	0.025809	-0.958684	0.468829	-1.10162	0.575607
SAUSA300_RS06405	miaB	tRNA (N6-isopentenyl adenosine(37)-C2)-methylthiotransferase MiaB	1.17847	0.000100978	1.16905	0.0292834	1.35772	0.092199
SAUSA300_RS06410	-	hypothetical protein	-1.01585	0.0307945	-1.19269	0.134746	-0.00209238	0.999343
SAUSA300_RS06415	-	energy coupling factor transporter S component ThiW	-0.387347	0.173185	-0.141394	0.838216	0.252434	0.828424
SAUSA300_RS06420	mutS	DNA mismatch repair protein MutS	1.12248	1.88827e-09	0.925502	0.00462104	0.694563	0.2149
SAUSA300_RS06425	mutL	DNA mismatch repair protein MutL	0.584444	0.0402731	0.474026	0.41481	0.0737523	0.963769
SAUSA300_RS06430	glpP	glycerol-3-phosphate responsive antiterminator	-0.44834	0.404046	-0.0693493	0.956596	0.212751	0.92612
SAUSA300_RS06435	glpF	aquaporin family protein	0.45863	0.511867	0.994257	0.443824	-0.0347344	0.991904
SAUSA300_RS06440	glpK	glycerol kinase	-1.11466	0.0813688	-0.058759	0.970726	-0.908417	0.650873
SAUSA300_RS06445	glpD	aerobic glycerol-3-phosphate dehydrogenase	-0.217823	0.730765	1.27379	0.219538	0.698493	0.719537
SAUSA300_RS06455	miaA	tRNA (adenosine(37)-N6)-dimethylallyltransferase MiaA	-0.712923	0.0817255	-0.859917	0.228092	-0.992775	0.37882
SAUSA300_RS06460	hfq	RNA-binding protein Hfq	-0.508795	0.280034	-0.28223	0.774971	1.0746	0.555864
SAUSA300_RS06465	bsaA	glutathione peroxidase	-0.642798	0.0442123	0.196049	0.805496	0.0881403	0.962422
SAUSA300_RS06470	hflX	GTPase HflX	-0.270123	0.489205	-1.01039	0.0891872	-0.866934	0.400213
SAUSA300_RS06475	-	hypothetical protein	-0.199886	0.595951	-0.853142	0.163742	-1.25123	0.143537
SAUSA300_RS06480	glnR	MerR family transcriptional regulator	0.258611	0.637079	0.69104	0.508193	0.860138	0.592394
SAUSA300_RS06485	glnA	glutamine synthetase	-2.3473	5.77264e-09	-1.05379	0.176504	-0.667495	0.650872
SAUSA300_RS06500	-	hypothetical protein	-0.952123	0.364049	-0.190793	0.935522	-1.0685	0.696321
SAUSA300_RS06510	-	hypothetical protein	1.23031	0.184198	1.62062	0.312453	0.899385	0.738767
SAUSA300_RS06585	-	low specificity L-threonine aldolase	-1.26969	0.110317	-0.321056	0.865694	-0.845604	0.727772
SAUSA300_RS06590	-	hypothetical protein	-0.384413	0.589663	-0.879105	0.509565	-1.2602	0.508948
SAUSA300_RS06595	cls1	cardiolipin synthase	-1.77096	9.9409e-06	-2.09204	0.000907673	-1.73095	0.0777731
SAUSA300_RS06620	-	hypothetical protein	-0.9293	0.239797	-0.0263547	0.991052	-0.452368	0.868585
SAUSA300_RS06625	nucI	thermonuclease	-0.767529	0.344347	0.90381	0.561436	0.500317	0.857111
SAUSA300_RS06630	-	hypothetical protein	-1.04753	0.00618325	-0.577884	0.469576	-0.884228	0.446457
SAUSA300_RS06635	-	hypothetical protein	1.4383	0.0178131	0.992242	0.411375	0.261853	0.917906
SAUSA300_RS06640	thrD	aspartate kinase	0.78329	0.288293	2.5721	0.0197153	2.18686	0.179134
SAUSA300_RS06645	hom	homoserine dehydrogenase	-2.16244	0.00387283	1.84218	0.160391	0.940492	0.696321
SAUSA300_RS06650	thrC	threonine synthase	-2.26632	0.000721772	0.584751	0.714649	0.376928	0.889045
SAUSA300_RS06655	thrB	homoserine kinase	-1.24016	0.0405316	0.422214	0.77349	0.324659	0.891674
SAUSA300_RS06660	-	HAD family phosphatase	-1.25506	0.0245693	1.0458	0.334133	0.800497	0.676744
SAUSA300_RS06680	katA	catalase	-0.608523	0.337227	0.915985	0.440855	1.5129	0.344404
SAUSA300_RS06685	rpmG2	50S ribosomal protein L33	0.154761	0.657495	0.43305	0.524506	0.534531	0.632746
SAUSA300_RS06725	tkt	transketolase	-0.599671	0.13437	0.35466	0.699989	0.42434	0.788571
SAUSA300_RS06730	-	hypothetical protein	-0.339028	0.495237	0.501095	0.626604	0.0342827	0.989488
SAUSA300_RS06750	sbcC	nuclease SbcCD subunit C	0.780727	0.0127357	0.623779	0.316892	0.448257	0.70758
SAUSA300_RS06765	citB	aconitate hydratase	-0.811612	0.125092	-0.211425	0.874565	0.388157	0.850161
SAUSA300_RS06770	-	4-hydroxybenzoyl-CoA thioesterase	0.453675	0.144542	0.141939	0.85984	0.267294	0.836766
SAUSA300_RS06775	-	hypothetical protein	1.2643	0.0134527	0.588867	0.600242	0.380833	0.856116
SAUSA300_RS06780	plsY	glycerol-3-phosphate acyltransferase	-0.41963	0.548831	-0.598585	0.681455	-1.138	0.562816
SAUSA300_RS06785	parE	DNA topoisomerase IV subunit B	0.132894	0.576266	0.0127863	0.982431	-0.0201039	0.987074
SAUSA300_RS06790	parC	DNA topoisomerase 4 subunit A	-0.00294484	0.99364	-0.27666	0.719661	-0.216984	0.874842
SAUSA300_RS06800	alsT	alanine:cation symporter family protein	0.0196339	0.95269	-0.152464	0.819621	-0.0525298	0.970215
SAUSA300_RS06805	glcT	protein GlcT	-1.09913	0.0146427	-0.554694	0.551671	-1.13924	0.356003
SAUSA300_RS06815	-	AI-2E family transporter	-1.45633	5.49456e-07	-1.87619	3.69523e-05	-2.16803	0.00061947
SAUSA300_RS06820	fmtC	phosphatidylglycerol lysyltransferase	0.241995	0.43843	-0.232216	0.743484	-0.327291	0.784202
SAUSA300_RS06825	msrA2	peptide-methionine (S)-S-oxide reductase	-0.323872	0.509494	-0.0958871	0.936822	0.161373	0.945577
SAUSA300_RS06830	msrR	regulatory protein MsrR	1.03613	0.000441651	-0.0754958	0.929743	0.156447	0.907105
SAUSA300_RS06835	dmpI	tautomerase	-1.15378	0.0138504	-0.866924	0.341804	-0.940863	0.52762
SAUSA300_RS06840	-	DNA repair protein MucB	-0.710945	0.381296	1.65263	0.216748	1.05614	0.648001
SAUSA300_RS06845	tyrA	prephenate dehydrogenase	-1.51939	0.0309642	0.167439	0.929743	-0.560651	0.827557
SAUSA300_RS06850	-	aminopeptidase	-1.0233	0.0333864	0.722181	0.476117	-0.29464	0.882837
SAUSA300_RS06855	trpE	anthranilate synthase component I	-1.08303	0.122436	-1.80069	0.10072	-2.21219	0.140262
SAUSA300_RS06860	trpG	glutamine amidotransferase	-0.960912	0.323278	-0.415711	0.844158	-2.25699	0.244764
SAUSA300_RS06865	trpD	anthranilate phosphoribosyltransferase	-0.054621	0.953822	0.359007	0.847931	-1.10987	0.61551
SAUSA300_RS06870	trpC	indole-3-glycerol-phosphate synthase	0.420694	0.662851	0.900537	0.617684	0.17315	0.964195
SAUSA300_RS06875	trpF	N-(5'-phosphoribosyl)anthranilate isomerase	-0.37604	0.735899	1.45353	0.433849	-0.0112442	0.999069
SAUSA300_RS06880	trpB	tryptophan synthase subunit beta	0.400788	0.606715	0.929892	0.52476	-0.384855	0.888062
SAUSA300_RS06885	trpA	tryptophan synthase subunit alpha	-0.126295	0.838374	0.287946	0.828231	-0.893464	0.603358
SAUSA300_RS06890	femA	aminoacyltransferase FemA	1.02744	0.000739887	0.214549	0.783941	0.410357	0.727772
SAUSA300_RS06895	femB	aminoacyltransferase FemB	-0.10071	0.742198	-0.871282	0.0674682	-0.0567255	0.969223
SAUSA300_RS06905	-	SWIM zinc finger family protein	-0.510867	0.482639	-1.44373	0.225148	-2.23345	0.143171
SAUSA300_RS06910	opp-2F	ABC transporter ATP-binding protein	0.934665	0.243483	0.0347412	0.986049	0.144942	0.966771
SAUSA300_RS06915	opp-2D	peptide ABC transporter ATP-binding protein	0.40351	0.680219	0.00826377	0.996905	0.351004	0.911577
SAUSA300_RS06920	opp-2C	peptide ABC transporter permease	-0.450176	0.642955	-1.20438	0.464568	-1.15363	0.638205
SAUSA300_RS06925	opp-2B	peptide ABC transporter permease	-1.71548	0.0379871	-2.91848	0.0131071	-3.03149	0.0589096
SAUSA300_RS06935	-	hypothetical protein	-0.196518	0.737328	0.548819	0.638476	-0.454823	0.822373
SAUSA300_RS06940	-	oligoendopeptidase F	0.274731	0.380497	0.545853	0.343927	0.47503	0.648174
SAUSA300_RS06945	phoU	phosphate transport system regulatory protein PhoU	1.34309	0.0320607	1.52709	0.178057	0.644161	0.788571
SAUSA300_RS06950	pstB	phosphate ABC transporter ATP-binding protein	0.796982	0.229968	1.54037	0.176088	1.54879	0.417913
SAUSA300_RS06955	pstA	phosphate ABC transporter, permease protein PstA	0.921838	0.184244	2.07399	0.0685377	2.53797	0.163536
SAUSA300_RS06960	pstC	phosphate ABC transporter permease subunit PstC	1.29825	0.0916988	3.37471	0.00541105	2.0435	0.29744
SAUSA300_RS06965	pstS	phosphate-binding protein	0.757567	0.341121	2.9229	0.0149267	2.82266	0.0949999
SAUSA300_RS06980	cvfB	virulence factor B	0.692498	0.0297603	0.678374	0.274204	0.701132	0.508715
SAUSA300_RS06985	-	ABC transporter ATP-binding protein	-0.0952566	0.803677	0.0903725	0.92548	0.31263	0.826796
SAUSA300_RS06990	lysC	aspartate kinase	-1.41365	0.0479189	1.13021	0.41481	2.66263	0.108099
SAUSA300_RS06995	asd	aspartate-semialdehyde dehydrogenase	-3.13335	3.70206e-05	-0.632366	0.723256	-0.286245	0.926743
SAUSA300_RS07000	dapA	4-hydroxy-tetrahydrodipicolinate synthase	-2.36319	0.000924565	-0.214666	0.911798	0.323415	0.907219
SAUSA300_RS07005	dapB	4-hydroxy-tetrahydrodipicolinate reductase	-2.11719	0.00633738	0.318854	0.871075	0.919331	0.711376
SAUSA300_RS07010	dapD	2,3,4,5-tetrahydropyridine-2,6-dicarboxylate N-acetyltransferase	-2.4546	0.000525159	-0.794524	0.604604	-0.833365	0.721487
SAUSA300_RS07015	dapL	hydrolase	-1.75108	0.0175916	0.531968	0.76037	0.568627	0.836766
SAUSA300_RS07020	alr2	alanine racemase 2	0.0778891	0.865733	0.115437	0.921786	0.938407	0.509233
SAUSA300_RS07025	lysA	diaminopimelate decarboxylase	-0.720765	0.109002	-0.0803749	0.946835	-0.277267	0.880546
SAUSA300_RS07030	msa	protein msa	0.033735	0.971441	1.39905	0.301292	0.84678	0.71737
SAUSA300_RS07035	cspA	cold-shock protein CspA	-1.61643	2.91321e-06	-0.859413	0.202834	-0.884379	0.424554
SAUSA300_RS07055	-	5-bromo-4-chloroindolyl phosphate hydrolysis protein	-0.575903	0.216773	-0.529904	0.573391	-0.409664	0.820473
SAUSA300_RS07060	-	tellurite resistance protein TelA	-1.05065	0.0063082	-0.172452	0.86705	0.0149445	0.994714
SAUSA300_RS07075	brnQ3	branched-chain amino acid transport system II carrier protein	0.826382	0.0489204	0.858063	0.289864	0.801512	0.564706
SAUSA300_RS07080	-	nitric oxide reductase activation protein NorD	0.252003	0.528735	0.360576	0.678008	1.11696	0.29744
SAUSA300_RS07085	-	hypothetical protein	-1.07995	0.0178131	-0.663853	0.477738	-0.165776	0.942895
SAUSA300_RS07090	-	hypothetical protein	-0.205202	0.675483	-0.43414	0.667081	-0.596148	0.70758
SAUSA300_RS07095	-	hypothetical protein	-0.0966673	0.808494	0.358258	0.667169	0.840036	0.458255
SAUSA300_RS07100	sucB	dihydrolipoyllysine-residue succinyltransferase component of 2-oxoglutarate dehydrogenase complex	-0.554181	0.42737	0.81264	0.547447	0.811385	0.707741
SAUSA300_RS07105	sucA	2-oxoglutarate dehydrogenase E1 component	-0.684928	0.291867	0.591818	0.667081	0.404036	0.868177
SAUSA300_RS07110	arlS	two-component sensor histidine kinase	0.340928	0.419764	-0.251087	0.792332	0.355671	0.824169
SAUSA300_RS07115	arlR	DNA-binding response regulator	-1.00179	0.0854395	-1.26989	0.218096	-0.822671	0.665879
SAUSA300_RS07135	-	phosphatase PAP2 family protein	0.794665	0.0390552	1.12758	0.0983171	1.48373	0.153984
SAUSA300_RS07140	murG	undecaprenyldiphospho-muramoylpentapeptide beta-N- acetylglucosaminyltransferase	-0.933077	0.0251128	-0.458211	0.617684	0.0325449	0.989488
SAUSA300_RS07145	-	N-acetyltransferase	-1.01858	0.0233874	-0.522151	0.585462	0.103054	0.966512
SAUSA300_RS07150	ctpA	serine protease	-0.260252	0.416939	-0.268206	0.698043	-0.0316084	0.984449
SAUSA300_RS07160	-	hypothetical protein	0.245787	0.687892	0.601613	0.618591	-0.535214	0.801607
SAUSA300_RS07165	crr	glucose-specific phosphotransferase enzyme IIA component	0.894613	0.013037	0.861381	0.204618	0.708933	0.562816
SAUSA300_RS07170	msrB	peptide-methionine (R)-S-oxide reductase	0.405912	0.245093	0.952253	0.104734	1.3734	0.107823
SAUSA300_RS07175	msrA1	peptide-methionine (S)-S-oxide reductase	-0.72877	0.099446	1.33651	0.078264	1.62539	0.144604
SAUSA300_RS07180	fakB2	hypothetical protein	-1.05666	0.00438616	-0.707925	0.337895	-0.519611	0.707636
SAUSA300_RS07185	dfrA	dihydrofolate reductase	-1.23713	0.000364102	-0.589375	0.409326	-0.108752	0.957382
SAUSA300_RS07190	thyA	thymidylate synthase	0.940074	0.0393267	0.542497	0.586006	1.31735	0.29744
SAUSA300_RS07195	-	hypothetical protein	-0.408029	0.424378	-0.127616	0.923696	-0.751436	0.633965
SAUSA300_RS07200	cvfC	virulence factor C	-0.0176517	0.973585	0.565144	0.51967	0.594604	0.69222
SAUSA300_RS07205	-	hypothetical protein	-0.966304	0.0267374	-0.281169	0.790528	0.0256839	0.991904
SAUSA300_RS07215	-	membrane protein	-0.248336	0.685532	-0.97588	0.345982	-1.3338	0.368545
SAUSA300_RS07230	-	ribonuclease H	0.931522	0.130319	1.88517	0.0717719	0.603656	0.793404
SAUSA300_RS07240	norB	quinolone resistance protein NorB	-0.984267	0.224034	2.31376	0.0717183	2.25371	0.217117
SAUSA300_RS07245	-	amino acid permease	-1.89414	0.00610186	1.62238	0.19604	0.803434	0.727772
SAUSA300_RS07250	ilvA1	serine/threonine dehydratase	-1.95215	0.00516713	1.6812	0.18188	1.09867	0.614007
SAUSA300_RS07255	ald1	alanine dehydrogenase	-2.14311	0.00210849	1.94768	0.10971	0.930418	0.688528
SAUSA300_RS07260	-	5'-3' exonuclease	-2.03565	1.17108e-06	-1.71016	0.0112231	-2.31239	0.012261
SAUSA300_RS07265	dynA	hypothetical protein	-0.928939	0.00245176	-0.843093	0.127572	-0.681722	0.503446
SAUSA300_RS07270	-	PepSY domain-containing protein	-0.762132	0.373798	-1.38252	0.338639	-1.44942	0.503775
SAUSA300_RS07280	-	DUF4889 domain-containing protein	-0.75371	0.288485	-0.340844	0.832044	-0.596562	0.806522
SAUSA300_RS07285	-	RNA methyltransferase	0.214887	0.650712	0.17524	0.87584	-0.12828	0.956715
SAUSA300_RS07290	gpsB	cell cycle protein GpsB	-0.240768	0.534592	-0.936508	0.147003	0.259032	0.868177
SAUSA300_RS07295	-	hypothetical protein	0.850322	0.0325032	0.297401	0.761555	0.526298	0.715803
SAUSA300_RS07300	-	hypothetical protein	0.827226	0.0484882	0.197692	0.858351	0.949881	0.474243
SAUSA300_RS07310	recU	Holliday junction resolvase RecU	1.44474	0.00299986	1.7926	0.0319945	1.86369	0.136786
SAUSA300_RS07315	pbp2	penicillin-binding protein 2	0.14659	0.727644	0.229549	0.807794	0.778676	0.52864
SAUSA300_RS07320	-	hypothetical protein	0.775834	0.107324	0.286345	0.801613	0.06962	0.975509
SAUSA300_RS07325	nth	endonuclease III	1.57636	1.12336e-07	0.740831	0.205397	0.904815	0.333711
SAUSA300_RS07330	dnaD	chromosome replication protein DnaD	0.0400299	0.945879	0.924874	0.304264	1.19769	0.380791
SAUSA300_RS07335	asnC	asparagine--tRNA ligase	-0.456892	0.0640702	-0.111457	0.864569	0.285782	0.777129
SAUSA300_RS07340	dinG	ATP-dependent helicase DinG	-0.0350288	0.947645	-0.356887	0.72276	-0.671545	0.63866
SAUSA300_RS07345	birA	bifunctional biotin--[acetyl-CoA-carboxylase] synthetase/biotin operon repressor	0.339442	0.41936	0.00345698	0.996905	-0.316756	0.843272
SAUSA300_RS07350	papS	CCA-adding enzyme	0.700062	0.0470403	-0.321472	0.692651	0.361978	0.803096
SAUSA300_RS07355	bshA	N-acetyl-alpha-D-glucosaminyl L-malate synthase BshA	2.33873	7.29286e-14	2.31208	1.01366e-05	2.10233	0.00778949
SAUSA300_RS07360	-	hypothetical protein	1.07547	0.00546397	0.726844	0.348395	0.855892	0.509233
SAUSA300_RS07365	-	zinc metallopeptidase	-1.1806	0.00024736	-0.339554	0.662404	-1.0699	0.244564
SAUSA300_RS07370	-	membrane protein	0.954226	0.0794713	1.35995	0.15856	1.55793	0.291363
SAUSA300_RS07375	-	hypothetical protein	-0.319798	0.580821	-0.964858	0.323559	-1.00892	0.527966
SAUSA300_RS07380	-	hypothetical protein	3.7698	3.49779e-19	3.57599	1.93146e-07	4.17133	1.00827e-05
SAUSA300_RS07385	aroA	3-phosphoshikimate 1-carboxyvinyltransferase	-0.833885	0.0354728	-0.694946	0.369828	-0.0876382	0.966771
SAUSA300_RS07390	aroB	3-dehydroquinate synthase	-1.07308	0.00546478	-0.493249	0.549273	-0.221698	0.892042
SAUSA300_RS07395	aroC	chorismate synthase	-1.48666	0.00828794	0.0334419	0.982431	0.0631308	0.980899
SAUSA300_RS07405	ndk	nucleoside-diphosphate kinase	0.195717	0.735515	0.00386492	0.996905	-0.833365	0.625917
SAUSA300_RS07410	hepT	heptaprenyl diphosphate synthase subunit II	-0.0331715	0.935768	-0.521404	0.456838	-0.465035	0.707741
SAUSA300_RS07415	ubiE	demethylmenaquinone methyltransferase	-0.802184	0.0626147	-0.0699887	0.953975	-0.0849467	0.969223
SAUSA300_RS07420	-	heptaprenyl pyrophosphate synthase subunit A	2.28857	2.91687e-07	1.98318	0.0100021	1.87445	0.105634
SAUSA300_RS07430	hup	DNA-binding protein HU	-1.97072	2.40248e-06	-1.15023	0.144164	-0.982935	0.473285
SAUSA300_RS07435	gpsA	glycerol-3-phosphate dehydrogenase (NAD(P)(+))	-0.259346	0.557385	0.741238	0.357423	0.704337	0.614007
SAUSA300_RS07440	engA	ribosome biogenesis GTPase Der	-0.390377	0.12912	0.149432	0.813268	0.39742	0.668177
SAUSA300_RS07445	rpsA	30S ribosomal protein S1	-0.907625	0.0456625	-0.516742	0.603224	-0.363253	0.843272
SAUSA300_RS07465	cmk	cytidylate kinase	-0.556794	0.0164648	-0.956634	0.00833258	-0.634924	0.349255
SAUSA300_RS07470	ansA	L-asparaginase	-0.245302	0.654577	-0.38253	0.745048	-0.919607	0.55423
SAUSA300_RS07475	-	thioredoxin reductase	0.236469	0.547808	0.4825	0.537765	0.608889	0.635485
SAUSA300_RS07485	ebpS	elastin-binding protein EbpS	-2.52917	2.85422e-09	-1.4157	0.0678041	-0.867532	0.55423
SAUSA300_RS07490	recQ2	ATP-dependent DNA helicase RecQ	-0.314637	0.37272	-0.017615	0.984273	0.48986	0.69222
SAUSA300_RS07495	-	hypothetical protein	-0.113858	0.848065	0.192228	0.891219	-0.330932	0.880546
SAUSA300_RS07500	fer	ferredoxin	1.5387	5.97082e-05	0.378188	0.684355	0.0880264	0.966771
SAUSA300_RS07505	ribU	hypothetical protein	2.12676	8.02041e-07	0.939848	0.281407	1.17013	0.376078
SAUSA300_RS07870	srrB	two-component sensor histidine kinase	1.69581	1.59117e-05	2.68217	2.40925e-05	2.51817	0.0072231
SAUSA300_RS07875	srrA	DNA-binding response regulator	-0.999538	0.000169568	0.167084	0.81058	-0.35546	0.728787
SAUSA300_RS07880	rluB	rRNA pseudouridine synthase	-0.679061	0.0760206	-0.823956	0.237403	-0.765394	0.527966
SAUSA300_RS07890	scpA	segregation and condensation protein A	-0.184796	0.689444	-0.375733	0.698043	-0.674123	0.633603
SAUSA300_RS07895	-	hypothetical protein	1.28078	0.00675995	1.05995	0.239668	1.08528	0.490436
SAUSA300_RS07900	xerD	tyrosine recombinase XerD	1.79449	1.95872e-14	1.72472	1.32903e-05	1.61861	0.00899462
SAUSA300_RS07905	fur	transcriptional repressor	1.79182	5.40413e-09	1.94182	0.000170727	1.52807	0.0633276
SAUSA300_RS07910	nudF	NUDIX hydrolase	-0.353302	0.387969	-0.525881	0.501838	0.11768	0.956545
SAUSA300_RS07915	-	aldo/keto reductase	-0.113067	0.802798	-1.01461	0.157065	-0.630151	0.648174
SAUSA300_RS07925	-	SDR family oxidoreductase	0.281679	0.648985	0.0819315	0.956232	-0.355443	0.87236
SAUSA300_RS07930	proC	pyrroline-5-carboxylate reductase	0.0816814	0.848317	-0.0301346	0.977062	-0.10846	0.960553
SAUSA300_RS07935	rnz	ribonuclease Z	0.612768	0.0311133	1.50872	0.0012277	1.43425	0.066501
SAUSA300_RS07940	zwf	glucose-6-phosphate dehydrogenase	0.173469	0.695764	0.29861	0.761555	0.99113	0.407392
SAUSA300_RS07945	-	AraC family transcriptional regulator	1.98149	1.28825e-20	1.72143	1.48559e-06	1.90325	0.000311659
SAUSA300_RS07950	malA	alpha-glucosidase	-0.39437	0.493603	0.996475	0.334133	-0.416256	0.843272
SAUSA300_RS07955	malR	LacI family transcriptional regulator	-0.050918	0.944728	0.623303	0.620352	-0.21779	0.932728
SAUSA300_RS07965	-	glyoxalase	-0.620531	0.323278	-0.372114	0.790528	0.413494	0.85868
SAUSA300_RS07970	gnd	phosphogluconate dehydrogenase (NADP(+)-dependent, decarboxylating)	-1.10369	0.0424952	-0.136305	0.929439	-0.402895	0.85154
SAUSA300_RS07975	-	hypothetical protein	-1.07728	0.00408853	-0.866731	0.211157	-0.51717	0.707741
SAUSA300_RS07985	-	membrane protein	-0.862258	0.0533601	-1.55209	0.0319945	-1.86392	0.0732643
SAUSA300_RS07990	-	hypothetical protein	-0.0998686	0.794917	-0.752519	0.235742	-0.207102	0.889045
SAUSA300_RS07995	bmfBB	2-oxoglutarate dehydrogenase E2	-0.359988	0.428071	0.160944	0.887095	0.343772	0.843272
SAUSA300_RS08000	bfmBAB	alpha-ketoacid dehydrogenase subunit beta	-0.320895	0.503081	0.00386018	0.996905	0.476884	0.788571
SAUSA300_RS08005	bfmBAA	2-oxoisovalerate dehydrogenase subunit alpha	2.48507	6.8447e-12	2.23198	0.00022605	1.90382	0.042134
SAUSA300_RS08010	lpdA	dihydrolipoyl dehydrogenase	0.0595848	0.861542	0.0656671	0.936822	0.230761	0.863828
SAUSA300_RS08015	recN	DNA repair protein RecN	0.296708	0.313494	-0.16847	0.806687	-0.151142	0.903073
SAUSA300_RS08020	argR	arginine repressor	-0.0738017	0.858602	-0.434157	0.589621	-0.905709	0.404457
SAUSA300_RS08025	ispA	geranyltranstransferase	-1.07716	0.0206845	0.0871093	0.946521	-0.290513	0.882831
SAUSA300_RS08030	xseB	exodeoxyribonuclease 7 small subunit	0.491892	0.257414	1.16373	0.112184	0.734204	0.604382
SAUSA300_RS08035	xseA	exodeoxyribonuclease 7 large subunit	-0.366302	0.332611	-0.233611	0.787145	-0.14904	0.926743
SAUSA300_RS08040	nusB	N utilization substance protein B	-0.298564	0.490663	-0.379184	0.681417	-0.229786	0.89097
SAUSA300_RS08045	-	Asp23/Gls24 family envelope stress response protein	-0.810072	0.0285504	-1.20268	0.0484557	-0.269667	0.8656
SAUSA300_RS08050	accC	acetyl-CoA carboxylase biotin carboxylase subunit	1.91689	9.88623e-06	1.82274	0.0144738	1.56442	0.180489
SAUSA300_RS08055	accB	acetyl-CoA carboxylase biotin carboxyl carrier protein subunit	-0.338313	0.389478	0.706529	0.324432	0.524308	0.696321
SAUSA300_RS08135	efp	elongation factor P	-1.37551	6.56109e-07	-2.11651	9.76973e-07	-2.6256	1.00827e-05
SAUSA300_RS08140	pepQ2	peptidase M24 family protein	-1.26659	1.63482e-05	-0.630441	0.286375	-0.288151	0.821582
SAUSA300_RS08145	-	hypothetical protein	0.382821	0.377738	0.0158876	0.990744	-0.353004	0.828193
SAUSA300_RS08150	-	membrane protein	-0.020561	0.977312	-0.389415	0.787145	-0.673647	0.748665
SAUSA300_RS08155	lipM	biotin/lipoate A/B protein ligase family protein	-0.749647	0.0221976	-1.14912	0.0355353	-1.41872	0.0769984
SAUSA300_RS08160	-	rhodanese	-0.612827	0.210778	-0.937164	0.292798	-1.46506	0.229123
SAUSA300_RS08165	gcvPB	glycine dehydrogenase	-0.593825	0.294227	-0.199351	0.888194	0.0550212	0.983314
SAUSA300_RS08170	gcvPA	glycine dehydrogenase	-1.02635	0.0738206	-0.304336	0.826384	-0.133875	0.963769
SAUSA300_RS08175	gcvT	aminomethyltransferase	-1.11799	0.06331	-0.182665	0.909669	-0.00531429	0.999325
SAUSA300_RS08180	aroK	shikimate kinase	0.429152	0.422149	-0.149945	0.911798	-0.94563	0.545289
SAUSA300_RS08200	comGD	competence protein ComGD	1.44321	0.302544	0.702373	0.783941	-0.125893	0.975509
SAUSA300_RS08205	comGC	competence protein ComGC	0.0736004	0.958438	-0.0675478	0.980483	0.459172	0.892042
SAUSA300_RS08210	comGB	competence protein ComGB	-0.366277	0.768794	0.562588	0.813676	0.560036	0.868585
SAUSA300_RS08215	comGA	type II/IV secretion system protein	-1.73968	0.0223537	-0.139197	0.943062	-1.57206	0.417899
SAUSA300_RS08220	-	MBL fold metallo-hydrolase	-0.514966	0.116432	-1.0457	0.0481779	-0.186802	0.89097
SAUSA300_RS08225	-	hypothetical protein	-1.55255	1.52335e-05	-1.35446	0.0171803	-1.3027	0.143171
SAUSA300_RS08230	glk	glucokinase	-2.08099	1.52335e-05	-0.48765	0.673901	-0.852837	0.604382
SAUSA300_RS08240	-	rhomboid family intramembrane serine protease	-1.36457	9.69613e-08	-1.61869	5.86087e-05	-1.49406	0.014414
SAUSA300_RS08245	-	5-formyltetrahydrofolate cyclo-ligase	-2.44265	3.63413e-05	-0.253951	0.871081	-1.06023	0.574825
SAUSA300_RS08250	rpmG	50S ribosomal protein L33	-0.182892	0.727661	-0.327576	0.776437	-0.112672	0.963769
SAUSA300_RS08255	pbp3	penicillin-binding protein 3	-0.20798	0.503415	0.110226	0.888372	-0.217397	0.862846
SAUSA300_RS08260	sodA	superoxide dismutase	-1.21277	0.00702995	-1.65557	0.0292091	-0.101238	0.966771
SAUSA300_RS08265	zur	transcriptional repressor	-0.441228	0.442906	-1.24727	0.166094	-1.31125	0.350661
SAUSA300_RS08270	znuB	metal ABC transporter permease	0.447722	0.323785	0.211942	0.844158	0.0463007	0.982451
SAUSA300_RS08275	znuC	zinc ABC transporter ATP-binding protein	1.75429	3.99451e-08	0.3222	0.681455	0.768142	0.490586
SAUSA300_RS08280	nfo	endonuclease	-0.298813	0.420859	0.486453	0.508193	0.828414	0.454482
SAUSA300_RS08285	cshB	DEAD/DEAH box family ATP-dependent RNA helicase	2.22335	4.29149e-13	2.52156	5.71896e-07	2.43034	0.000826503
SAUSA300_RS08290	-	Nif3-like dinuclear metal center hexameric protein	1.08902	0.000649576	0.7944	0.198908	1.31453	0.131894
SAUSA300_RS08295	trmK	tRNA methyltransferase	-0.0857161	0.842093	-0.586192	0.458913	0.283605	0.866543
SAUSA300_RS08300	sigA	RNA polymerase sigma factor SigA	0.468552	0.0676048	0.188631	0.766695	0.233501	0.828193
SAUSA300_RS08305	dnaG	DNA primase	1.07145	0.00056401	0.943708	0.0983171	0.295297	0.826796
SAUSA300_RS08310	-	phosphoenolpyruvate synthetase regulatory protein	-1.86836	4.30991e-10	-0.978744	0.057458	-1.20545	0.114131
SAUSA300_RS08320	glyS	glycine--tRNA ligase	-1.41851	5.60912e-08	-0.734392	0.135266	-0.319206	0.775938
SAUSA300_RS08325	recO	DNA repair protein RecO	-1.36776	0.00152713	-0.635461	0.484486	-0.89906	0.513229
SAUSA300_RS08330	era	GTPase Era	-1.28321	0.000329499	-0.42555	0.597067	-0.782089	0.508948
SAUSA300_RS08335	cdd	cytidine deaminase	-0.408754	0.302785	-1.00157	0.111595	0.0915779	0.963769
SAUSA300_RS08340	dgkA	diacylglycerol kinase	0.235129	0.633876	-0.848182	0.317816	-0.839662	0.555898
SAUSA300_RS08345	ybeY	endoribonuclease YbeY	0.420227	0.141687	-0.382227	0.515671	-0.432618	0.661049
SAUSA300_RS08350	phoH	PhoH family protein	-0.144407	0.662851	-0.22285	0.761555	-0.284939	0.820473
SAUSA300_RS08355	-	hypothetical protein	-1.0826	0.0362919	0.281362	0.826368	1.0632	0.510056
SAUSA300_RS08360	-	hypothetical protein	0.167786	0.688862	1.47206	0.0191197	1.63894	0.0829377
SAUSA300_RS08365	-	hypothetical protein	-0.902137	0.0379133	-0.114834	0.925114	0.215241	0.907105
SAUSA300_RS08370	rpsU	30S ribosomal protein S21	0.607181	0.237227	0.674364	0.512569	0.894345	0.570727
SAUSA300_RS08375	mtaB	tRNA (N(6)-L-threonylcarbamoyladenosine(37)-C(2))- methylthiotransferase MtaB	-0.325381	0.355816	-0.0453185	0.958017	0.177653	0.903073
SAUSA300_RS08380	rsmE	16S rRNA (uracil(1498)-N(3))-methyltransferase	0.154455	0.71088	0.652024	0.387967	0.635327	0.627658
SAUSA300_RS08385	prmA	50S ribosomal protein L11 methyltransferase	0.29262	0.517577	0.788572	0.339557	0.734659	0.605127
SAUSA300_RS08390	dnaJ	molecular chaperone DnaJ	-0.110048	0.777227	0.469071	0.532586	0.462164	0.716888
SAUSA300_RS08395	dnaK	molecular chaperone DnaK	0.391742	0.279741	0.827888	0.189538	0.508795	0.684558
SAUSA300_RS08400	grpE	nucleotide exchange factor GrpE	0.607946	0.135735	1.00848	0.162166	0.862015	0.501819
SAUSA300_RS08405	hrcA	HrcA family transcriptional regulator	0.766187	0.141687	1.10768	0.239973	1.11244	0.472873
SAUSA300_RS08410	hemN	coproporphyrinogen III oxidase	0.382754	0.452454	0.519826	0.615948	0.043899	0.986269
SAUSA300_RS08420	lepA	elongation factor 4	-0.102482	0.710287	-0.402077	0.428553	-0.398523	0.650999
SAUSA300_RS08425	rpsT	30S ribosomal protein S20	-0.274896	0.705527	0.0840395	0.959301	-0.383032	0.88074
SAUSA300_RS08430	holA	DNA polymerase III subunit delta	0.916259	0.0158872	0.409197	0.635918	0.15303	0.934068
SAUSA300_RS08435	comEC	DNA internalization-related competence protein ComEC/Rec2	1.10757	0.0147396	0.965031	0.273216	0.326709	0.866657
SAUSA300_RS08440	comEB	ComE operon protein 2	1.93712	0.000313261	2.86622	0.000950987	2.24104	0.0911054
SAUSA300_RS08445	comEA	competence protein ComE	0.7458	0.102443	0.201032	0.864569	-0.404093	0.820473
SAUSA300_RS08450	-	SAM-dependent methyltransferase	0.393029	0.214638	0.0240513	0.976743	0.189683	0.887475
SAUSA300_RS08455	rsfS	ribosome silencing factor RsfS	0.234059	0.51475	-0.626255	0.330778	-0.0781581	0.966171
SAUSA300_RS08460	-	haloacid dehalogenase	-0.582828	0.073605	-0.873672	0.118874	-0.855666	0.356003
SAUSA300_RS08465	nadD	nicotinate-nicotinamide nucleotide adenylyltransferase	-1.07136	0.04611	-0.0158836	0.992487	-0.138164	0.962422
SAUSA300_RS08470	-	RNA-binding protein	0.00942635	0.985489	-0.332255	0.746466	-0.0208572	0.993705
SAUSA300_RS08475	aroE	shikimate dehydrogenase	-0.0101427	0.980035	0.248256	0.77349	0.122789	0.946756
SAUSA300_RS08480	-	ribosome biogenesis GTPase YqeH	0.295672	0.384641	-0.138474	0.867825	0.195088	0.889045
SAUSA300_RS08485	-	hypothetical protein	-1.22695	0.000899236	-0.61422	0.405977	-0.924247	0.396495
SAUSA300_RS08490	mtnN	5'-methylthioadenosine/S-adenosylhomocysteine nucleosidase	-0.316601	0.290314	-0.667438	0.169972	-0.531455	0.568253
SAUSA300_RS08520	-	hypothetical protein	-1.97443	0.00420824	-1.73062	0.133857	-1.97943	0.223638
SAUSA300_RS08525	-	acetyl-CoA carboxylase biotin carboxylase subunit	-1.75691	0.0127591	-1.13331	0.402981	-1.02566	0.635485
SAUSA300_RS08530	-	acetyl-CoA carboxylase biotin carboxyl carrier protein subunit	-3.13849	6.56103e-06	-2.85637	0.00544069	-2.30729	0.134789
SAUSA300_RS08535	-	allophanate hydrolase	-1.56218	0.0178131	-1.98759	0.0574042	-1.34427	0.459022
SAUSA300_RS08540	-	allophanate hydrolase	-0.351094	0.641	-0.468025	0.768761	-0.682591	0.776489
SAUSA300_RS08545	greA	transcription elongation factor GreA	0.181982	0.574907	0.239996	0.743484	0.939607	0.271067
SAUSA300_RS08550	udk	uridine kinase	0.512582	0.127195	0.533612	0.427945	1.05588	0.253221
SAUSA300_RS08555	-	collagenase-like protease	0.327689	0.252348	0.418558	0.464135	0.284115	0.803096
SAUSA300_RS08560	-	peptidase U32	0.197546	0.641244	0.0841552	0.935522	0.0458549	0.980316
SAUSA300_RS08565	-	O-methyltransferase	0.591144	0.2301	0.46308	0.664833	0.00254453	0.999325
SAUSA300_RS08570	-	hypothetical protein	-1.42357	0.0422668	-0.479362	0.77349	-0.921105	0.684471
SAUSA300_RS08575	-	Holliday junction resolvase RuvX	0.474844	0.263697	0.358303	0.705325	0.998852	0.403581
SAUSA300_RS08580	-	hypothetical protein	0.490327	0.371205	1.41016	0.111485	1.32677	0.352414
SAUSA300_RS08585	alaS	alanine--tRNA ligase	-0.277591	0.355608	0.338265	0.584776	0.874576	0.273901
SAUSA300_RS08590	recD2	hypothetical protein	0.295389	0.375531	0.214438	0.779742	0.38312	0.745333
SAUSA300_RS08595	-	hypothetical protein	1.4299	1.72317e-05	1.10078	0.0723186	1.14341	0.244764
SAUSA300_RS08600	mnmA	tRNA 2-thiouridine(34) synthase MnmA	0.939158	4.87866e-05	0.667806	0.126261	1.1631	0.062752
SAUSA300_RS08605	iscS	cysteine desulfurase	1.1702	2.30327e-06	1.08986	0.0123611	1.32494	0.0484354
SAUSA300_RS08610	-	LLM class flavin-dependent oxidoreductase	-0.955749	0.0882861	-0.637213	0.586006	0.592675	0.780289
SAUSA300_RS08615	-	hypothetical protein	-1.88209	0.00068713	-3.28984	0.000130037	-2.18432	0.0999304
SAUSA300_RS08620	csbD	CsbD family protein	-2.64336	3.27568e-07	-1.54139	0.0965709	-0.773473	0.677163
SAUSA300_RS08635	-	tRNA threonylcarbamoyladenosine dehydratase	-1.84328	0.000265586	-0.435617	0.723256	-1.40458	0.311648
SAUSA300_RS08645	aspS	aspartate--tRNA ligase	1.32911	0.000550007	0.634408	0.443005	1.10658	0.337361
SAUSA300_RS08650	hisS	histidine--tRNA ligase	-0.213048	0.625917	-1.25131	0.0599784	-1.15915	0.277208
SAUSA300_RS08655	lytH	cell wall amidase	0.0843248	0.794186	-0.310542	0.63343	-0.544777	0.574825
SAUSA300_RS08660	dtd	D-tyrosyl-tRNA(Tyr) deacylase	-0.622781	0.142855	-0.504565	0.571117	-0.621847	0.66689
SAUSA300_RS08665	relA	bifunctional (p)ppGpp synthetase/guanosine-3',5'-bis(diphosphate) 3'-pyrophosphohydrolase	-0.660545	0.138572	0.0614345	0.956596	0.121797	0.960108
SAUSA300_RS08670	apt	adenine phosphoribosyltransferase	-0.125356	0.766521	0.510509	0.525552	0.265457	0.868585
SAUSA300_RS08675	recJ	single-stranded-DNA-specific exonuclease RecJ	-0.379484	0.31933	0.362838	0.657916	-0.0525777	0.97554
SAUSA300_RS08680	secDF	protein translocase subunit SecDF	-0.034845	0.918389	-0.148389	0.847931	0.23774	0.850161
SAUSA300_RS08685	yajC	preprotein translocase subunit YajC	2.09447	0.000706872	3.49324	0.000323751	3.17274	0.0209443
SAUSA300_RS08690	tgt	tRNA guanosine(34) transglycosylase Tgt	-0.624787	0.105287	-0.338677	0.704394	-0.372869	0.809503
SAUSA300_RS08695	queA	tRNA preQ1(34) S-adenosylmethionine ribosyltransferase-isomerase QueA	-0.367292	0.414026	-0.0845404	0.940949	0.080146	0.96989
SAUSA300_RS08700	ruvB	Holliday junction branch migration DNA helicase RuvB	-0.604622	0.065599	-0.303844	0.686404	0.0704774	0.968144
SAUSA300_RS08705	ruvA	Holliday junction branch migration protein RuvA	-0.58471	0.199123	0.61868	0.505573	0.140609	0.953902
SAUSA300_RS08710	thrR	hypothetical protein	0.353361	0.304516	-0.243391	0.752558	0.153455	0.916872
SAUSA300_RS08715	obgE	GTPase ObgE	0.740875	0.0339603	1.18238	0.0492792	1.62155	0.0652621
SAUSA300_RS08720	rpmA	50S ribosomal protein L27	-0.243437	0.580821	0.0646245	0.953975	-0.282572	0.868585
SAUSA300_RS08725	-	hypothetical protein	0.926523	0.0524545	0.796548	0.403804	0.945377	0.531649
SAUSA300_RS08730	rplU	50S ribosomal protein L21	-1.6434	0.00074336	-0.139515	0.921977	-0.218242	0.920479
SAUSA300_RS08735	mreD	rod shape-determining protein MreD	0.704583	0.141687	0.280812	0.806687	0.583656	0.727772
SAUSA300_RS08740	mreC	rod shape-determining protein MreC	-0.00327298	0.993516	0.174293	0.808336	-0.0503181	0.973436
SAUSA300_RS08750	-	DUF4930 domain-containing protein	1.10321	0.104352	1.56433	0.18306	1.31594	0.49877
SAUSA300_RS08755	-	hypothetical protein	1.29953	0.019116	1.24163	0.229169	0.539906	0.803096
SAUSA300_RS08765	comC	prepilin peptidase	-3.54696	7.03215e-05	-0.981628	0.592996	-1.97486	0.355849
SAUSA300_RS08775	folC	bifunctional folylpolyglutamate synthase/dihydrofolate synthase	0.086184	0.808494	-0.430674	0.526398	0.109914	0.950818
SAUSA300_RS08780	valS	valine--tRNA ligase	0.244685	0.360044	-0.0909453	0.891976	0.515894	0.538743
SAUSA300_RS08785	tag	DNA-3-methyladenine glycosylase I	0.793454	0.0424826	1.08666	0.120075	0.753816	0.567033
SAUSA300_RS08790	-	aminopeptidase	0.493988	0.157051	1.17632	0.0441754	1.24488	0.221027
SAUSA300_RS08800	hemL	glutamate-1-semialdehyde 2,1-aminomutase	-1.45765	7.83264e-06	-0.924741	0.120196	-0.732304	0.503775
SAUSA300_RS08805	hemB	delta-aminolevulinic acid dehydratase	-0.772604	0.000749735	-0.486639	0.270715	-0.524102	0.494487
SAUSA300_RS08810	hemD	uroporphyrinogen III methyltransferase	0.00468657	0.99364	-0.174602	0.901063	0.166192	0.953399
SAUSA300_RS08815	hemC	hydroxymethylbilane synthase	0.725518	0.0241714	0.478549	0.489365	0.154134	0.916872
SAUSA300_RS08820	hemX	cytochrome c assembly protein	0.374781	0.493603	-0.420338	0.725094	-0.854902	0.604382
SAUSA300_RS08825	hemA	glutamyl-tRNA reductase	-0.62911	0.109544	-0.0104352	0.992487	-0.063605	0.974167
SAUSA300_RS08830	engB	GTP-binding protein	-0.313144	0.531085	0.842138	0.356371	0.385279	0.842335
SAUSA300_RS08835	clpX	ATP-dependent Clp protease ATP-binding subunit ClpX	0.181429	0.531547	-0.332105	0.574332	-0.14184	0.906171
SAUSA300_RS08840	tig	trigger factor	-0.0633887	0.829278	0.109134	0.87584	0.157702	0.89097
SAUSA300_RS08880	lysP	gamma-aminobutyrate permease	-1.16709	0.000420687	-0.881079	0.148479	-0.202087	0.89097
SAUSA300_RS08885	thrS	threonine--tRNA ligase	-1.79396	8.19644e-05	-0.131548	0.922348	0.138777	0.957596
SAUSA300_RS08895	dnaI	primosomal protein DnaI	-0.654876	0.0530736	0.23874	0.775511	0.34384	0.806039
SAUSA300_RS08900	dnaB	helicase DnaB	0.337867	0.24177	1.00455	0.0310666	1.15534	0.108473
SAUSA300_RS08905	nrdR	transcriptional regulator NrdR	-0.95003	0.155091	1.1908	0.333383	0.892954	0.676202
SAUSA300_RS08910	gapB	aldehyde dehydrogenase	-0.453075	0.603418	0.930267	0.568181	0.127535	0.971895
SAUSA300_RS08915	coaE	dephospho-CoA kinase	0.426345	0.400155	-0.323627	0.778967	-1.02607	0.476279
SAUSA300_RS08920	mutM	DNA-formamidopyrimidine glycosylase	0.558143	0.161666	-0.17816	0.862307	0.248635	0.880546
SAUSA300_RS08925	polA	DNA polymerase I	-0.0380353	0.886927	-0.0537356	0.934835	-0.0333143	0.976751
SAUSA300_RS08930	-	hypothetical protein	2.30176	1.43168e-07	2.66364	0.000377739	1.7797	0.140262
SAUSA300_RS08935	phoR	sensor histidine kinase	0.0504863	0.916906	-0.239642	0.817662	-0.132723	0.95442
SAUSA300_RS08940	phoP	DNA-binding response regulator	-0.388778	0.388319	-0.308756	0.761555	-0.131787	0.95442
SAUSA300_RS08950	citC	isocitrate dehydrogenase (NADP(+))	-0.42591	0.369195	-0.435152	0.666323	-0.153968	0.945577
SAUSA300_RS08955	citZ	citrate synthase	-1.59068	0.0176299	0.244317	0.888372	0.140313	0.966512
SAUSA300_RS08960	aapA	alanine glycine permease	-0.98255	0.0049385	-0.663424	0.344555	-0.94651	0.364313
SAUSA300_RS08975	pykA	pyruvate kinase	-1.00895	0.00759395	-0.229306	0.812395	0.549113	0.696321
SAUSA300_RS08980	pfkA	ATP-dependent 6-phosphofructokinase	-1.69388	4.19974e-09	-0.449688	0.491797	-0.530459	0.617379
SAUSA300_RS08985	accA	acetyl-CoA carboxylase carboxyl transferase subunit alpha	0.452672	0.176932	0.536295	0.41481	0.829151	0.400073
SAUSA300_RS08990	accD	acetyl-CoA carboxylase carboxyl transferase subunit beta	1.11935	5.27364e-05	0.845651	0.100301	1.35329	0.0695552
SAUSA300_RS08995	-	NAD-dependent malic enzyme 4	0.727773	0.000228026	1.05122	0.00156144	0.515227	0.429078
SAUSA300_RS09000	dnaE	DNA polymerase III subunit alpha	0.0670504	0.829278	0.274474	0.673621	0.298354	0.796163
SAUSA300_RS09005	-	bifunctional oligoribonuclease/PAP phosphatase NrnA	-0.590372	0.102289	-0.0964958	0.923458	0.0594701	0.974108
SAUSA300_RS09010	-	hypothetical protein	0.783875	0.000768794	0.742884	0.0820919	0.555231	0.492328
SAUSA300_RS09015	uspA2	universal stress protein	-1.17202	0.0126861	0.095746	0.941622	0.0387223	0.988397
SAUSA300_RS09020	-	metal-dependent hydrolase	-1.60888	0.000407808	-1.59337	0.0419172	-1.1353	0.40333
SAUSA300_RS09025	pepQ	dipeptidase	-1.26529	0.00288561	-0.410238	0.681455	-0.560421	0.715803
SAUSA300_RS09035	ald2	alanine dehydrogenase	-0.429769	0.535998	0.864292	0.517272	0.178461	0.957137
SAUSA300_RS09040	uspA1	universal stress protein UspA	-2.35491	0.000525159	0.534015	0.745048	-0.109505	0.973233
SAUSA300_RS09045	ackA	acetate kinase	-1.09984	7.66713e-05	-0.648969	0.235137	-0.27527	0.821553
SAUSA300_RS09050	-	class I SAM-dependent methyltransferase	1.24888	0.00025564	-0.118115	0.904216	1.16817	0.239166
SAUSA300_RS09055	tpx	2-Cys peroxiredoxin	-0.783296	0.0798985	-0.459821	0.642308	0.302693	0.868585
SAUSA300_RS09060	-	membrane protein	-0.320391	0.557374	-0.28821	0.813268	0.730051	0.688528
SAUSA300_RS09065	thiI	tRNA 4-thiouridine(8) synthase ThiI	-0.128019	0.767776	0.832357	0.265729	0.367135	0.820473
SAUSA300_RS09070	nifZ	cysteine desulfurase	-0.113798	0.849361	0.271496	0.843423	0.444427	0.839959
SAUSA300_RS09080	ezrA	septation ring formation regulator EzrA	-0.99457	9.9409e-06	-1.00421	0.0093164	-1.11181	0.0585403
SAUSA300_RS09085	-	hypothetical protein	0.317646	0.528733	0.484127	0.648912	0.654037	0.696321
SAUSA300_RS09090	rpsD	30S ribosomal protein S4	1.11078	0.0204423	0.81626	0.39943	0.971795	0.52762
SAUSA300_RS09100	-	glycerophosphoryl diester phosphodiesterase	0.416718	0.338218	0.277029	0.778967	-0.0550447	0.976751
SAUSA300_RS09105	-	peroxiredoxin	-0.259882	0.575625	-0.0800602	0.943612	-0.0164454	0.994714
SAUSA300_RS09110	-	alanine--glyoxylate aminotransferase family protein	-2.26936	0.00618102	0.407083	0.838575	0.0919676	0.978313
SAUSA300_RS09115	serA	D-3-phosphoglycerate dehydrogenase	-1.64501	0.0220173	0.294207	0.871081	0.441461	0.87079
SAUSA300_RS09125	-	HAD family hydrolase	-1.61249	0.000367381	-1.34226	0.0891883	-0.923341	0.527966
SAUSA300_RS09130	ptaA	PTS glucose transporter subunit IIBC	-2.26286	5.16636e-13	-2.29025	5.71896e-07	-2.48932	8.25045e-05
SAUSA300_RS09140	htrA1	serine protease	0.154172	0.607954	0.758059	0.125039	0.329495	0.76326
SAUSA300_RS09145	tyrS	tyrosine--tRNA ligase	-1.86709	8.3067e-05	-1.45597	0.080902	-1.64038	0.178654
SAUSA300_RS09150	sgtA	transglycosylase	-0.611363	0.263697	-0.773188	0.448363	-0.572843	0.760174
SAUSA300_RS09160	isdH	iron-regulated surface determinant protein H	-2.49356	5.36336e-05	-2.39854	0.0188846	-2.83226	0.044402
SAUSA300_RS09165	fhs	formate--tetrahydrofolate ligase	-0.853235	0.142925	0.1274	0.932825	0.105313	0.969743
SAUSA300_RS09170	acsA	acetate--CoA ligase	-0.941974	0.251139	0.132714	0.947394	-0.662838	0.807434
SAUSA300_RS09175	acuA	hypothetical protein	0.633515	0.291499	2.10676	0.0263853	0.522122	0.812535
SAUSA300_RS09180	acuC	acetoin utilization protein AcuC	0.0466701	0.954932	0.361321	0.822709	-0.101137	0.974108
SAUSA300_RS09185	ccpA	catabolite control protein A	-0.580632	0.0192608	-0.335034	0.533612	-0.586935	0.45832
SAUSA300_RS09195	aroA2	bifunctional 3-deoxy-7-phosphoheptulonate synthase/chorismate mutase	-3.05644	4.4532e-08	-0.53975	0.688587	-1.03434	0.573855
SAUSA300_RS09205	-	membrane protein	-3.64572	2.46153e-12	-2.47784	0.0038484	-1.37392	0.364313
SAUSA300_RS09210	-	DUF948 domain containing protein	-3.56806	2.57461e-10	-3.37567	0.000193469	-2.49085	0.0694499
SAUSA300_RS09215	murC	UDP-N-acetylmuramate--L-alanine ligase	-0.413954	0.281656	-0.487844	0.525785	0.0021976	0.999325
SAUSA300_RS09220	-	DNA translocase FtsK	-0.610227	0.0481627	-0.719201	0.208749	-0.214358	0.872036
SAUSA300_RS09225	-	tRNA-binding protein	-0.52372	0.133025	-0.753783	0.222999	-0.589047	0.604382
SAUSA300_RS09230	-	DUF1444 domain-containing protein	-0.397786	0.310758	-0.555039	0.459159	-0.747915	0.525574
SAUSA300_RS09235	-	thiol reductase thioredoxin	-1.91746	0.00017729	-2.05573	0.0152557	-1.73698	0.184772
SAUSA300_RS09240	-	glutamyl aminopeptidase	-0.393076	0.25461	0.128898	0.884557	0.531953	0.648174
SAUSA300_RS09245	-	peptidase	-0.489648	0.291986	-0.709433	0.409326	-1.20244	0.305348
SAUSA300_RS09250	-	MBL fold metallo-hydrolase	-0.298827	0.441928	1.00784	0.119103	0.797812	0.527966
SAUSA300_RS09255	trmB	tRNA (guanosine(46)-N7)-methyltransferase TrmB	-0.0286651	0.945879	0.176932	0.834766	-0.296025	0.828462
SAUSA300_RS09260	-	phosphotransferase	-0.967614	0.000162533	-0.207855	0.752048	-0.537338	0.550556
SAUSA300_RS09265	dat	D-alanine aminotransferase	-0.988253	0.00137925	-0.639595	0.297756	-0.325569	0.803096
SAUSA300_RS09270	-	dipeptidase PepV	-1.0877	0.00697012	0.288225	0.776437	0.192111	0.916215
SAUSA300_RS09275	-	YtxH domain-containing protein	-2.44915	1.87771e-05	-2.88672	0.00164244	-1.73883	0.252353
SAUSA300_RS09280	-	16S rRNA pseudouridine(516) synthase	-1.66104	0.000169568	-1.60055	0.031008	-1.22802	0.325017
SAUSA300_RS09285	-	polysaccharide biosynthesis protein	-1.22437	3.76846e-05	-1.62978	0.000593436	-1.43527	0.0532262
SAUSA300_RS09290	-	aminoacetone oxidase family FAD-binding enzyme	-1.18257	0.00226805	-1.17235	0.0720642	-1.3726	0.150181
SAUSA300_RS09300	-	rhodanese-like domain-containing protein	-2.23346	1.40697e-05	-1.90381	0.0206436	-1.81749	0.140262
SAUSA300_RS09305	leuS	leucine--tRNA ligase	-1.04702	8.55682e-06	-0.837742	0.0430767	-0.596553	0.434004
SAUSA300_RS09310	-	MFS transporter	-0.416394	0.328658	0.215708	0.826399	0.0501067	0.979093
SAUSA300_RS09315	-	TIGR01212 family radical SAM protein	-0.551381	0.251091	0.576065	0.552888	0.619779	0.70758
SAUSA300_RS09320	-	rRNA methyltransferase	-0.609907	0.274487	-0.402279	0.742174	0.0114204	0.998315
SAUSA300_RS09340	-	alpha/beta hydrolase	0.35711	0.323278	0.512476	0.473746	0.320269	0.820473
SAUSA300_RS09350	putA	proline dehydrogenase	1.10993	0.156512	2.22098	0.074743	1.91804	0.29744
SAUSA300_RS09355	ribH	6,7-dimethyl-8-ribityllumazine synthase	0.435524	0.48573	-0.730445	0.540598	0.912816	0.627658
SAUSA300_RS09360	ribA	riboflavin biosynthesis protein RibBA	0.684781	0.191089	0.317584	0.795586	0.9951	0.52864
SAUSA300_RS09365	ribB	riboflavin synthase	0.501501	0.50318	0.125968	0.945319	1.12936	0.590054
SAUSA300_RS09370	ribD	riboflavin biosynthesis protein RibD	0.0241334	0.973746	0.125474	0.935522	0.116996	0.968071
SAUSA300_RS09375	-	pyridine nucleotide-disulfide oxidoreductase	-1.13342	0.0133476	-1.7041	0.0195242	-1.2672	0.299629
SAUSA300_RS09385	arsB	arsenical efflux pump membrane protein ArsB	1.15231	0.0440591	0.803502	0.501639	1.51633	0.348819
SAUSA300_RS09420	spdA	CPBP family intramembrane metalloprotease	0.206303	0.841934	0.746719	0.714649	0.110349	0.97554
SAUSA300_RS09425	tal	transaldolase	0.740942	0.0460178	1.82574	0.00223896	2.14739	0.014148
SAUSA300_RS09440	crcB2	camphor resistance protein CrcB	1.23282	0.0538523	1.2688	0.289864	0.693022	0.773233
SAUSA300_RS09455	-	aldo/keto reductase	-1.40964	0.00227099	-0.869544	0.337707	-0.374466	0.843272
SAUSA300_RS09460	-	hypothetical protein	-0.814836	0.0192608	-0.856822	0.18163	-0.912408	0.37882
SAUSA300_RS09465	metK	S-adenosylmethionine synthase	-1.10232	0.00850085	-0.459753	0.629339	-0.738565	0.604382
SAUSA300_RS09470	pckA	phosphoenolpyruvate carboxykinase (ATP)	0.798819	0.324964	2.05321	0.1016	1.40631	0.508948
SAUSA300_RS09480	-	S9 family peptidase	0.268871	0.598223	0.575627	0.56875	0.512877	0.784978
SAUSA300_RS09485	-	nucleoside triphosphatase YtkD	-0.566623	0.371484	-0.140267	0.929743	-0.896796	0.626218
SAUSA300_RS09490	-	membrane protein insertion efficiency factor YidD	2.39618	1.76e-06	2.80676	0.000718878	2.15886	0.0919518
SAUSA300_RS09495	menC	o-succinylbenzoate synthase	-0.36979	0.37272	0.00794074	0.992736	0.0487351	0.979093
SAUSA300_RS09500	menE	2-succinylbenzoate-CoA ligase	-0.0219693	0.95723	0.250059	0.756333	0.723077	0.52057
SAUSA300_RS09505	-	hypothetical protein	1.00661	0.210326	0.80407	0.617684	1.07383	0.648327
SAUSA300_RS09510	-	calcium-binding protein	-3.05619	7.26628e-06	-2.99506	0.00542226	-1.72436	0.337361
SAUSA300_RS09515	-	DUF4352 domain-containing protein	-3.5155	1.07799e-06	-3.21288	0.00484781	-2.67821	0.0973481
SAUSA300_RS09740	-	serine hydrolase family protein	0.777536	0.065599	1.29759	0.0757792	1.1241	0.357402
SAUSA300_RS09750	hemY	protoporphyrinogen oxidase	-0.0945069	0.779612	-0.108075	0.893225	-0.158178	0.905966
SAUSA300_RS09755	hemH	ferrochelatase	0.134284	0.802365	1.19568	0.165849	0.59498	0.727772
SAUSA300_RS09760	hemE	uroporphyrinogen decarboxylase	-0.159151	0.675285	0.186246	0.828257	0.680947	0.564536
SAUSA300_RS09770	traP	signal transduction protein TRAP	1.03016	0.113358	1.33109	0.253727	0.857365	0.685436
SAUSA300_RS09775	-	multidrug ABC transporter ATP-binding protein	-0.244157	0.50255	-0.390972	0.592996	-0.91716	0.338038
SAUSA300_RS09780	ecsA	ABC transporter ATP-binding protein	0.0407887	0.90476	0.127586	0.871081	0.139064	0.918791
SAUSA300_RS09785	hit	HIT family protein	-0.830788	0.0346581	0.291469	0.763793	0.102358	0.962841
SAUSA300_RS09790	-	hypothetical protein	-2.79695	4.54479e-06	-1.67389	0.128076	-0.840964	0.693075
SAUSA300_RS09795	-	hypothetical protein	-0.108996	0.881457	-0.0680595	0.967753	-0.318996	0.901559
SAUSA300_RS09805	cbf1	3'-5' exoribonuclease YhaM	-0.492469	0.14256	-0.486089	0.477591	-0.081734	0.963769
SAUSA300_RS09810	-	DNA double-strand break repair Rad50 ATPase	-0.257483	0.391637	0.105445	0.888372	0.155698	0.900946
SAUSA300_RS09815	-	DNA repair exonuclease	-1.10999	0.000119329	-1.03986	0.0369922	-1.00014	0.210048
SAUSA300_RS09825	-	hypothetical protein	-0.90058	0.0354728	-0.344618	0.740034	-0.90999	0.503775
SAUSA300_RS09830	-	DUF445 domain-containing protein	-0.530085	0.266393	-1.06057	0.179006	0.0313626	0.990431
SAUSA300_RS09835	-	transcriptional regulator	-0.04193	0.94714	-0.112915	0.932825	-0.343797	0.868177
SAUSA300_RS09840	airR	DNA-binding response regulator	1.15678	0.0481627	1.68064	0.094154	1.51948	0.33938
SAUSA300_RS09845	airS	sensor histidine kinase	0.662389	0.125368	2.07364	0.00253797	1.60531	0.14211
SAUSA300_RS09850	-	RNA pseudouridine synthase	-0.187224	0.548742	-0.531836	0.344555	-0.75979	0.368545
SAUSA300_RS09855	fumC	class II fumarate hydratase	-1.13839	0.00710263	-0.995821	0.203538	-1.64796	0.117884
SAUSA300_RS09860	-	hypothetical protein	-0.572273	0.38334	-0.733733	0.54805	-0.981184	0.59059
SAUSA300_RS09870	-	hypothetical protein	-0.603454	0.384586	-2.92344	0.00301505	-0.953678	0.638205
SAUSA300_RS09875	-	glucosamine-6-phosphate isomerase	-2.2204	3.54296e-05	-1.79667	0.0551705	-0.771762	0.688528
SAUSA300_RS09880	cspR	tRNA (uridine(34)/cytosine(34)/5- carboxymethylaminomethyluridine(34)-2'-O)- methyltransferase TrmL	-0.566242	0.275118	-1.21926	0.15292	-1.51569	0.222623
SAUSA300_RS09885	queG	epoxyqueuosine reductase	-0.241022	0.52832	-0.668803	0.319374	-1.16782	0.196242
SAUSA300_RS09890	glnQ	amino acid ABC transporter ATP-binding protein	-0.799117	0.261913	-0.247741	0.885733	-0.38259	0.882831
SAUSA300_RS09895	-	ABC transporter permease	-0.0868157	0.888079	0.774765	0.501639	0.47094	0.826796
SAUSA300_RS09900	-	PTS transporter subunit IIC	-0.0427023	0.903864	0.0722103	0.930977	0.463368	0.693974
SAUSA300_RS10060	perR	transcriptional repressor	0.593934	0.181762	1.40621	0.053859	1.09669	0.380145
SAUSA300_RS10065	-	2-hydroxyacid dehydrogenase	0.320223	0.387414	0.340243	0.669376	1.14974	0.243364
SAUSA300_RS10070	-	peroxiredoxin	-0.449365	0.364049	-0.706031	0.451822	-0.141004	0.954674
SAUSA300_RS10075	gsaB	glutamate-1-semialdehyde 2,1-aminomutase	-0.40398	0.272456	-0.00504967	0.995112	0.94807	0.364313
SAUSA300_RS10080	-	aromatic acid exporter family protein	0.420589	0.275421	-0.169727	0.860891	-0.513284	0.696321
SAUSA300_RS10090	-	multidrug ABC transporter ATP-binding protein	-0.402525	0.482639	-0.798428	0.451822	-0.435542	0.833053
SAUSA300_RS10095	-	hypothetical protein	0.935158	0.00179701	0.774678	0.173896	0.650407	0.531563
SAUSA300_RS10100	mutY	A/G-specific adenine glycosylase	2.00209	1.33997e-09	2.02763	0.0003377	1.77344	0.0507355
SAUSA300_RS10105	-	metal-dependent hydrolase	1.66182	5.58156e-08	2.27437	7.42204e-06	1.5053	0.0668127
SAUSA300_RS10115	-	membrane protein	-0.558116	0.209513	-0.450854	0.627019	-0.76018	0.575157
SAUSA300_RS10120	-	teichoic acid ABC transporter ATP-binding protein	0.419971	0.200054	0.30841	0.673962	0.299282	0.820473
SAUSA300_RS10125	-	hypothetical protein	1.01052	0.0215552	1.17708	0.140028	0.513102	0.763071
SAUSA300_RS10130	recX	regulatory protein RecX	-0.194362	0.641	0.16757	0.864569	-0.172661	0.917906
SAUSA300_RS10135	sgtB	monofunctional glycosyltransferase	0.969521	0.000583134	0.901893	0.0808091	0.611851	0.532691
SAUSA300_RS10140	-	glutamine amidotransferase	-2.65469	8.44387e-06	-2.12811	0.0355966	-1.45849	0.3898
SAUSA300_RS10145	-	hypothetical protein	0.565597	0.278696	-0.103562	0.936822	-0.0945977	0.969223
SAUSA300_RS10150	-	radical SAM/CxCxxxxC motif protein YfkAB	0.41683	0.358632	-0.0390349	0.971106	-0.442174	0.793404
SAUSA300_RS10155	-	acyl-CoA thioesterase	-2.05829	7.03215e-05	-1.6631	0.0610471	-0.684829	0.711376
SAUSA300_RS10160	ampS	aminopeptidase	-1.05628	0.000357129	-1.23178	0.0128367	-0.326174	0.795685
SAUSA300_RS10165	-	hypothetical protein	-0.226325	0.715542	-0.110814	0.941168	-0.41173	0.850161
SAUSA300_RS10170	ptpA	protein-tyrosine-phosphatase	-2.42711	1.28725e-07	-2.02456	0.00893077	-0.909683	0.555898
SAUSA300_RS10175	-	hypothetical protein	-1.02895	0.0105115	-1.41518	0.0327043	-1.0179	0.380791
SAUSA300_RS10180	-	YihY/virulence factor BrkB family protein	-1.79732	2.06248e-05	-2.38368	0.000418457	-1.61469	0.140262
SAUSA300_RS10185	vraR	DNA-binding response regulator	-0.0248422	0.951035	0.37623	0.591141	-0.302249	0.820473
SAUSA300_RS10190	vraS	two-component sensor histidine kinase	1.46185	1.92665e-08	0.461634	0.412038	0.594685	0.525612
SAUSA300_RS10195	vraT	transporter	0.521362	0.253316	0.349815	0.736905	-0.411638	0.812385
SAUSA300_RS10200	vraU	hypothetical protein	1.00488	0.018669	0.553502	0.548225	0.402579	0.820473
SAUSA300_RS10205	map	methionine aminopeptidase	0.091437	0.803677	-0.487346	0.481292	-1.15915	0.17575
SAUSA300_RS10215	-	membrane protein	0.452782	0.392363	0.106347	0.935522	-0.201125	0.926743
SAUSA300_RS10230	-	hypothetical protein	0.210076	0.788191	-0.199138	0.912694	-0.563293	0.822798
SAUSA300_RS10240	gatD	glutamine amidotransferase	-0.809948	0.0397602	-1.26715	0.0525758	-1.39943	0.150863
SAUSA300_RS10245	murT	UDP-N-acetylmuramate--alanine ligase	0.122601	0.712648	0.215907	0.772902	0.144985	0.914309
SAUSA300_RS10250	ftnA	non-heme ferritin	-1.55134	0.00491436	0.0884191	0.953975	-0.279446	0.904658
SAUSA300_RS10260	-	DNA polymerase III subunit epsilon	0.250414	0.74494	-0.665669	0.663424	-1.28579	0.526122
SAUSA300_RS10265	dinP	DNA polymerase IV	0.993436	0.00695818	1.08245	0.103075	0.213283	0.892042
SAUSA300_RS10270	-	hypothetical protein	-0.0839262	0.907496	-0.201242	0.905592	-0.637044	0.785927
SAUSA300_RS10275	rumA	RNA methyltransferase	1.05208	0.00710263	0.975379	0.183322	0.528204	0.715646
SAUSA300_RS10280	dgkB	diacylglycerol kinase	-0.383477	0.219997	-0.531289	0.357076	-1.19684	0.100358
SAUSA300_RS10290	gatB	aspartyl/glutamyl-tRNA(Asn/Gln) amidotransferase subunit B	-0.175463	0.575625	0.362811	0.568181	0.345137	0.76326
SAUSA300_RS10295	gatA	glutamyl-tRNA(Gln) amidotransferase subunit A	-0.47212	0.0537705	-0.148834	0.807118	-0.503165	0.534007
SAUSA300_RS10300	gatC	aspartyl/glutamyl-tRNA(Asn/Gln) amidotransferase subunit C	-0.137817	0.793562	1.11642	0.1991	0.261409	0.892042
SAUSA300_RS10305	putP	sodium:proline symporter	-1.15177	0.0121715	-0.590015	0.549273	-1.20864	0.356003
SAUSA300_RS10310	-	CamS family sex pheromone protein	2.29959	7.79674e-08	3.04575	1.15065e-05	2.7167	0.00759516
SAUSA300_RS10315	ligA	DNA ligase (NAD(+)) LigA	-0.317223	0.381992	-0.152325	0.864569	0.258379	0.857643
SAUSA300_RS10320	pcrA	DNA helicase PcrA	-0.337317	0.493488	0.582328	0.548225	0.476673	0.793284
SAUSA300_RS10325	pcrB	geranylgeranylglyceryl/heptaprenylglyceryl phosphate synthase	-0.398555	0.416103	-0.681799	0.456838	-0.0634514	0.97554
SAUSA300_RS10330	hisR	hypothetical protein	0.250064	0.649528	-0.797424	0.420123	-1.44436	0.271288
SAUSA300_RS10335	purB	adenylosuccinate lyase	-0.571918	0.057057	0.360956	0.585601	0.781161	0.400661
SAUSA300_RS10340	-	staphopain A	-0.67007	0.233974	1.97454	0.0304479	1.68808	0.253221
SAUSA300_RS10355	-	DUF2179 domain-containing protein	0.682714	0.0301561	0.953019	0.088046	1.24257	0.14211
SAUSA300_RS10360	nadE	NAD(+) synthetase	-1.30574	0.00550968	-0.776947	0.413558	-0.867294	0.571465
SAUSA300_RS10365	-	nicotinate phosphoribosyltransferase	0.108999	0.768743	0.368905	0.621665	-0.527649	0.650872
SAUSA300_RS10370	nos	nitric oxide synthase oxygenase	-0.0472155	0.921533	0.504688	0.573391	-0.0291493	0.990431
SAUSA300_RS10375	pheA	prephenate dehydratase	0.751041	0.133054	1.09256	0.227959	0.727875	0.669069
SAUSA300_RS10385	sdcS	sodium-dependent dicarboxylate transporter SdcS	-0.162574	0.733114	0.100368	0.930977	-0.281274	0.875049
SAUSA300_RS10390	-	pectate lyase	-3.30775	3.9501e-08	-3.46589	0.000172317	-2.85125	0.0346636
SAUSA300_RS10395	pncA	cysteine hydrolase	-1.51866	5.57697e-05	-0.779287	0.303943	-0.428929	0.785927
SAUSA300_RS10400	ppaC	manganese-dependent inorganic pyrophosphatase	-0.39536	0.297645	0.0795622	0.935522	0.192934	0.903073
SAUSA300_RS10410	aldH	aldehyde dehydrogenase	-1.34648	0.0121209	-0.413929	0.750148	0.384205	0.862846
SAUSA300_RS10415	-	hypothetical protein	-0.319464	0.263889	0.260393	0.681417	0.424379	0.676137
SAUSA300_RS10420	-	YolD-like family protein	-1.6425	0.0370207	-0.160992	0.935522	-0.97657	0.688528
SAUSA300_RS10425	-	hypothetical protein	-0.155051	0.838374	0.0928008	0.956596	-0.188137	0.956545
SAUSA300_RS10430	-	choloylglycine hydrolase	-0.759689	0.0985283	-0.0137929	0.992487	-0.230241	0.904658
SAUSA300_RS10435	-	hypothetical protein	-0.355043	0.323278	-0.324795	0.674338	-0.626514	0.57286
SAUSA300_RS10440	-	hypothetical protein	-0.295117	0.44157	-1.15401	0.0470791	-1.18542	0.18709
SAUSA300_RS10445	-	membrane protein	-1.34134	0.000162533	-1.17076	0.0528398	-1.21345	0.193923
SAUSA300_RS10450	-	thioredoxin family protein	-1.22986	0.00820808	-1.12381	0.189526	-1.24089	0.351008
SAUSA300_RS10455	pmtD	membrane protein	-1.45577	0.0011299	-1.6561	0.0261715	-1.33788	0.271312
SAUSA300_RS10460	pmtC	ABC transporter ATP-binding protein	-1.41645	0.000361272	-2.05914	0.00099956	-1.29878	0.224985
SAUSA300_RS10465	pmtB	ABC-2 transporter family protein	-1.19179	0.0564852	-2.06268	0.032329	-2.40781	0.0718148
SAUSA300_RS10470	pmtA	ABC transporter ATP-binding protein	-1.6376	3.69363e-05	-1.98261	0.00144224	-1.93874	0.0375132
SAUSA300_RS10475	pmtR	GntR family transcriptional regulator	-1.74518	0.000899772	-1.54804	0.0888981	-1.67244	0.215806
SAUSA300_RS10490	-	hypothetical protein	0.358165	0.379338	0.632101	0.409326	0.84987	0.481431
SAUSA300_RS10845	lukG	gamma-hemolysin subunit B	2.82288	7.69751e-05	6.14773	8.88096e-09	3.89369	0.00899462
SAUSA300_RS10850	lukH	succinyl-diaminopimelate desuccinylase	1.50382	0.0523923	4.58088	5.75889e-05	2.55218	0.135136
SAUSA300_RS10855	-	succinyl-diaminopimelate desuccinylase	-2.32501	0.000407808	-2.70185	0.0106805	-1.52803	0.400073
SAUSA300_RS10870	ktrB	potassium transporter KtrB	0.67651	0.14657	1.37887	0.0835626	0.348732	0.850161
SAUSA300_RS10900	groEL	molecular chaperone GroEL	-0.675985	0.0947073	0.448763	0.612826	0.279984	0.868585
SAUSA300_RS10905	groES	co-chaperone GroES	0.368083	0.516392	1.39899	0.132182	1.18801	0.445892
SAUSA300_RS10910	-	CPBP family intramembrane metalloprotease	-0.164057	0.767723	0.308274	0.800569	-0.2774	0.89097
SAUSA300_RS10915	sdrH	hypothetical protein	-1.27914	0.0186801	0.788242	0.492468	-0.0215431	0.994714
SAUSA300_RS10920	-	nitroreductase	-1.89086	0.00749459	1.03868	0.474653	1.10326	0.61551
SAUSA300_RS10925	-	hydrolase in agr operon	-2.26551	2.72836e-05	-1.47195	0.127572	-1.27804	0.417913
SAUSA300_RS10935	agrB	accessory gene regulator AgrB	-2.17232	2.96265e-05	-1.89062	0.0338852	-1.31699	0.385748
SAUSA300_RS10950	agrA	DNA-binding response regulator	-0.262263	0.720829	-1.1833	0.344053	-0.86375	0.69222
SAUSA300_RS10960	-	carbohydrate kinase	-1.58985	1.14206e-06	-1.05317	0.0676005	-1.08932	0.225897
SAUSA300_RS10965	scrB	sucrose-6-phosphate hydrolase	-1.22226	0.000285588	-0.519284	0.477992	-0.0844047	0.964195
SAUSA300_RS10970	scrR	LacI family transcriptional regulator	-0.916573	0.0694985	-0.883467	0.348287	-1.57676	0.200096
SAUSA300_RS10975	nrgA	ammonia permease	-0.821487	0.326698	2.13066	0.112887	1.71727	0.428999
SAUSA300_RS10980	-	oxidoreductase	-1.19793	0.0828433	-1.15311	0.346595	-1.39595	0.436721
SAUSA300_RS11005	-	DNA mismatch repair protein MutS	1.21299	0.0379133	1.48991	0.148479	1.07332	0.555864
SAUSA300_RS11010	gcp	tRNA (adenosine(37)-N6)-threonylcarbamoyltransferase complex transferase subunit TsaD	0.71554	0.0139567	0.853029	0.104053	0.512729	0.621156
SAUSA300_RS11015	rimI	ribosomal-protein-alanine N-acetyltransferase RimI	0.269089	0.589663	0.783975	0.39289	0.322029	0.868177
SAUSA300_RS11020	-	tRNA (adenosine(37)-N6)-threonylcarbamoyltransferase complex dimerization subunit type 1 TsaB	-0.184833	0.698674	0.0461619	0.967753	-0.115539	0.962422
SAUSA300_RS11025	-	tRNA (adenosine(37)-N6)-threonylcarbamoyltransferase complex ATPase subunit type 1 TsaE	1.03037	0.0088411	0.245518	0.80431	-0.0161509	0.994714
SAUSA300_RS11035	ilvD	dihydroxy-acid dehydratase	-1.96322	0.021697	0.69835	0.714649	0.633274	0.828441
SAUSA300_RS11040	ilvB	acetolactate synthase, large subunit, biosynthetic type	-2.91372	0.000134836	-0.426069	0.817831	-0.498706	0.863273
SAUSA300_RS11045	ilvH	acetolactate synthase	-3.14108	0.0053526	-0.973448	0.667513	-1.50552	0.575607
SAUSA300_RS11050	ilvC	ketol-acid reductoisomerase	-1.65297	0.0504811	0.641382	0.736859	0.445923	0.883363
SAUSA300_RS11055	leuA	2-isopropylmalate synthase	-2.50606	0.00108318	-0.796604	0.629488	-0.589065	0.833053
SAUSA300_RS11060	leuB	3-isopropylmalate dehydrogenase	-1.01386	0.16777	0.905245	0.536653	0.920669	0.696308
SAUSA300_RS11065	leuC	3-isopropylmalate dehydratase large subunit	-0.31021	0.689453	1.28011	0.33451	0.361694	0.891653
SAUSA300_RS11070	leuD	3-isopropylmalate dehydratase small subunit	-2.6914	0.0023126	-0.946852	0.597067	-1.54638	0.509233
SAUSA300_RS11075	ilvA2	L-threonine dehydratase biosynthetic IlvA	-2.14005	0.0063082	-1.39866	0.324432	-0.99269	0.683564
SAUSA300_RS11110	-	SprT family protein	0.376242	0.412602	0.12392	0.915097	2.40137	0.0454172
SAUSA300_RS11115	-	RNA-binding transcriptional accessory protein	-0.434881	0.176518	-0.723972	0.19949	0.0649745	0.969223
SAUSA300_RS11120	sigB	RNA polymerase sigma factor SigB	-0.96549	0.0119854	-1.81928	0.00325432	-0.765314	0.550556
SAUSA300_RS11125	rsbW	anti-sigma B factor RsbW	-2.17597	8.47848e-09	-1.76546	0.00439713	-1.65096	0.0798332
SAUSA300_RS11130	rsbV	anti-sigma B factor antagonist	-1.91521	0.000444516	-2.68879	0.00217975	-1.6473	0.257362
SAUSA300_RS11135	rsbU	serine phosphatase	-0.634866	0.0371772	0.136956	0.865694	-0.171706	0.896469
SAUSA300_RS11145	mazF	mRNA interferase MazF	-0.41629	0.475957	-0.345017	0.790528	-0.523074	0.803096
SAUSA300_RS11155	alr	alanine racemase	-0.851919	0.00127816	-1.12462	0.00916053	-0.484737	0.604382
SAUSA300_RS11160	acpS	holo-ACP synthase	0.130021	0.735468	-0.817365	0.172854	0.29418	0.843272
SAUSA300_RS11165	-	membrane protein	-0.378632	0.416939	0.310057	0.769529	0.197802	0.917906
SAUSA300_RS11170	-	hypothetical protein	-0.546768	0.0424259	-1.08914	0.0104762	-0.489805	0.587305
SAUSA300_RS11175	-	hypothetical protein	-0.777816	0.226682	-0.483099	0.736859	-0.463489	0.843272
SAUSA300_RS11180	kdpC	potassium-transporting ATPase subunit C	0.268129	0.670113	0.319521	0.817662	-0.416965	0.850161
SAUSA300_RS11185	kdpB	potassium-transporting ATPase subunit B	0.170028	0.825882	1.09665	0.41481	1.69741	0.364313
SAUSA300_RS11190	kdpA	potassium-transporting ATPase A chain	1.04541	0.347425	1.63226	0.369828	1.32728	0.617531
SAUSA300_RS11200	kdpD	sensor histidine kinase	0.709997	0.226284	1.06769	0.316892	0.797415	0.676744
SAUSA300_RS11205	kdpE	DNA-binding response regulator	0.117707	0.861542	0.264907	0.864974	-0.591446	0.793404
SAUSA300_RS11210	cshA	DEAD/DEAH box family ATP-dependent RNA helicase	0.688802	0.125368	0.610633	0.512569	1.35296	0.253221
SAUSA300_RS11215	murF	UDP-N-acetylmuramoyl-tripeptide--D-alanyl-D- alanine ligase	-0.942711	0.00108173	-0.198132	0.787145	-0.527625	0.604382
SAUSA300_RS11220	ddl	D-alanine--D-alanine ligase	-0.755718	0.00168596	0.240119	0.681417	0.301496	0.763071
SAUSA300_RS11225	-	cell division protein FtsW	0.399889	0.364049	0.610391	0.478461	0.281622	0.86913
SAUSA300_RS11230	-	hypothetical protein	-1.48834	0.00078122	-1.44593	0.0615689	-1.02472	0.45832
SAUSA300_RS11235	-	hypothetical protein	-0.482607	0.42154	-1.49377	0.0950524	-1.44747	0.29744
SAUSA300_RS11240	-	hypothetical protein	-0.389936	0.425007	-0.0511428	0.966419	-0.390786	0.828193
SAUSA300_RS11245	cls2	cardiolipin synthase	-0.486863	0.125368	0.140821	0.864569	-0.563586	0.582661
SAUSA300_RS11250	-	phosphohydrolase	-0.351319	0.376843	-0.200267	0.826368	-0.858944	0.434004
SAUSA300_RS11265	yidC	protein translocase component YidC	0.215821	0.498433	-0.00652418	0.992736	0.236587	0.850161
SAUSA300_RS11305	ywpF	hypothetical protein	-0.612948	0.153725	-1.0612	0.137766	-1.17023	0.291363
SAUSA300_RS11310	fabZ	beta-hydroxyacyl-ACP dehydratase	-1.16232	0.00834824	-0.747353	0.403303	-0.625859	0.693767
SAUSA300_RS11315	murA1	UDP-N-acetylglucosamine 1-carboxyvinyltransferase	-1.28434	2.66895e-06	-1.60151	0.000332971	-0.807151	0.337361
SAUSA300_RS11320	-	membrane protein	-1.17359	0.0171545	-1.49218	0.0655442	-1.21978	0.364313
SAUSA300_RS11330	atpC	ATP synthase epsilon chain	-0.987815	0.0123483	-0.791766	0.306058	-0.525233	0.715803
SAUSA300_RS11335	atpD	ATP synthase subunit beta	-1.93312	1.23313e-06	-1.30672	0.0720642	-0.897895	0.503775
SAUSA300_RS11340	atpG	ATP synthase subunit gamma	-1.68371	9.88623e-06	-1.47553	0.0252478	-1.45434	0.15002
SAUSA300_RS11345	atpA	ATP synthase subunit alpha	-1.33256	5.04497e-05	-0.715383	0.283176	-0.712284	0.52864
SAUSA300_RS11350	atpH	ATP synthase subunit delta	-1.78291	2.98028e-05	-1.76308	0.0140938	-1.37935	0.241594
SAUSA300_RS11355	atpF	ATP synthase subunit B	-1.64992	0.000169514	-0.78461	0.386008	-0.418774	0.820473
SAUSA300_RS11360	atpE	ATP synthase subunit C	-2.20452	2.30327e-06	-1.10099	0.219681	-1.38544	0.293426
SAUSA300_RS11365	atpB	ATP synthase subunit A	-1.10583	0.00777843	-0.232527	0.826368	-0.67874	0.638205
SAUSA300_RS11375	mnaA	UDP-N-acetylglucosamine 2-epimerase (non-hydrolyzing)	-1.03453	0.00894722	-0.732885	0.35131	-0.231768	0.89097
SAUSA300_RS11380	upp	uracil phosphoribosyltransferase	-1.43242	5.23295e-05	-0.746288	0.297408	-0.259254	0.868585
SAUSA300_RS11385	glyA	serine hydroxymethyltransferase	-1.7814	0.000210542	-0.164416	0.904529	0.80714	0.627877
SAUSA300_RS11390	-	TIGR01440 family protein	-1.8915	7.69751e-05	-0.014653	0.992487	0.372747	0.854179
SAUSA300_RS11405	prmC	protein-(glutamine-N5) methyltransferase, release factor-specific	-0.317649	0.51475	-0.19618	0.867825	-0.0235903	0.99242
SAUSA300_RS11410	prfA	peptide chain release factor 1	-0.0146366	0.970873	-0.207169	0.779742	-0.544775	0.592237
SAUSA300_RS11415	tdk	thymidine kinase	0.626719	0.117354	0.655443	0.407102	0.524332	0.713373
SAUSA300_RS11420	rpmE2	50S ribosomal protein L31 type B	-0.403396	0.429226	0.0610843	0.96025	-0.127185	0.962422
SAUSA300_RS11425	rho	transcription termination factor Rho	-0.114104	0.767776	0.492924	0.508193	0.665348	0.570727
SAUSA300_RS11430	-	aldehyde dehydrogenase family protein	-2.33334	2.9349e-05	-2.47046	0.00753773	-0.967543	0.604251
SAUSA300_RS11435	-	transcriptional regulator	-0.494847	0.323278	0.823016	0.373367	0.669974	0.688528
SAUSA300_RS11440	murA2	UDP-N-acetylglucosamine 1-carboxyvinyltransferase	0.158602	0.482934	-0.171393	0.735814	-0.628332	0.283766
SAUSA300_RS11445	fbaA	fructose-bisphosphate aldolase	-2.04267	1.84877e-10	-1.17647	0.0430767	-0.182376	0.904658
SAUSA300_RS11450	-	hypothetical protein	0.705404	0.259814	0.530413	0.693774	0.636639	0.769462
SAUSA300_RS11455	pyrG	CTP synthetase	-1.83045	0.000923668	-0.844624	0.47277	-0.673543	0.731625
SAUSA300_RS11460	rpoE	DNA-directed RNA polymerase subunit delta	0.255053	0.511598	0.368815	0.658384	-0.14448	0.934398
SAUSA300_RS11465	-	N-acetyltransferase	-0.459312	0.28763	-1.02778	0.142562	-1.03789	0.35901
SAUSA300_RS11475	coaA	type II pantothenate kinase	0.363544	0.477272	0.886466	0.334133	0.344778	0.859022
SAUSA300_RS11480	-	DUF2750 domain-containing protein	0.271623	0.421773	0.366304	0.596793	0.306638	0.820067
SAUSA300_RS11485	-	ATP-grasp domain-containing protein	-2.48194	2.08547e-09	-2.73107	1.22327e-05	-2.68991	0.00208553
SAUSA300_RS11490	hmrA	aminobenzoyl-glutamate utilization protein B	-2.05561	0.000556967	-0.818632	0.52157	-1.04599	0.578696
SAUSA300_RS11495	luxS	S-ribosylhomocysteine lyase	-2.82452	7.46325e-11	-2.58421	9.1395e-05	-2.36245	0.014414
SAUSA300_RS11505	pdp	pyrimidine-nucleoside phosphorylase	-0.657126	0.185288	0.571712	0.581303	-0.0824243	0.972655
SAUSA300_RS11515	deoC2	2-deoxyribose-5-phosphate aldolase	-0.215073	0.665088	0.981203	0.248761	0.538225	0.745333
SAUSA300_RS11520	deoD	purine-nucleoside phosphorylase	-0.686713	0.0109518	-0.58678	0.256355	-0.375333	0.711376
SAUSA300_RS11525	dps	DNA starvation/stationary phase protection protein	0.168848	0.843135	2.6061	0.0327043	1.98661	0.283556
SAUSA300_RS11530	-	hypothetical protein	-0.878234	0.0916988	-0.229675	0.863153	0.320651	0.880546
SAUSA300_RS11535	-	EVE domain-containing protein	-0.1022	0.745179	-0.0350662	0.962535	-0.274973	0.820067
SAUSA300_RS11540	-	hypothetical protein	-0.534386	0.395381	-0.723775	0.540598	-1.24624	0.436721
SAUSA300_RS11545	manA	mannose-6-phosphate isomerase	-0.730909	0.0668797	-0.231587	0.813268	-0.528759	0.711376
SAUSA300_RS11550	-	NAD(P)-dependent oxidoreductase	-3.88736	2.34789e-14	-5.22555	1.12874e-12	-4.85939	9.32079e-07
SAUSA300_RS11555	czrA	transcriptional regulator	-0.137821	0.838374	0.252241	0.871075	-0.125355	0.966771
SAUSA300_RS11560	czrB	cation transporter	-0.644786	0.2301	0.131828	0.92548	-0.173298	0.945577
SAUSA300_RS11565	-	lytic regulatory protein	-0.383022	0.337763	-0.199616	0.832044	0.268485	0.868177
SAUSA300_RS11590	-	HAD family phosphatase	-1.95511	8.28065e-06	-0.937586	0.268581	-0.571319	0.722461
SAUSA300_RS11595	-	iron ABC transporter ATP-binding protein	-1.31591	0.0429729	-0.222572	0.893225	-0.48214	0.843272
SAUSA300_RS11600	glmS	glutamine--fructose-6-phosphate aminotransferase	-0.241467	0.489174	-0.346023	0.635834	-0.801506	0.410561
SAUSA300_RS11605	mtlF	PTS mannitol transporter subunit IICB	-2.25885	2.37858e-05	-1.092	0.286615	-0.892279	0.614007
SAUSA300_RS11610	mtlR	PTS lactose transporter subunit IIB	-2.67513	6.84776e-11	-3.24032	7.49633e-08	-1.69087	0.092199
SAUSA300_RS11615	mtlA	PTS mannitol transporter subunit IIA	-2.33206	0.000153658	-2.26122	0.0234764	-1.70935	0.282599
SAUSA300_RS11620	mtlD	mannitol-1-phosphate 5-dehydrogenase	-2.00133	2.62264e-05	-2.50962	0.000603489	-0.89504	0.565642
SAUSA300_RS11630	glmM	phosphoglucosamine mutase	-0.744187	0.00144921	-1.20083	0.00155084	-1.25987	0.028463
SAUSA300_RS11635	-	hypothetical protein	-1.71424	8.32643e-07	-1.39952	0.0146804	-0.915929	0.380791
SAUSA300_RS11640	cdaA	ABC transporter permease	-0.825479	0.00400032	-1.10904	0.0195242	-0.986878	0.200757
SAUSA300_RS11645	rocF	arginase	-1.42713	0.0181104	-0.770271	0.541317	-1.58846	0.311648
SAUSA300_RS11705	salA	chromosome partitioning protein ParA	-0.432262	0.107324	-0.0964711	0.891219	-0.333367	0.73326
SAUSA300_RS11710	lmrS	MFS transporter	-1.01726	0.033918	-0.984796	0.254531	-0.378756	0.843272
SAUSA300_RS11715	sepA	multidrug resistance efflux pump SepA	0.0467516	0.953822	-1.07682	0.390913	-0.958322	0.640177
SAUSA300_RS11720	sdrM	MFS transporter	-0.262353	0.687342	-0.825928	0.492838	-1.11525	0.52864
SAUSA300_RS11725	-	hemolysin III	-1.40142	0.00470509	-1.99535	0.0124987	-2.68164	0.014407
SAUSA300_RS11730	-	uridylyltransferase	-0.367238	0.288293	0.182323	0.824144	-0.0212843	0.991663
SAUSA300_RS11735	-	metal-dependent hydrolase	0.0843357	0.814871	0.999877	0.0804794	0.662946	0.547166
SAUSA300_RS11740	-	hypothetical protein	0.734296	0.336352	0.868407	0.550576	0.0491322	0.989488
SAUSA300_RS11745	-	membrane protein	-0.396021	0.493488	0.678447	0.548225	0.680472	0.714609
SAUSA300_RS11750	htsC	iron-dicitrate ABC transporter permease	-0.338348	0.706717	2.58267	0.046931	2.80318	0.107773
SAUSA300_RS11755	htsB	iron ABC transporter permease	0.281231	0.66514	1.32682	0.21812	0.92553	0.627658
SAUSA300_RS11760	htsA	ABC transporter substrate-binding protein	-0.252653	0.761734	2.05978	0.094412	1.67566	0.380791
SAUSA300_RS11770	-	alanine racemase	0.612868	0.228561	2.09897	0.00830297	1.64195	0.193923
SAUSA300_RS11775	-	IucA/IucC family siderophore biosynthesis protein	0.836984	0.0248332	1.44052	0.0221606	1.85979	0.0484354
SAUSA300_RS11780	-	MFS transporter	0.723771	0.29179	1.10559	0.372298	0.832245	0.698911
SAUSA300_RS11785	-	IucA/IucC family siderophore biosynthesis protein	1.19346	0.00118229	1.50384	0.0183494	1.46785	0.140262
SAUSA300_RS11805	asp23	Asp23/Gls24 family envelope stress response protein	-2.38016	0.000234238	-2.74413	0.00924994	-1.17106	0.56171
SAUSA300_RS11810	-	hypothetical protein	-4.04023	2.37832e-09	-4.46325	1.62704e-05	-3.63369	0.0124938
SAUSA300_RS11815	amaP	hypothetical protein	-3.57567	3.65696e-09	-3.33737	0.000576161	-2.02745	0.188268
SAUSA300_RS11820	opuD2	glycine/betaine ABC transporter permease	-3.37708	7.24725e-09	-3.91289	1.21099e-05	-2.37528	0.0889397
SAUSA300_RS11825	-	zinc-binding alcohol dehydrogenase	-1.00897	0.031048	0.442197	0.684177	0.305717	0.877004
SAUSA300_RS11830	-	NADP-dependent oxidoreductase	0.00341706	0.99364	0.384592	0.681417	1.19695	0.291363
SAUSA300_RS11835	-	alpha/beta hydrolase	-0.44989	0.30456	1.06231	0.157065	0.548397	0.715487
SAUSA300_RS11840	lacG	6-phospho-beta-galactosidase	1.13823	0.0881417	1.90355	0.0901632	1.76747	0.303366
SAUSA300_RS11845	lacE	PTS lactose EIICB component	-0.608076	0.493603	1.24851	0.434023	-0.187114	0.962422
SAUSA300_RS11850	lacF	lactose-specific phosphotransferase enzyme IIA component	-2.58814	0.0513288	-1.46231	0.516336	0	1
SAUSA300_RS11855	lacD	tagatose 1,6-diphosphate aldolase	1.84505	0.0538523	3.03711	0.0413202	1.54757	0.52864
SAUSA300_RS11860	lacC	tagatose-6-phosphate kinase	-1.95416	0.0741646	0.356135	0.888372	-1.19932	0.676137
SAUSA300_RS11875	lacR	DeoR/GlpR transcriptional regulator	-0.484729	0.379621	-1.50139	0.0835626	-2.05153	0.0898657
SAUSA300_RS11880	cobB	NAD-dependent protein deacylase	-0.279671	0.509494	0.0356411	0.971167	0.338879	0.840987
SAUSA300_RS11900	-	aldo/keto reductase	-0.617435	0.143236	-0.718784	0.35424	0.493989	0.76187
SAUSA300_RS11905	-	MerR family transcriptional regulator	-0.0502762	0.952332	-0.759686	0.573391	-1.24023	0.510056
SAUSA300_RS11915	hysA	hyaluronate lyase	-0.0181488	0.981115	0.404965	0.798008	0.878979	0.69222
SAUSA300_RS11930	-	toxin	-4.48369	2.19961e-06	-3.13712	0.0321793	-2.41946	0.242281
SAUSA300_RS11935	budA1	alpha-acetolactate decarboxylase	-2.98764	2.22699e-05	-5.23462	1.93146e-07	-3.09902	0.0378193
SAUSA300_RS11940	budB	acetolactate synthase AlsS	-1.21959	0.0796591	-2.97814	0.00449314	-0.933792	0.670053
SAUSA300_RS11985	rpsI	30S ribosomal protein S9	-0.440966	0.358632	0.108458	0.929743	0.157338	0.945577
SAUSA300_RS11990	rplM	50S ribosomal protein L13	-0.915192	0.04611	-0.369597	0.738293	-0.413991	0.821582
SAUSA300_RS11995	truA	tRNA pseudouridine(38-40) synthase TruA	0.275253	0.478424	-0.104917	0.915097	-0.416262	0.761533
SAUSA300_RS12000	ecfT	energy-coupling factor transporter protein EcfT	-0.281914	0.516392	0.075368	0.945319	0.5443	0.719537
SAUSA300_RS12005	cbiO1	energy-coupling factor transporter ATPase	-0.314481	0.381468	-0.400407	0.573391	-0.268302	0.847303
SAUSA300_RS12010	cbiO	energy-coupling factor transporter ATPase	-0.992251	0.0998112	0.997013	0.390596	0.764457	0.707636
SAUSA300_RS12015	rplQ	50S ribosomal protein L17	-1.51762	1.50451e-05	-1.06497	0.0967701	-1.39712	0.135193
SAUSA300_RS12020	rpoA	DNA-directed RNA polymerase subunit alpha	-1.13069	0.00157536	-0.685934	0.345284	-0.242336	0.880546
SAUSA300_RS12025	rpsK	30S ribosomal protein S11	-0.543117	0.195386	0.134847	0.903113	0.0694029	0.973233
SAUSA300_RS12030	rpsM	30S ribosomal protein S13	-0.465563	0.364049	0.844457	0.365574	0.993336	0.508948
SAUSA300_RS12035	rpmJ	50S ribosomal protein L36	-3.00221	1.79221e-05	-0.365732	0.834862	-0.271912	0.926743
SAUSA300_RS12040	infA	translation initiation factor IF-1	-0.881771	0.0675716	-0.743239	0.446097	-0.28907	0.885695
SAUSA300_RS12045	adk	adenylate kinase	-0.427944	0.313494	0.191223	0.855534	0.543457	0.707741
SAUSA300_RS12050	secY	protein translocase subunit SecY	-1.50045	0.000601765	-0.434102	0.681417	-0.227233	0.906171
SAUSA300_RS12055	rplO	50S ribosomal protein L15	-0.207175	0.673566	0.316629	0.77349	0.554194	0.728787
SAUSA300_RS12060	rpmD	50S ribosomal protein L30	-2.78491	1.07799e-06	-1.5531	0.132182	-0.927182	0.627253
SAUSA300_RS12065	rpsE	30S ribosomal protein S5	-0.510232	0.347425	0.540792	0.630094	0.972058	0.546196
SAUSA300_RS12070	rplR	50S ribosomal protein L18	-1.39536	0.011367	-0.213795	0.885733	0.319177	0.889045
SAUSA300_RS12075	rplF	50S ribosomal protein L6	-0.575441	0.214638	-0.138573	0.90963	0.157762	0.945461
SAUSA300_RS12080	rpsH	30S ribosomal protein S8	-1.10006	0.00913938	-0.403955	0.684355	0.0381315	0.987074
SAUSA300_RS12085	rpsN	30S ribosomal protein S14 type Z	-1.26031	0.0421672	0.845738	0.510869	0.573473	0.806039
SAUSA300_RS12090	rplE	50S ribosomal protein L5	-0.567472	0.22887	-0.411279	0.69255	0.228594	0.905682
SAUSA300_RS12095	rplX	50S ribosomal protein L24	-1.67	0.00157912	-0.195248	0.891219	-0.481694	0.821544
SAUSA300_RS12100	rplN	50S ribosomal protein L14	-0.396159	0.341487	-0.451493	0.596793	-0.63996	0.633603
SAUSA300_RS12105	rpsQ	30S ribosomal protein S17	-0.977541	0.038268	-0.408789	0.714649	0.11216	0.963769
SAUSA300_RS12110	rpmC	50S ribosomal protein L29	-0.794879	0.11303	-0.22797	0.85984	0.482088	0.803096
SAUSA300_RS12115	rplP	50S ribosomal protein L16	-0.0607695	0.909512	0.575025	0.573391	0.782753	0.617531
SAUSA300_RS12120	rpsC	30S ribosomal protein S3	-0.538564	0.253474	-0.0685067	0.9553	0.232389	0.904462
SAUSA300_RS12125	rplV	50S ribosomal protein L22	-1.0128	0.0998425	0.383646	0.790528	0.895162	0.648174
SAUSA300_RS12130	rpsS	30S ribosomal protein S19	-0.631871	0.131335	0.128005	0.909669	0.850607	0.524272
SAUSA300_RS12135	rplB	50S ribosomal protein L2	-1.2192	0.0134251	-0.3001	0.807118	-0.184145	0.939414
SAUSA300_RS12140	rplW	50S ribosomal protein L23	-0.288662	0.534531	0.258046	0.81058	0.43323	0.803096
SAUSA300_RS12150	rplC	50S ribosomal protein L3	-0.646614	0.197952	0.469571	0.671955	0.519646	0.784202
SAUSA300_RS12165	pbuG	NCS2 family permease	-1.43803	0.00103275	-0.202867	0.864569	0.441944	0.809503
SAUSA300_RS12170	topB	DNA topoisomerase III	-0.113618	0.713904	-0.109085	0.885733	0.473492	0.637624
SAUSA300_RS12180	-	N-acetyltransferase	-0.911085	0.0354333	-1.15317	0.127572	-1.63679	0.122692
SAUSA300_RS12185	glcU	glucose uptake protein GlcU	0.97319	0.0139659	0.913659	0.222999	1.3243	0.224622
SAUSA300_RS12195	-	malonate transporter	1.08055	0.0256888	0.760125	0.448267	0.995679	0.526122
SAUSA300_RS12200	-	hypothetical protein	-1.14841	0.055533	-0.523091	0.698043	-0.639655	0.763787
SAUSA300_RS12210	-	AcrB/AcrD/AcrF family protein	-2.64391	9.53598e-15	-1.92692	0.000460216	-1.6745	0.0507355
SAUSA300_RS12215	fmhB	lipid II:glycine glycyltransferase	-1.65343	1.81562e-07	-1.2564	0.02193	-1.11362	0.210048
SAUSA300_RS12225	-	sulfurtransferase	0.506557	0.28004	-0.84825	0.311117	-0.845099	0.549601
SAUSA300_RS12230	-	MarR family transcriptional regulator	0.376962	0.662888	0.882149	0.587006	0.433838	0.88388
SAUSA300_RS12235	-	MFS transporter	-0.267955	0.649619	0.0540424	0.968441	-0.68483	0.70758
SAUSA300_RS12240	sarV	transcriptional regulator	-1.72341	0.00184255	-1.26027	0.179006	-1.79943	0.153984
SAUSA300_RS12260	moaA	cyclic pyranopterin monophosphate synthase	0.6613	0.00480409	0.228794	0.684355	0.391866	0.650872
SAUSA300_RS12265	mobA	molybdenum cofactor guanylyltransferase	-0.305369	0.397698	-0.731836	0.21812	-0.259232	0.852317
SAUSA300_RS12270	moaD	molybdopterin synthase sulfur carrier subunit	0.254769	0.625917	-0.713797	0.440843	-0.547891	0.742491
SAUSA300_RS12275	moaE	molybdopterin synthase catalytic subunit	-0.385052	0.236429	0.00761079	0.992487	-0.440067	0.69287
SAUSA300_RS12280	mobB	molybdopterin-guanine dinucleotide biosynthesis protein B	1.81207	0.000432423	2.11682	0.0162986	2.14434	0.0988544
SAUSA300_RS12285	moeA	molybdopterin molybdenumtransferase	-1.34881	9.9409e-06	-1.23788	0.0140331	-0.971433	0.255246
SAUSA300_RS12290	moaC	cyclic pyranopterin monophosphate synthase MoaC	0.715408	0.245082	-0.0147571	0.992487	-0.502489	0.822313
SAUSA300_RS12295	moaB	molybdenum cofactor biosynthesis protein	-0.665991	0.0928623	-0.450132	0.591297	-0.78896	0.525836
SAUSA300_RS12300	moeB	molybdopterin biosynthesis protein MoeB	-0.499091	0.105287	-0.677906	0.208749	-0.571644	0.564706
SAUSA300_RS12305	modC	molybdenum ABC transporter ATP-binding protein	0.201525	0.753426	0.049291	0.973464	-0.103499	0.970215
SAUSA300_RS12310	modB	molybdenum ABC transporter permease subunit	-0.999623	0.0108931	-1.2599	0.0519537	-1.39969	0.144573
SAUSA300_RS12315	modA	molybdate ABC transporter substrate-binding protein	-2.12608	4.18892e-08	-2.36245	8.0355e-05	-2.20549	0.0124938
SAUSA300_RS12320	fdhD	sulfurtransferase FdhD	0.874613	0.00759395	-0.953416	0.094154	-0.452605	0.707749
SAUSA300_RS12325	-	N-acetyltransferase	0.169871	0.695741	-2.03325	0.000374207	-2.06811	0.0136281
SAUSA300_RS12330	bioY	biotin transporter BioY	-0.386073	0.50565	-1.78948	0.0395828	-2.00569	0.107277
SAUSA300_RS12335	-	purine nucleosidase	-1.89912	0.000566546	-0.848451	0.433192	-1.47083	0.29744
SAUSA300_RS12340	fhuD2	ferrichrome ABC transporter substrate-binding protein	-0.635093	0.295075	1.09319	0.314743	0.509679	0.820473
SAUSA300_RS12345	ydbM	acyl-CoA dehydrogenase	-1.19978	0.024728	-0.562577	0.634484	-0.151118	0.957985
SAUSA300_RS12350	-	urea transporter	0.237829	0.767776	-1.2069	0.348395	-1.2747	0.52762
SAUSA300_RS12355	ureA	urease subunit gamma	-2.43042	0.0175221	-2.51424	0.108095	-1.52019	0.554878
SAUSA300_RS12360	ureB	urease subunit beta	-0.976994	0.323811	-1.68275	0.290819	-0.737875	0.80572
SAUSA300_RS12365	ureC	urease subunit alpha	-1.04345	0.211602	-2.23141	0.0804325	-1.45194	0.503775
SAUSA300_RS12370	ureE	urease accessory protein UreE	-1.008	0.176932	-2.49465	0.0175074	-2.05295	0.196242
SAUSA300_RS12375	ureF	urease accessory protein UreF	-0.511733	0.525645	-2.61905	0.0189099	-1.56242	0.409853
SAUSA300_RS12380	ureG	urease accessory protein UreG	1.0242	0.0465849	-0.644684	0.548225	0.0988894	0.969223
SAUSA300_RS12385	ureD	urease accessory protein	2.2291	0.000201931	-0.0937045	0.9553	0.410543	0.868177
SAUSA300_RS12390	sarR	transcriptional regulator	-0.306671	0.576076	0.645936	0.548225	0.65908	0.711376
SAUSA300_RS12400	-	hypothetical protein	-0.762836	0.0947073	-1.1656	0.133428	-1.79722	0.0911054
SAUSA300_RS12405	sarY	transcriptional regulator	-0.208874	0.778464	0.323266	0.843693	-0.0715329	0.980593
SAUSA300_RS12410	-	AraC family transcriptional regulator	-0.884814	0.200089	0.504926	0.745048	-0.107935	0.972414
SAUSA300_RS12415	ssaA	CHAP domain-containing protein	1.03537	0.0758519	0.55736	0.669376	0.193154	0.945577
SAUSA300_RS12425	nhaC	Na+/H+ antiporter NhaC	1.66124	7.31987e-05	1.7179	0.0174977	1.53206	0.175707
SAUSA300_RS12430	-	octopine dehydrogenase	-0.139861	0.774696	-0.226121	0.838216	0.407614	0.820473
SAUSA300_RS12435	-	membrane protein	-1.04462	0.0362366	-1.47723	0.0752535	-1.6654	0.166655
SAUSA300_RS12440	-	CHAP domain-containing protein	1.94827	0.000324146	1.87514	0.0454855	1.85021	0.184772
SAUSA300_RS12450	-	2-hydroxyacid dehydrogenase	-0.768089	0.059011	0.580592	0.502162	0.705299	0.609456
SAUSA300_RS12455	-	hypothetical protein	0.680209	0.0859642	1.62878	0.0118044	1.19213	0.275822
SAUSA300_RS12460	-	N-acetylmuramoyl-L-alanine amidase	-0.918775	0.0257486	-0.180334	0.865872	-0.403879	0.806522
SAUSA300_RS12470	-	hypothetical protein	-2.22387	2.61825e-07	-3.17947	5.76433e-07	-3.32364	0.000138577
SAUSA300_RS12475	fdhA	formate dehydrogenase subunit alpha	-1.85056	3.39368e-06	-1.94057	0.00378372	-1.70517	0.0973481
SAUSA300_RS12480	-	transcriptional regulator	0.0657525	0.851506	0.326821	0.657916	0.00712165	0.998315
SAUSA300_RS12485	-	inositol monophosphatase	0.538087	0.285805	0.970018	0.286375	1.01765	0.499929
SAUSA300_RS12490	-	YafY family transcriptional regulator	-0.36823	0.358632	-0.330452	0.702911	-0.632107	0.613072
SAUSA300_RS12500	spdB	CPBP family intramembrane metalloprotease	-0.865292	0.109228	-1.1052	0.253727	-1.5993	0.23018
SAUSA300_RS12510	-	MurR/RpiR family transcriptional regulator	-1.21241	0.0125042	-0.647157	0.530583	-0.740221	0.651453
SAUSA300_RS12515	-	alanine glycine permease	-1.38734	2.66895e-06	-1.29317	0.0103967	-2.13859	0.00126742
SAUSA300_RS12520	-	hypothetical protein	0.664069	0.120896	0.452276	0.629339	0.131738	0.95442
SAUSA300_RS12540	-	sodium transporter	-2.85776	0.000282991	-0.372271	0.851503	-0.180871	0.962841
SAUSA300_RS12545	-	hypothetical protein	1.46619	0.00843288	0.405385	0.766695	-0.325879	0.888646
SAUSA300_RS12550	glvC	PTS alpha-glucoside transporter subunit IIBC	1.46772	0.0119134	1.12931	0.315028	0.35696	0.880546
SAUSA300_RS12555	-	MurR/RpiR family transcriptional regulator	-1.65793	0.00137925	-0.860538	0.385846	-1.69899	0.161935
SAUSA300_RS12560	-	hypothetical protein	-1.41573	0.000730108	-0.130453	0.913717	-0.00476432	0.999325
SAUSA300_RS12565	-	sodium:proton antiporter	-2.62781	1.94964e-11	-1.92497	0.00197472	-2.11498	0.0177583
SAUSA300_RS12570	-	hypothetical protein	-0.425854	0.32055	-0.727551	0.324432	-0.904148	0.434004
SAUSA300_RS12575	-	oxidoreductase	-2.87393	1.00786e-05	-3.1673	0.00205507	-2.38045	0.120486
SAUSA300_RS12580	-	N-acetyl-L,L-diaminopimelate deacetylase	-3.14794	4.299e-06	-1.57744	0.205232	-1.62648	0.379562
SAUSA300_RS12585	hutI	imidazolonepropionase	-3.32214	2.16983e-05	-2.61434	0.0351647	-3.74277	0.0150879
SAUSA300_RS12590	hutU	urocanate hydratase	-0.843643	0.359523	0.671189	0.723256	-0.175041	0.963769
SAUSA300_RS12595	hutR	LysR family transcriptional regulator	-1.4247	0.0124679	-0.765771	0.508193	-1.68462	0.222623
SAUSA300_RS12605	hutG	formimidoylglutamase	-3.04649	5.12574e-07	-1.91935	0.0717183	-1.4818	0.389727
SAUSA300_RS12610	lyrA	lysostaphin resistance protein A	1.50228	6.40442e-05	0.715353	0.35636	0.600425	0.670053
SAUSA300_RS12615	rpiA	ribose-5-phosphate isomerase	-1.69017	0.000458669	-0.76997	0.449418	-1.22495	0.38432
SAUSA300_RS12620	-	MOSC domain-containing protein	0.199235	0.640856	0.024785	0.982431	-0.183316	0.911577
SAUSA300_RS12630	galM	galactose mutarotase	-1.28103	0.00023041	-0.67359	0.314743	-1.20177	0.17575
SAUSA300_RS12640	-	sodium ABC transporter permease	-1.70006	0.000361272	-1.98484	0.00821617	-2.05553	0.0613616
SAUSA300_RS12645	-	sodium ABC transporter ATP-binding protein	-1.10081	0.0146762	-1.32196	0.0818299	-1.26916	0.291363
SAUSA300_RS12650	-	DUF805 domain-containing protein	-1.90646	0.000233324	-2.84815	0.000180405	-3.50429	0.000436339
SAUSA300_RS12655	-	DNA-3-methyladenine glycosylase	-1.00965	0.167198	0.273088	0.877647	0.818613	0.728787
SAUSA300_RS12660	gltS	sodium/glutamate symporter	-1.25917	0.0405316	-0.674111	0.60731	-1.12819	0.542298
SAUSA300_RS12665	fni	type 2 isopentenyl-diphosphate Delta-isomerase	-0.186596	0.453626	-0.107271	0.860606	0.145164	0.889045
SAUSA300_RS12670	corA	cobalt transporter CorA	0.29225	0.420859	0.136649	0.87584	-0.191699	0.892042
SAUSA300_RS12675	-	3-hydroxyacyl-CoA dehydrogenase	0.752546	0.113608	0.353666	0.752558	0.0708078	0.975509
SAUSA300_RS12680	-	hypothetical protein	0.705356	0.0608437	0.0643036	0.951068	-0.618437	0.617531
SAUSA300_RS12685	-	alpha/beta hydrolase	0.456184	0.142855	0.235465	0.751467	-0.123192	0.933611
SAUSA300_RS12690	-	hypothetical protein	-1.25172	0.00108173	-1.5602	0.0106805	-1.10463	0.296171
SAUSA300_RS12695	-	MFS transporter	-1.88582	0.0215525	-0.441849	0.817831	-0.151054	0.967699
SAUSA300_RS12700	-	HlyD family secretion protein	-2.6621	0.000306532	-1.6611	0.204618	-1.47426	0.475844
SAUSA300_RS12705	-	TetR family transcriptional regulator	0.64063	0.134677	0.758502	0.35424	-0.10975	0.962495
SAUSA300_RS12710	tcaB	Bcr/CflA family drug resistance efflux transporter	-1.0814	0.0428096	-0.271073	0.837026	-0.182666	0.945577
SAUSA300_RS12720	tcaA	zinc ribbon domain-containing protein	1.88978	1.18056e-11	1.01637	0.0471336	0.786117	0.382941
SAUSA300_RS12730	tcaR	transcriptional regulator	0.351431	0.428606	-0.662327	0.413451	-0.53455	0.713373
SAUSA300_RS12735	-	membrane protein	0.545149	0.43587	-0.0995795	0.953975	-0.50765	0.837067
SAUSA300_RS12745	hrtA	hemin ABC transporter ATP-binding protein	1.2944	0.148662	2.46456	0.0827347	1.32858	0.578696
SAUSA300_RS12750	htrB	hemin ABC transporter permease	-0.398823	0.720829	1.07978	0.585064	1.44108	0.575607
SAUSA300_RS12755	hssR	DNA-binding response regulator	0.192838	0.733974	1.01255	0.304264	0.543161	0.785927
SAUSA300_RS12760	hssS	two-component sensor histidine kinase	-0.704583	0.176753	-0.34046	0.774971	0.394767	0.850161
SAUSA300_RS12765	-	LytTR family transcriptional regulator	-1.26409	0.0366866	-0.582295	0.652492	-0.344054	0.889045
SAUSA300_RS12770	-	DUF3021 domain-containing protein	-0.73247	0.239219	-0.390348	0.777777	-1.27092	0.428558
SAUSA300_RS12775	mqo1	malate:quinone oxidoreductase	-0.360244	0.416939	-0.303646	0.761555	-0.913736	0.473285
SAUSA300_RS12780	lctP2	L-lactate permease	-3.76907	1.26692e-20	0.140405	0.909189	0.0622991	0.97554
SAUSA300_RS12785	-	CDP-glycerol glycerophosphotransferase family protein	-0.483188	0.106267	-0.0437532	0.956232	-0.466142	0.648174
SAUSA300_RS12795	paiA	N-acetyltransferase	-0.0218295	0.971647	-0.672921	0.482918	-0.808194	0.589143
SAUSA300_RS12800	-	quinone oxidoreductase	1.07743	0.00559091	0.508121	0.551434	1.16093	0.299629
SAUSA300_RS12805	-	N-acetyltransferase	0.394197	0.467133	0.1418	0.916495	0.379931	0.85154
SAUSA300_RS12810	iruO	ferredoxin--NADP(+) reductase	0.0310227	0.973585	1.66522	0.193825	1.93816	0.277208
SAUSA300_RS12820	-	membrane protein	-1.3105	0.0178131	-1.31203	0.181342	-2.14356	0.092199
SAUSA300_RS12830	-	phage infection protein	0.42861	0.537012	0.884353	0.508693	0.943922	0.658401
SAUSA300_RS12835	-	TetR/AcrR family transcriptional regulator	-2.08263	0.00078779	-1.39596	0.202115	-1.03709	0.587325
SAUSA300_RS12840	cobI	magnesium transporter CorA	0.398727	0.261913	-0.85609	0.147003	-0.741776	0.479422
SAUSA300_RS12845	scrA	PTS sucrose transporter subunit IIBC	-2.61282	0.000170191	1.33255	0.329344	1.27806	0.55311
SAUSA300_RS12850	-	hypothetical protein	1.67243	0.00176051	1.87585	0.0430767	1.1927	0.474158
SAUSA300_RS12865	-	DUF4889 domain-containing protein	-0.780951	0.164909	-0.532566	0.662927	-0.86601	0.618916
SAUSA300_RS12870	gltT	proton/sodium-glutamate symport protein GltT	-0.730531	0.0759414	0.142535	0.89754	-0.276272	0.872036
SAUSA300_RS12875	-	hypothetical protein	0.118879	0.837242	0.841813	0.41481	0.348755	0.868585
SAUSA300_RS12880	sarZ	transcriptional regulator	-1.3558	0.00789195	-0.981162	0.324432	-1.65779	0.210048
SAUSA300_RS12890	narK	MFS transporter	-4.60655	9.07172e-20	-4.29539	8.88096e-09	-4.8964	9.12545e-07
SAUSA300_RS12905	nreC	DNA-binding response regulator	-2.29745	1.19606e-05	-2.14591	0.0130865	-2.64485	0.0272783
SAUSA300_RS12910	nreB	sensor histidine kinase	-2.55404	1.28725e-07	-2.05247	0.0108936	-1.89051	0.119087
SAUSA300_RS12915	nreA	GAF domain-containing protein	-2.17861	4.65183e-05	-1.59935	0.0879087	-1.23841	0.434004
SAUSA300_RS12920	narI	nitrate reductase subunit gamma	-3.43198	3.87618e-10	-2.93633	0.00066385	-3.2798	0.00550944
SAUSA300_RS12925	narJ	nitrate reductase molybdenum cofactor assembly chaperone	-2.92209	3.64523e-05	-3.10464	0.0047558	-3.4431	0.0187881
SAUSA300_RS12930	narH	nitrate reductase subunit beta	-3.95272	3.42991e-09	-3.27476	0.00200609	-3.64491	0.0104096
SAUSA300_RS12935	narG	nitrate reductase subunit alpha	-3.56257	8.69369e-13	-2.32258	0.00549083	-2.99357	0.00870981
SAUSA300_RS12940	nasF	uroporphyrinogen-III C-methyltransferase	-2.75757	5.12742e-05	-2.92192	0.00664909	-3.47389	0.0148326
SAUSA300_RS12945	nasE	nitrite reductase (NAD(P)H) small subunit	-3.94003	3.97924e-08	-2.79905	0.0103967	-3.49019	0.0133401
SAUSA300_RS12950	nasD	nitrite reductase large subunit	-3.64372	1.86796e-16	-2.39163	0.000710939	-2.75521	0.00508906
SAUSA300_RS12955	nirR	cobalamin biosynthesis protein CbiX	-3.61635	1.18753e-09	-1.97952	0.0416046	-2.84106	0.0239497
SAUSA300_RS12960	-	N-acetyltransferase	-1.31083	0.0187725	-0.68911	0.543586	-1.5447	0.26101
SAUSA300_RS12965	-	formate/nitrite transporter	-1.79105	0.00035919	-2.09825	0.0103967	-2.42023	0.0371594
SAUSA300_RS12980	-	zinc ABC transporter substrate-binding protein	0.276158	0.511598	1.52212	0.0203979	1.46557	0.154092
SAUSA300_RS13000	dsbA	protein disulfide-isomerase	-2.43903	2.10631e-05	-1.23823	0.23383	-1.98148	0.14015
SAUSA300_RS13005	-	cystatin-like fold lipoprotein	-1.04751	0.0424259	-0.683386	0.519244	-1.51351	0.243364
SAUSA300_RS13010	fmhA	aminoacyltransferase	1.47639	0.00171302	2.95431	0.000129334	2.66472	0.0197523
SAUSA300_RS13015	tcyC	amino acid ABC transporter ATP-binding protein	-0.650699	0.24919	1.11008	0.271084	1.53676	0.279655
SAUSA300_RS13020	tcyB	amino acid ABC transporter permease	-0.916962	0.131372	0.283726	0.851501	1.29122	0.454719
SAUSA300_RS13025	tcyA	amino acid ABC transporter substrate-binding protein	-1.01731	0.0184726	0.574631	0.538469	0.809291	0.574825
SAUSA300_RS13030	mdeA	drug:proton antiporter	-0.349627	0.488109	0.631759	0.523768	0.94166	0.530782
SAUSA300_RS13045	gpmA	2,3-bisphosphoglycerate-dependent phosphoglycerate mutase	0.355978	0.446145	0.555773	0.548413	1.22522	0.310248
SAUSA300_RS13050	-	cation transporter	-1.36611	0.000278012	-0.259915	0.780137	-0.907653	0.422181
SAUSA300_RS13060	sbi	immunoglobulin-binding protein sbi	0.802037	0.19725	5.28785	1.93275e-09	3.14041	0.014635
SAUSA300_RS13070	hlgA	gamma-hemolysin component A	4.73672	8.83325e-13	7.7222	1.14622e-13	4.74359	0.00044292
SAUSA300_RS13075	hlgC	gamma-hemolysin component C	4.43548	2.04014e-09	6.35543	1.42121e-08	5.64569	9.21213e-05
SAUSA300_RS13080	hlgB	gamma-hemolysin component B	3.45341	1.08313e-07	6.03752	3.92945e-09	4.26042	0.00164342
SAUSA300_RS13085	bioX	hypothetical protein	0.961914	0.318223	-1.12488	0.508693	-1.35076	0.570727
SAUSA300_RS13090	bioW	6-carboxyhexanoate--CoA ligase	3.7748	1.52304e-11	0.262006	0.864569	-0.11948	0.967888
SAUSA300_RS13095	bioF	8-amino-7-oxononanoate synthase	1.5649	0.0171545	-2.16892	0.0396865	-2.47427	0.091552
SAUSA300_RS13100	bioB	biotin synthase	1.5712	0.00725177	-2.98449	0.000696809	-3.02137	0.0149643
SAUSA300_RS13105	bioA	adenosylmethionine--8-amino-7-oxononanoate aminotransferase BioA	1.78608	0.0122194	-1.99984	0.088046	-2.40533	0.131894
SAUSA300_RS13110	bioD	dethiobiotin synthase	0.652173	0.522567	-2.47124	0.088046	-2.73336	0.143171
SAUSA300_RS13125	-	ABC transporter ATP-binding protein	-2.09954	0.0135355	-0.237185	0.913991	-0.346345	0.911221
SAUSA300_RS13130	-	ABC transporter ATP-binding protein	-0.910928	0.254522	0.0175139	0.992487	-0.621963	0.820473
SAUSA300_RS13145	-	GtrA family protein	-2.30031	0.000223307	-3.17994	0.000170727	-2.39754	0.0660316
SAUSA300_RS13150	-	glycerate kinase	0.554732	0.155913	0.294537	0.750148	0.466173	0.742659
SAUSA300_RS13155	-	membrane protein	1.16644	0.000367381	1.65463	0.0028432	1.52389	0.0788541
SAUSA300_RS13160	-	Bcr/CflA family drug resistance efflux transporter	-0.702462	0.0226845	-0.0386757	0.962298	0.000718778	0.99941
SAUSA300_RS13165	-	AraC family transcriptional regulator	-1.6316	0.0127591	-1.31278	0.251446	-1.5619	0.349101
SAUSA300_RS13170	-	hypothetical protein	-1.5157	6.74375e-06	-1.30724	0.0183675	-1.52607	0.0622986
SAUSA300_RS13175	-	phosphohydrolase	0.389721	0.548071	1.21727	0.289371	0.558297	0.812385
SAUSA300_RS13180	-	alanine glycine permease	-0.973808	0.273166	-0.519211	0.785159	-0.96928	0.707325
SAUSA300_RS13185	-	sodium:proton antiporter	-0.878683	0.0320097	-0.759129	0.339452	-0.796057	0.550556
SAUSA300_RS13195	kimA	amino acid permease	-1.10585	0.00147	-0.929369	0.142562	-1.151	0.225897
SAUSA300_RS13205	flp	protein flp	0.028852	0.952146	-0.5901	0.441383	-0.595555	0.648001
SAUSA300_RS13210	-	NAD(P)-dependent oxidoreductase	0.140643	0.78673	0.140847	0.911798	0.616572	0.713373
SAUSA300_RS13220	-	2-dehydropantoate 2-reductase	-1.47206	0.000346363	-1.21132	0.0879087	-0.522456	0.728814
SAUSA300_RS13225	-	MFS transporter	-1.11537	0.00573232	-1.42966	0.0353436	-0.752696	0.574825
SAUSA300_RS13230	opuCD	amino acid ABC transporter permease	-1.36123	0.00245176	-3.10133	1.0365e-06	-2.83902	0.00139076
SAUSA300_RS13235	opuCC	amino acid transporter	-1.83804	0.000362094	-2.99535	0.000136487	-2.64424	0.0205951
SAUSA300_RS13240	opuCB	choline ABC transporter permease	-2.48866	3.21799e-05	-4.16255	5.76433e-07	-3.77476	0.000815334
SAUSA300_RS13245	opuCA	glycine/betaine ABC transporter ATP-binding protein	-2.88791	7.68785e-07	-3.62439	4.80661e-05	-3.09987	0.0149643
SAUSA300_RS13260	-	hypothetical protein	-2.57176	3.69363e-05	-1.30506	0.249555	-0.879311	0.676202
SAUSA300_RS13265	-	amino acid:proton symporter	-0.479856	0.493488	-1.71643	0.113289	-1.46435	0.399674
SAUSA300_RS13270	pnbA	carboxylesterase/lipase family protein	-3.35378	2.63369e-11	-2.09473	0.0115549	-1.93258	0.119239
SAUSA300_RS13275	-	MFS transporter	0.197429	0.583896	-0.273391	0.726106	0.345225	0.803096
SAUSA300_RS13280	-	iron export ABC transporter permease subunit FetB	-3.17519	2.5138e-07	-2.75357	0.0030267	-2.9667	0.0197523
SAUSA300_RS13285	-	ABC transporter ATP-binding protein	-4.1764	7.58987e-09	-3.58617	0.00099956	-3.11939	0.0429631
SAUSA300_RS13290	-	peptidase M28	-1.57847	0.00354091	0.488291	0.705325	-0.221545	0.926743
SAUSA300_RS13310	-	hypothetical protein	-2.09647	3.51984e-05	-0.459703	0.712393	-0.697221	0.70758
SAUSA300_RS13315	-	FMN-binding glutamate synthase family protein	0.857721	0.0512035	1.00327	0.21812	0.82077	0.570727
SAUSA300_RS13320	-	hypothetical protein	0.277978	0.652029	-0.318585	0.813268	-0.295619	0.89275
SAUSA300_RS13325	-	MFS transporter	2.72149	2.29426e-07	4.24512	4.66899e-07	3.59351	0.00212223
SAUSA300_RS13330	cntF	ABC transporter ATP-binding protein	3.2768	2.8476e-08	4.36383	4.23236e-06	3.4505	0.0104096
SAUSA300_RS13335	cntD	ABC transporter ATP-binding protein	3.4253	2.66739e-07	4.18963	6.33003e-05	3.91413	0.00611708
SAUSA300_RS13340	cnzC	nickel ABC transporter permease	2.88917	7.97203e-06	3.19013	0.00246119	2.25855	0.152869
SAUSA300_RS13345	cntB	peptide ABC transporter permease	2.47606	3.72131e-05	3.04135	0.00178637	3.02622	0.028168
SAUSA300_RS13350	cntA	nickel ABC transporter, nickel/metallophore periplasmic binding protein	2.25357	0.000829568	4.94283	9.76973e-07	4.38459	0.00114001
SAUSA300_RS13355	-	hypothetical protein	4.67282	5.43571e-16	6.32567	1.34515e-11	5.31698	1.91307e-05
SAUSA300_RS13360	-	hypothetical protein	4.36674	2.31472e-12	5.4234	8.9192e-08	5.2399	0.000129147
SAUSA300_RS13365	dapF	diaminopimelate epimerase	4.66521	3.20443e-13	5.29585	4.46361e-07	4.869	0.000475965
SAUSA300_RS13375	-	short-chain dehydrogenase	-2.08778	0.00059322	-2.84689	0.00246119	-0.318814	0.89715
SAUSA300_RS13380	-	transporter	-2.07184	0.00294097	-0.289251	0.871081	0.0839461	0.97798
SAUSA300_RS13385	-	carboxymuconolactone decarboxylase family protein	-3.78361	4.40479e-08	-2.95846	0.00712651	-2.59839	0.0960894
SAUSA300_RS13410	-	oxidoreductase	-0.912583	0.0672728	0.331124	0.782462	0.664678	0.707741
SAUSA300_RS13425	-	hypothetical protein	1.0094	0.0912302	4.26964	7.6721e-07	3.34914	0.0072231
SAUSA300_RS13475	pgcA	phosphoglucomutase	0.0546013	0.909201	0.320443	0.756333	-0.242576	0.89097
SAUSA300_RS13520	gtaB	UTP--glucose-1-phosphate uridylyltransferase	-0.769967	0.0200476	-0.678308	0.281407	-1.01568	0.255769
SAUSA300_RS13530	fnbA	fibronectin-binding protein A	2.71228	1.4136e-11	2.22446	0.00099956	0.296393	0.868585
SAUSA300_RS13545	gntP	gluconate permease	-0.238594	0.660811	1.47628	0.0873264	0.790609	0.635485
SAUSA300_RS13550	gntK	gluconate kinase	-0.286617	0.645294	1.55832	0.113397	1.60771	0.293083
SAUSA300_RS13555	gntR	GntR family transcriptional regulator	-0.47776	0.482171	1.80801	0.0956882	1.22413	0.525836
SAUSA300_RS13560	-	MerR family transcriptional regulator	0.209107	0.64466	-0.044308	0.967753	0.86482	0.525574
SAUSA300_RS13565	relP	GTP pyrophosphokinase	0.859615	0.00584141	0.13385	0.872562	0.256407	0.850161
SAUSA300_RS13570	-	hypothetical protein	-3.92227	1.05612e-06	-3.00124	0.0200929	-2.90144	0.0960894
SAUSA300_RS13575	-	FUSC family protein	1.00016	0.0787646	0.341625	0.801972	1.09198	0.52944
SAUSA300_RS13580	-	MFS transporter	-2.17069	0.00123563	-0.30874	0.862801	-1.09543	0.604382
SAUSA300_RS13585	-	DedA family protein	-1.18937	0.00894722	-1.60798	0.0322175	-1.26321	0.310248
SAUSA300_RS13605	-	lantibiotic ABC transporter ATP-binding protein	-2.06372	0.00199951	3.88574	0.000285742	2.81654	0.0695552
SAUSA300_RS13610	-	ABC transporter permease	-2.07762	0.00192712	2.66355	0.0187078	1.58431	0.400073
SAUSA300_RS13615	fbp	fructose 1,6-bisphosphatase	0.43993	0.416939	0.205983	0.874071	-0.159795	0.953399
SAUSA300_RS13625	-	membrane protein	0.470558	0.396216	0.439028	0.718558	-0.0446629	0.987074
SAUSA300_RS13630	-	carboxylesterase	2.76913	1.84204e-08	3.17391	0.000165296	4.31302	0.000943726
SAUSA300_RS13635	-	ring-cleaving dioxygenase	2.06539	0.00235729	2.62814	0.0197153	2.5549	0.112726
SAUSA300_RS13640	-	MarR family transcriptional regulator	0.0941819	0.896884	0.891421	0.497663	0.454229	0.85154
SAUSA300_RS13650	-	glyoxalase	0.317782	0.496027	1.17269	0.132182	1.37142	0.268563
SAUSA300_RS13655	frp	NAD(P)H-dependent oxidoreductase	-0.612844	0.259172	-0.540784	0.631017	0.486509	0.810551
SAUSA300_RS13660	ddh	lactate dehydrogenase	-3.03202	3.88236e-08	-1.70358	0.0820919	-1.44378	0.358837
SAUSA300_RS13665	-	haloacid dehalogenase	2.69417	5.03021e-07	3.20988	0.000339322	2.80064	0.0362474
SAUSA300_RS13680	srtA	class A sortase SrtA	-0.685994	0.101531	0.255419	0.801613	0.0997273	0.963769
SAUSA300_RS13685	-	N-acetyltransferase	-0.872959	0.144469	1.05237	0.35171	0.310339	0.89275
SAUSA300_RS13700	sdaAA	L-serine dehydratase, iron-sulfur-dependent subunit alpha	-1.4322	0.00255041	0.0305586	0.982431	-0.0847626	0.972655
SAUSA300_RS13705	sdaAB	L-serine dehydratase, iron-sulfur-dependent subunit beta	1.10064	0.0200476	0.410118	0.714649	0.515963	0.785927
SAUSA300_RS13710	-	transcriptional regulator	0.831566	0.184198	0.53953	0.69255	0.666982	0.760174
SAUSA300_RS13720	-	EamA family transporter	-1.07992	0.0518489	0.430343	0.745048	-0.577421	0.784978
SAUSA300_RS13725	-	alpha/beta hydrolase	-0.906313	0.0021401	0.0985639	0.90852	-0.132118	0.926743
SAUSA300_RS13730	-	thiol reductase thioredoxin	0.854069	0.0426591	1.2714	0.0876171	1.68062	0.140262
SAUSA300_RS13735	-	acyl-CoA thioester hydrolase	-0.889952	0.147516	-0.260127	0.864002	0.538373	0.821582
SAUSA300_RS13740	glcB	PTS glucoside EIICBA component	-1.84038	0.00111926	-2.36589	0.0103967	-2.86825	0.0237017
SAUSA300_RS13745	cidC	pyruvate oxidase	-2.52513	1.12644e-08	-2.64916	0.000181404	-1.16746	0.380791
SAUSA300_RS13750	cidB	holin-like protein CidB	-2.71621	8.34327e-05	-2.52796	0.0227672	-1.2055	0.564536
SAUSA300_RS13755	cidA	holin-like protein CidA	-2.54084	0.000712446	-4.48249	1.38489e-05	-2.92541	0.0585403
SAUSA300_RS13760	cidR	LysR family transcriptional regulator	-0.448714	0.224129	-1.11803	0.0505992	-1.28394	0.134494
SAUSA300_RS13770	-	CHAP domain-containing protein	2.05681	1.19539e-05	0.16053	0.905592	-0.437233	0.822373
SAUSA300_RS13790	mvaA	hydroxymethylglutaryl-CoA reductase, degradative	-1.95134	1.70516e-10	-1.33971	0.00688128	-1.4473	0.0522234
SAUSA300_RS13795	mvaS	hydroxymethylglutaryl-CoA synthase	-0.0245366	0.975491	-0.059582	0.970726	-0.426012	0.866657
SAUSA300_RS13800	-	methylated-DNA--[protein]-cysteine S-methyltransferase	-1.2166	0.0104848	-0.340297	0.772091	0.0181299	0.994714
SAUSA300_RS13805	clpL	ATP-dependent Clp protease ATP-binding subunit	-1.56508	0.0269688	-1.59495	0.202834	-1.30489	0.52762
SAUSA300_RS13815	feoB	ferrous iron transporter B	-0.148736	0.861542	-2.5306	0.0331546	-2.48856	0.135136
SAUSA300_RS13820	feoA	ferrous iron transporter A	-1.27333	0.272054	-2.37456	0.155653	-3.29523	0.092199
SAUSA300_RS13825	-	membrane protein	-1.08955	0.0860589	-0.127416	0.936822	-0.0123067	0.998315
SAUSA300_RS13830	-	TetR/AcrR family transcriptional regulator	-0.81719	0.0393266	-0.322411	0.726011	-0.40808	0.795685
SAUSA300_RS13840	rocA	L-glutamate gamma-semialdehyde dehydrogenase	-1.21275	0.0647915	0.491466	0.750148	-0.488944	0.843272
SAUSA300_RS13845	-	maltose O-acetyltransferase	-0.0221609	0.973746	1.56276	0.101935	0.70931	0.711376
SAUSA300_RS13850	cwrA	hypothetical protein	3.113	4.2665e-09	2.79704	0.00156216	2.95275	0.0197523
SAUSA300_RS13855	copA	copper-exporting P-type ATPase A	1.70605	1.79778e-12	2.32987	5.68835e-09	2.13433	0.000302469
SAUSA300_RS13860	copZ	copper chaperone CopZ	0.625209	0.235308	-0.412379	0.727239	-1.20739	0.399626
SAUSA300_RS13865	-	lactate dehydrogenase	-1.13415	0.00396961	-0.68441	0.387967	-1.72799	0.0694499
SAUSA300_RS13870	-	N-succinyldiaminopimelate aminotransferase	-2.77444	8.30265e-09	-1.34051	0.112431	-0.955	0.538743
SAUSA300_RS13875	crtN	dehydrosqualene desaturase	-1.08404	0.0411908	-1.72294	0.0459733	-1.50457	0.271067
SAUSA300_RS13880	crtM	dehydrosqualene synthase	-0.958358	0.115173	-2.09353	0.0250041	-1.38948	0.38378
SAUSA300_RS13885	crtQ	4,4'-diaponeurosporenoate glycosyltransferase	-2.08699	0.000422978	-2.75275	0.00285287	-2.37728	0.0810426
SAUSA300_RS13890	crtP	diapolycopene oxygenase	-2.18696	2.16555e-05	-2.88575	0.000286107	-2.70002	0.0187881
SAUSA300_RS13895	crtO	hypothetical protein	-2.20166	0.00294097	-1.80418	0.145788	-1.76943	0.337361
SAUSA300_RS13900	-	CHAP domain-containing protein	2.9448	5.40413e-09	2.28866	0.00830297	1.96246	0.136786
SAUSA300_RS13905	oatA	O-acetyltransferase OatA	-0.209922	0.630004	-0.426644	0.629339	-0.624583	0.648174
SAUSA300_RS13915	isaA	transglycosylase IsaA	1.36698	0.00558936	0.512553	0.653448	0.202501	0.928822
SAUSA300_RS13920	-	PTS transporter subunit IIC	-3.56096	0.00019456	-0.0643492	0.980022	-0.607827	0.850161
SAUSA300_RS13930	-	TetR family transcriptional regulator	0.833548	0.0883585	1.23161	0.158327	2.40013	0.092199
SAUSA300_RS13940	-	hypothetical protein	0.444613	0.52832	0.828142	0.543116	1.26567	0.52762
SAUSA300_RS13945	-	glyoxalase	1.16032	0.0626147	1.73992	0.108095	2.09552	0.200132
SAUSA300_RS13950	-	NmrA/HSCARG family protein	-0.142454	0.829945	0.153366	0.925016	0.780911	0.708552
SAUSA300_RS13955	-	hypothetical protein	-1.4266	0.0852764	-0.638639	0.720407	-0.591804	0.840564
SAUSA300_RS13960	-	TetR family transcriptional regulator	-0.19941	0.802365	0.0239626	0.991052	0.140954	0.966771
SAUSA300_RS13965	-	short-chain dehydrogenase	0.588777	0.422149	1.4436	0.253539	0.870724	0.70758
SAUSA300_RS13970	-	amidohydrolase	-2.04609	7.70579e-05	-2.59126	0.00111357	-0.948954	0.570727
SAUSA300_RS13980	-	GTP-binding protein	0.137803	0.856902	0.626479	0.684355	0.725404	0.769806
SAUSA300_RS13985	-	ferrous iron transporter B	0.780414	0.331634	0.966689	0.525552	0.875123	0.715646
SAUSA300_RS13990	-	hypothetical protein	1.84833	0.00866557	1.10837	0.427945	1.81022	0.337361
SAUSA300_RS13995	-	type II secretion protein	-1.90863	0.00285469	-3.43535	4.96166e-05	-4.0634	0.000167028
SAUSA300_RS14000	-	hypothetical protein	-1.59124	0.0254184	-2.41922	0.0200929	-2.91328	0.0375844
SAUSA300_RS14005	-	TIGR04197 family type VII secretion effector	-0.413981	0.564758	-1.70937	0.106972	-2.27714	0.107823
SAUSA300_RS14010	-	fructosamine kinase family protein	-2.90889	1.53197e-06	-3.88541	2.40925e-05	-4.13064	0.000713297
SAUSA300_RS14015	pyrD	dihydroorotate dehydrogenase (quinone)	0.0561353	0.890188	-0.049258	0.958134	0.0613793	0.973744
SAUSA300_RS14020	-	hypothetical protein	1.75725	5.00367e-05	0.934204	0.283176	0.576625	0.721701
SAUSA300_RS14025	-	hypothetical protein	1.37838	0.00330983	2.15397	0.00591211	1.95977	0.0973481
SAUSA300_RS14030	-	VOC family protein	-0.921301	0.0854395	-0.530034	0.652863	-0.807192	0.641481
SAUSA300_RS14035	-	TetR/AcrR family transcriptional regulator	-1.1113	0.120404	0.567281	0.723256	2.06564	0.29744
SAUSA300_RS14045	-	acyl esterase	-0.581661	0.358632	0.0678178	0.964328	-0.162539	0.957596
SAUSA300_RS14050	panD	aspartate 1-decarboxylase	-0.489404	0.17254	0.255234	0.761555	0.631009	0.617379
SAUSA300_RS14055	panC	pantoate--beta-alanine ligase	-1.09304	0.0084214	-0.533495	0.548225	-0.327328	0.850161
SAUSA300_RS14060	panB	3-methyl-2-oxobutanoate hydroxymethyltransferase	-1.91027	0.000265243	-0.105821	0.942862	-0.538281	0.795685
SAUSA300_RS14065	panE	2-dehydropantoate 2-reductase	0.835815	0.0550235	1.41086	0.0599555	1.59723	0.154092
SAUSA300_RS14085	-	amino acid permease	-2.01798	0.000169241	-0.266489	0.85192	-0.429322	0.843272
SAUSA300_RS14090	-	aspartate aminotransferase family protein	-1.32548	0.0531063	0.609376	0.692366	0.0254729	0.994714
SAUSA300_RS14100	fdaB	class I fructose-bisphosphate aldolase	0.546201	0.198444	0.505936	0.568181	0.764238	0.570827
SAUSA300_RS14105	lqo	malate:quinone oxidoreductase	-1.45434	3.56008e-05	0.0456267	0.962535	-0.310892	0.842335
SAUSA300_RS14115	-	acetyl-CoA synthetase	-1.76557	8.98858e-06	-1.78447	0.00806924	-1.24711	0.271288
SAUSA300_RS14120	-	antibiotic biosynthesis monooxygenase	-2.48744	0.000765989	-2.07632	0.0981648	-0.841937	0.727772
SAUSA300_RS14125	-	hypothetical protein	-1.40513	0.00578216	-0.851446	0.389597	-1.16798	0.417899
SAUSA300_RS14130	betA	oxygen-dependent choline dehydrogenase	0.054404	0.92812	-2.54282	0.00111357	-2.53575	0.0256129
SAUSA300_RS14145	-	GbsR/MarR family transcriptional regulator	-0.636615	0.0757951	-0.367978	0.63813	-0.524417	0.676202
SAUSA300_RS14155	cudT	choline transporter BetT	1.06602	0.0418628	-0.764826	0.477738	-0.770424	0.661049
SAUSA300_RS14170	nrdG	anaerobic ribonucleoside-triphosphate reductase activating protein	1.10244	0.094429	1.0675	0.397484	0.659807	0.78308
SAUSA300_RS14175	nrdD	anaerobic ribonucleoside-triphosphate reductase	0.888452	0.214638	2.01592	0.0753453	1.19007	0.555919
SAUSA300_RS14180	citM	citrate transporter	0.573554	0.254471	1.17576	0.177423	-0.106298	0.966205
SAUSA300_RS14190	-	precorrin-2 dehydrogenase	-0.32778	0.473789	-0.569146	0.513242	-0.0838667	0.969223
SAUSA300_RS14195	cysJ	assimilatory sulfite reductase (NADPH) flavoprotein subunit	-0.968993	0.00962714	-1.07668	0.0992742	-1.08718	0.29744
SAUSA300_RS14205	gpxA2	glutathione peroxidase	0.319002	0.661963	-1.221	0.304315	-0.940548	0.643162
SAUSA300_RS14225	-	ABC transporter permease	-0.63373	0.241496	-0.61255	0.568181	-0.699977	0.689309
SAUSA300_RS14230	-	ABC transporter ATP-binding protein	-2.47417	0.000228448	-1.00455	0.452679	-1.17402	0.558594
SAUSA300_RS14235	nsaS	sensor histidine kinase	-0.139434	0.803677	-0.544866	0.612826	-0.489287	0.800852
SAUSA300_RS14245	-	hypothetical protein	-0.350208	0.589663	-0.481946	0.723426	-0.580922	0.793404
SAUSA300_RS14255	phoB	alkaline phosphatase	-0.439399	0.630232	1.91097	0.1888	0.678902	0.818425
SAUSA300_RS14260	-	MarR family transcriptional regulator	-2.08425	5.77252e-07	-1.10179	0.135266	-0.154236	0.945913
SAUSA300_RS14265	estA	esterase family protein	-1.35576	0.00455091	0.0774567	0.953975	-0.610673	0.715803
SAUSA300_RS14270	clfB	clumping factor B	0.357918	0.235308	1.2301	0.00938789	1.4443	0.0427111
SAUSA300_RS14275	arcR	transcriptional regulator	3.14855	1.65598e-15	2.39671	0.000368614	2.68807	0.00759516
SAUSA300_RS14280	arcC	carbamate kinase 2	2.48541	1.07437e-10	2.51601	0.000120396	2.53793	0.00934839
SAUSA300_RS14285	arcD	arginine-ornithine antiporter	3.41668	6.22955e-11	3.89391	6.89567e-06	4.40369	0.000311659
SAUSA300_RS14290	arcB	ornithine carbamoyltransferase	2.79077	2.63148e-06	3.17101	0.00129302	2.80343	0.0525374
SAUSA300_RS14295	arcA	arginine deiminase	3.28216	2.53275e-07	5.14972	5.71896e-07	3.61081	0.012261
SAUSA300_RS14305	argR	ArgR family transcriptional regulator	2.18705	0.00710263	3.30847	0.0115549	3.40485	0.0622986
SAUSA300_RS14310	aur	peptidase M4 family protein	-1.84605	0.0165376	0.636752	0.718802	-0.203864	0.956715
SAUSA300_RS14315	isaB	hypothetical protein	-2.15229	0.00739327	-1.84912	0.183265	-2.19437	0.240445
SAUSA300_RS14320	-	hypothetical protein	-2.07519	0.0134443	-1.85902	0.185063	-2.20142	0.241594
SAUSA300_RS14325	-	PTS mannose transporter subunit IIA	-0.432642	0.391637	0.398098	0.720407	-1.13385	0.385631
SAUSA300_RS14330	manP	PTS mannose transporter subunit IIABC	-0.697928	0.146957	1.10078	0.204618	0.465383	0.803096
SAUSA300_RS14335	pmi	mannose-6-phosphate isomerase, class I	-0.875393	0.0853594	0.757143	0.469533	0.988801	0.558594
SAUSA300_RS14340	-	phage infection protein	-0.531836	0.115327	-0.425258	0.548225	-0.903152	0.346243
SAUSA300_RS14345	-	N-acetylmuramoyl-L-alanine amidase	0.616669	0.0571185	1.21541	0.0252478	0.888473	0.354991
SAUSA300_RS14350	-	cysteine hydrolase	0.00372724	0.99364	0.963398	0.221889	1.46286	0.193923
SAUSA300_RS14355	sasF	hypothetical protein	0.109088	0.842818	-0.58323	0.58673	-1.16996	0.415886
SAUSA300_RS14360	gtfB	accessory Sec system glycosylation chaperone GtfB	-0.985858	0.00486281	-1.73494	0.00116959	-1.13935	0.215806
SAUSA300_RS14365	gtfA	accessory Sec system glycosyltransferase GtfA	-0.807085	0.0210793	-1.34583	0.0171803	-0.789131	0.469804
SAUSA300_RS14370	secA2	accessory Sec system translocase SecA2	-0.397563	0.448541	-0.964536	0.294473	-0.0653027	0.976631
SAUSA300_RS14375	asp3	accessory Sec system protein Asp3	-0.825238	0.30814	-1.83827	0.136482	-1.25521	0.555898
SAUSA300_RS14380	asp2	accessory Sec system protein Asp2	0.100517	0.865733	-1.59482	0.074844	-0.480676	0.820473
SAUSA300_RS14390	secY2	accessory Sec system protein translocase subunit SecY2	-1.08784	0.219189	-2.42735	0.0599555	-1.54934	0.476433
SAUSA300_RS14395	sasA	serine-rich repeat glycoprotein adhesin SasA	-0.474365	0.408812	-1.23534	0.198908	-0.866525	0.615803
SAUSA300_RS14400	-	flavin reductase	-1.6433	0.0264271	-0.467959	0.783941	-0.750142	0.76326
SAUSA300_RS14415	-	hypothetical protein	-3.57755	2.31688e-06	-2.34923	0.0674241	-1.75668	0.378949
SAUSA300_RS14420	-	hypothetical protein	-3.3179	2.37118e-05	-2.28517	0.0818299	-1.39857	0.531563
SAUSA300_RS14425	msrA3	methionine sulfoxide reductase A	-1.24207	0.0877823	-1.33063	0.285302	-0.715645	0.775938
SAUSA300_RS14430	-	N-acetyltransferase	-1.41263	0.114541	-0.771117	0.676215	-0.80183	0.780289
SAUSA300_RS14435	cap1C	capsular polysaccharide biosynthesis protein Cap8C	-1.15218	0.286629	0.993656	0.626604	0.278378	0.945577
SAUSA300_RS14440	cap1B	capsular polysaccharide biosynthesis protein Cap5B	-0.191426	0.850789	1.43925	0.403804	1.01701	0.713159
SAUSA300_RS14445	cap1A	capsular polysaccharide biosynthesis protein CapA	1.43279	0.107951	1.34349	0.411938	0.979626	0.713373
SAUSA300_RS14450	icaR	biofilm operon icaADBC HTH-type negative transcriptional regulator IcaR	-0.15361	0.751467	-0.0536692	0.962298	-0.149906	0.945913
SAUSA300_RS14455	icaA	poly-beta-1,6 N-acetyl-D-glucosamine synthase	2.45776	0.00982243	2.07113	0.200008	1.56351	0.52762
SAUSA300_RS14465	icaB	poly-beta-1,6-N-acetyl-D-glucosamine N-deacetylase	2.33744	0.00862833	2.26562	0.128352	1.52125	0.52762
SAUSA300_RS14470	icaC	poly-beta-1,6-N-acetyl-D-glucosamine export protein	2.38478	4.5041e-05	1.69224	0.110259	0.874518	0.66689
SAUSA300_RS14475	lip	Lipase 1	0.561382	0.421564	1.5623	0.171539	1.4057	0.436721
SAUSA300_RS14485	hisI	bifunctional phosphoribosyl-AMP cyclohydrolase/phosphoribosyl-ATP diphosphatase	-1.14922	0.103649	-0.437897	0.781783	0.348649	0.903073
SAUSA300_RS14490	hisF	imidazole glycerol phosphate synthase cyclase subunit	-0.960888	0.184198	-0.527328	0.738293	0.0249713	0.994714
SAUSA300_RS14495	hisA	1-(5-phosphoribosyl)-5-((5- phosphoribosylamino)methylideneamino)imidazole-4- carboxamide isomerase	0.371863	0.610882	1.20128	0.346144	2.50151	0.140262
SAUSA300_RS14500	hisH	imidazole glycerol phosphate synthase subunit HisH	-1.61903	0.139606	0.0248682	0.992487	0.339089	0.926743
SAUSA300_RS14505	hisB	imidazoleglycerol-phosphate dehydratase	-0.976547	0.293646	-0.346279	0.867825	0.669767	0.828441
SAUSA300_RS14510	-	histidinol-phosphate aminotransferase	-0.971249	0.244346	-0.200839	0.923458	-0.399067	0.89097
SAUSA300_RS14515	hisD	histidinol dehydrogenase	-2.4022	0.00329875	-1.0332	0.525552	-0.415567	0.89097
SAUSA300_RS14520	hisG	ATP phosphoribosyltransferase	0.358845	0.664335	1.25172	0.387175	1.72406	0.412275
SAUSA300_RS14525	hisZ	ATP phosphoribosyltransferase regulatory subunit	0.689679	0.432193	1.88517	0.183644	3.23146	0.0712219
SAUSA300_RS14530	-	polysaccharide deacetylase	-1.74061	0.002853	-1.20055	0.254622	-2.10316	0.108186
SAUSA300_RS14560	-	polyisoprenoid-binding protein	-0.409516	0.586568	0.158084	0.930977	1.06611	0.616033
SAUSA300_RS14565	drp35	lactonase	-0.259376	0.715046	-0.758487	0.571117	-1.17388	0.534007
SAUSA300_RS14570	-	sulfurtransferase	0.867723	0.0320604	-0.994778	0.172854	0.512473	0.728787
SAUSA300_RS14575	pcp	pyrrolidone-carboxylate peptidase	0.198802	0.789323	1.81218	0.117538	2.41514	0.136786
SAUSA300_RS14590	bstA	DinB family protein	-2.99984	5.04099e-06	-3.30434	0.000784205	-2.10298	0.174523
SAUSA300_RS14595	-	anion permease	-0.67944	0.0251078	-0.0314802	0.968441	0.00185576	0.999325
SAUSA300_RS14600	rarD	protein RarD	-1.28171	0.000750111	-1.12663	0.0802874	-1.19963	0.229123
SAUSA300_RS14605	-	DNA-binding protein	-3.47268	1.51139e-06	-3.63501	0.000178427	-3.10901	0.0271621
SAUSA300_RS14610	nixA	nickel transporter NixA	-1.1513	0.011487	-2.27024	0.000592973	-1.86298	0.0692462
SAUSA300_RS14615	-	arylamine N-acetyltransferase	-0.826878	0.178865	0.394848	0.779742	-0.143016	0.962841
SAUSA300_RS14620	-	membrane protein	-2.03719	0.000188136	-2.24827	0.0111543	-1.76828	0.202976
SAUSA300_RS14625	vraD	ABC transporter ATP-binding protein	-0.899454	0.34104	-0.954753	0.584027	-2.54255	0.158511
SAUSA300_RS14630	vraE	ABC transporter permease	0.586197	0.502863	0.181583	0.930977	-1.43449	0.510056
SAUSA300_RS14665	-	hypothetical protein	-1.16864	0.0629523	0.259777	0.871075	-0.788786	0.706781
SAUSA300_RS14670	-	hypothetical protein	0.572097	0.463546	1.76908	0.155653	1.02265	0.647581
SAUSA300_RS14675	noc	nucleoid occlusion protein	0.36284	0.294774	0.639995	0.316604	1.09155	0.229123
SAUSA300_RS14680	gidB	ribosomal RNA small subunit methyltransferase G	-0.929182	0.0912307	0.236878	0.865334	0.655202	0.73326
SAUSA300_RS14685	gidA	tRNA uridine-5-carboxymethylaminomethyl(34) synthesis enzyme MnmG	-0.106834	0.786671	0.418413	0.591141	0.201842	0.892325
SAUSA300_RS14690	trmE	tRNA uridine-5-carboxymethylaminomethyl(34) synthesis GTPase MnmE	0.545017	0.140413	0.520711	0.497663	0.443609	0.742491
SAUSA300_RS14695	rnpA	ribonuclease P protein component	0.367333	0.649619	1.29195	0.349244	0.130218	0.969223
SAUSA300_RS14700	rpmH	50S ribosomal protein L34	-0.748483	0.233213	-0.410231	0.774971	-0.951543	0.61551
SAUSA300_RS15635	-	hypothetical protein	1.14205	0.0285504	1.83626	0.0392789	1.60792	0.255769

## Sheet: VirulenceGenesOnly
Supplementary Dataset4_sheet2. Differential gene expression of conserved S. aureus virulence factors in vitro, in SCFM2 at mid-logarithmic phase, and in SCFM2 containing HNP-1 at mid-logarithmic phase in comparison to human sputum.
				In vitro vs. Human Sputum			SCFM2 mid-logarithmic vs. Human Sputum			SCFM2 mid-logarithmic + HNP-1 vs Human Sputum					Category	In vitro vs. Human Sputum	SCFM2 mid-logarithmic vs. Human Sputum	SCFM2 mid-logarithmic + HNP-1 vs Human Sputum
Locus Tag	Gene	Role	Cellular Location	log2FoldChange	padj	DE?	log2FoldChange	padj	DE?	log2FoldChange	padj	DE?				(% D.E.)	(% D. E.)	(% D. E.)
SAUSA300_RS00805	capA	Capsule	Cytoplasmic	1.18341	0.198063	NotDE	3.58668	0.0086524	DE	3.54714	0.0507355	NotDE			Virulence overall	0.461538	0.385	0.184615
SAUSA300_RS00810	capB	Capsule	Cytoplasmic	0.220699	0.826189	NotDE	1.95357	0.207369	NotDE	0.769337	0.795685	NotDE			Cytoplasmic factors	0.263158	0.0526316	0
SAUSA300_RS00815	capC	Capsule	Cytoplasmic	-0.806869	0.482934	NotDE	1.5238	0.425452	NotDE	1.20027	0.672597	NotDE			Capsule	0.142857	0.0714286	0
SAUSA300_RS00825	capE	Capsule	Cytoplasmic	-1.04013	0.244767	NotDE	0.913955	0.596793	NotDE	0.546478	0.852317	NotDE			Exopolysaccharide	1	0	0
SAUSA300_RS00830	capF	Capsule	Cytoplasmic	-1.39136	0.108187	NotDE	0.775986	0.673305	NotDE	0.600773	0.840564	NotDE			Other cytoplasmic	0	0	0
SAUSA300_RS00835	capG	Capsule	Cytoplasmic	-1.89366	0.0354728	DE	0.438388	0.834766	NotDE	0.149525	0.969223	NotDE			Secreted factors	0.666667	0.566667	0.233
SAUSA300_RS00860	capL	Capsule	Cytoplasmic	-1.20327	0.138572	NotDE	0.0431272	0.982431	NotDE	1.10155	0.648327	NotDE			Exoenzymes	0.5	0.125	0
SAUSA300_RS00865	capM	Capsule	Cytoplasmic	-1.8757	0.00965446	DE	-0.586988	0.721159	NotDE	0.0501486	0.989488	NotDE			Extracellular matrix binding	0.5	0.75	0.25
SAUSA300_RS00870	capN	Capsule	Cytoplasmic	-0.838705	0.286251	NotDE	-0.237917	0.899962	NotDE		0.805152	NotDE			Superantigen-like	0.833333	0.583333	0.166667
SAUSA300_RS00875	capO	Capsule	Cytoplasmic	-0.508499	0.486876	NotDE	0.235987	0.891219	NotDE	0.787255	0.727772	NotDE			Toxins	0.666667	1	0.666667
SAUSA300_RS00880	capP	Capsule	Cytoplasmic	-1.20922	0.0574929	NotDE	-0.379166	0.801613	NotDE	0.383454	0.880546	NotDE			Surface-associated	0.3125	0.438	0.3125
SAUSA300_RS14435	cap1C	Capsule	Cytoplasmic	-1.15218	0.286629	NotDE	0.993656	0.626604	NotDE	0.278378	0.945577	NotDE			Extracellular matrix binding	0.428571	0.428571	0.285714
SAUSA300_RS14440	cap1B	Capsule	Cytoplasmic	-0.191426	0.850789	NotDE	1.43925	0.403804	NotDE	1.01701	0.713159	NotDE			Iron acquisition	0.333333	0.667	0.333333
SAUSA300_RS14445	cap1A	Capsule	Cytoplasmic	1.43279	0.107951	NotDE	1.34349	0.411938	NotDE	0.979626	0.713373	NotDE			Other surface	0.166667	0.333333	0.333333
SAUSA300_RS14455	icaA	Exopolysaccharide	Cytoplasmic	2.45776	0.00982243	DE	2.07113	0.200008	NotDE	1.56351	0.52762	NotDE
SAUSA300_RS14465	icaB	Exopolysaccharide	Cytoplasmic	2.33744	0.00862833	DE	2.26562	0.128352	NotDE	1.52125	0.52762	NotDE
SAUSA300_RS14470	icaC	Exopolysaccharide	Cytoplasmic	2.38478	4.5041e-05	DE	1.69224	0.110259	NotDE	0.874518	0.66689	NotDE
SAUSA300_RS06680	katA	Other-Cytoplasmic	Cytoplasmic	-0.608523	0.337227	NotDE	0.915985	0.440855	NotDE	1.5129	0.344404	NotDE
SAUSA300_RS06980	cvfB	Other-Cytoplasmic	Cytoplasmic	0.692498	0.0297603	NotDE	0.678374	0.274204	NotDE	0.701132	0.508715	NotDE
SAUSA300_RS00515	plc	Exoenzyme	Secreted	-3.26839	2.04917e-06	DE	-1.00653	0.478461	NotDE	-1.50218	0.428597	NotDE
SAUSA300_RS04185	nuc	Exoenzyme	Secreted	0.0204623	0.979138	NotDE	3.5693	0.000435495	DE	2.57592	0.0898657	NotDE
SAUSA300_RS05105	sspB	Exoenzyme	Secreted	-2.2249	0.00516623	DE	-0.00339834	0.997758	NotDE	1.35126	0.581248	NotDE
SAUSA300_RS05110	sspA	Exoenzyme	Secreted	-2.47238	0.00162729	DE	0.435551	0.817831	NotDE	0.068723	0.985431	NotDE
SAUSA300_RS05135	atl	Exoenzyme	Secreted	0.350212	0.493488	NotDE	0.273792	0.813676	NotDE	0.433894	0.820473	NotDE
SAUSA300_RS11915	hysA	Exoenzyme	Secreted	-0.0181488	0.981115	NotDE	0.404965	0.798008	NotDE	0.878979	0.69222	NotDE
SAUSA300_RS14310	aur	Exoenzyme	Secreted	-1.84605	0.0165376	DE	0.636752	0.718802	NotDE	-0.203864	0.956715	NotDE
SAUSA300_RS14475	lip	Exoenzyme	Secreted	0.561382	0.421564	NotDE	1.5623	0.171539	NotDE	1.4057	0.436721	NotDE
SAUSA300_RS01180	coa	Extracellular Matrix Binding	Secreted	1.03873	0.149865	NotDE	1.39499	0.281407	NotDE	-0.463617	0.86206	NotDE
SAUSA300_RS05670	ecb	Extracellular Matrix Binding	Secreted	1.27438	0.0916988	NotDE	4.51189	3.0824e-05	DE	2.14077	0.220272	NotDE
SAUSA300_RS05690	efb	Extracellular Matrix Binding	Secreted	1.73308	0.017595	DE	3.42072	0.002318	DE	2.11316	0.225897	NotDE
SAUSA300_RS05695	scc	Extracellular Matrix Binding	Secreted	2.98023	2.91321e-06	DE	4.70198	3.50891e-06	DE	3.00522	0.042134	DE
SAUSA300_RS02110	ssl1	Superantigen-like	Secreted	2.15202	0.000310413	DE	1.14426	0.333383	NotDE	2.35926	0.112726	NotDE
SAUSA300_RS02115	ssl2	Superantigen-like	Secreted	3.69615	6.57763e-05	DE	4.73375	0.000710939	DE	3.50885	0.0597272	NotDE
SAUSA300_RS02120	ssl3	Superantigen-like	Secreted	0.394111	0.728243	NotDE	3.63052	0.0171803	DE	2.22747	0.310248	NotDE
SAUSA300_RS02130	ssl4	Superantigen-like	Secreted	0.675295	0.612724	NotDE	2.79972	0.118894	NotDE	2.03527	0.401075	NotDE
SAUSA300_RS02135	ssl5	Superantigen-like	Secreted	1.99336	0.0181481	DE	2.0106	0.164924	NotDE	2.58962	0.163536	NotDE
SAUSA300_RS02150	ssl7	Superantigen-like	Secreted	1.52039	0.0193522	DE	0.603857	0.681417	NotDE	-0.0885519	0.975509	NotDE
SAUSA300_RS02160	ssl9	Superantigen-like	Secreted	4.00932	1.32102e-11	DE	4.89684	8.37567e-07	DE	3.39596	0.0165888	DE
SAUSA300_RS02165	ssl10	Superantigen-like	Secreted	1.9932	0.0120024	DE	3.67313	0.00344081	DE	1.93711	0.325942	NotDE
SAUSA300_RS02185	ssl11	Superantigen-like	Secreted	-2.06466	0.0245413	DE	2.37554	0.120075	NotDE	0.690394	0.821553	NotDE
SAUSA300_RS05740	ssl12	Superantigen-like	Secreted	3.05831	0.000301015	DE	3.9308	0.00339255	DE	3.29793	0.0695552	NotDE
SAUSA300_RS05745	ssl13	Superantigen-like	Secreted	2.73944	0.00376273	DE	3.29716	0.0258969	DE	2.5713	0.207303	NotDE
SAUSA300_RS05750	ssl14	Superantigen-like	Secreted	3.45183	3.89521e-07	DE	5.00687	7.30719e-06	DE	4.8005	0.00139076	DE
SAUSA300_RS05720	hla	Toxin	Secreted	0.261918	0.729963	NotDE	3.93986	0.000170469	DE	2.45029	0.117865	NotDE
SAUSA300_RS10845	lukG	Toxin	Secreted	2.82288	7.69751e-05	DE	6.14773	8.88096e-09	DE	3.89369	0.00899462	DE
SAUSA300_RS10850	lukH	Toxin	Secreted	1.50382	0.0523923	NotDE	4.58088	5.75889e-05	DE	2.55218	0.135136	NotDE
SAUSA300_RS13070	hlgA	Toxin	Secreted	4.73672	8.83325e-13	DE	7.7222	1.14622e-13	DE	4.74359	0.00044292	DE
SAUSA300_RS13075	hlgC	Toxin	Secreted	4.43548	2.04014e-09	DE	6.35543	1.42121e-08	DE	5.64569	9.21213e-05	DE
SAUSA300_RS13080	hlgB	Toxin	Secreted	3.45341	1.08313e-07	DE	6.03752	3.92945e-09	DE	4.26042	0.00164342	DE
SAUSA300_RS02915	sdrC	Extracellular Matrix Binding	Surface	0.294783	0.575625	NotDE	-0.491575	0.652492	NotDE	-0.853818	0.581248	NotDE
SAUSA300_RS04175	emp	Extracellular Matrix Binding	Surface	2.87679	3.84234e-06	DE	4.32025	3.10074e-05	DE	4.71187	0.00126108	DE
SAUSA300_RS07485	ebpS	Extracellular Matrix Binding	Surface	-2.52917	2.85422e-09	DE	-1.4157	0.0678041	NotDE	-0.867532	0.55423	NotDE
SAUSA300_RS13530	fnbA	Extracellular Matrix Binding	Surface	2.71228	1.4136e-11	DE	2.22446	0.00099956	DE	0.296393	0.868585	NotDE
SAUSA300_RS14270	clfB	Extracellular Matrix Binding	Surface	0.357918	0.235308	NotDE	1.2301	0.00938789	DE	1.4443	0.0427111	DE
SAUSA300_RS14355	sasF	Extracellular Matrix Binding	Surface	0.109088	0.842818	NotDE	-0.58323	0.58673	NotDE	-1.16996	0.415886	NotDE
SAUSA300_RS14395	sasA	Extracellular Matrix Binding	Surface	-0.474365	0.408812	NotDE	-1.23534	0.198908	NotDE	-0.866525	0.615803	NotDE
SAUSA300_RS05540	isdA	Iron Binding	Surface	-1.16525	0.142296	NotDE	2.82291	0.0194553	DE	2.18417	0.224873	NotDE
SAUSA300_RS05545	isdC	Iron Binding	Surface	-1.61219	0.0985283	NotDE	2.84245	0.0537111	NotDE	2.37084	0.244764	NotDE
SAUSA300_RS09160	isdH	Iron Binding	Surface	-2.49356	5.36336e-05	DE	-2.39854	0.0188846	DE	-2.83226	0.044402	DE
SAUSA300_RS04180	RS04180	Other-Surface	Surface	0.0658848	0.959198	NotDE	2.78431	0.0857379	NotDE	1.52767	0.555898	NotDE
SAUSA300_RS00585	spa	Other-Surface	Surface	-3.60461	1.15111e-10	DE	-2.48482	0.0086524	DE	-2.78584	0.0361807	DE
SAUSA300_RS05775	eta	Other-Surface	Surface	-0.0325737	0.970117	NotDE	2.10596	0.0529449	NotDE	1.42808	0.434004	NotDE
SAUSA300_RS13060	sbi	Other-Surface	Surface	0.802037	0.19725	NotDE	5.28785	1.93275e-09	DE	3.14041	0.014635	DE
SAUSA300_RS13680	srtA	Other-Surface	Surface	-0.685994	0.101531	NotDE	0.255419	0.801613	NotDE	0.0997273	0.963769	NotDE
SAUSA300_RS13905	oatA	Other-Surface	Surface	-0.209922	0.630004	NotDE	-0.426644	0.629339	NotDE	-0.624583	0.648174	NotDE
